# Supplementary material for: A bidirectional Mendelian randomization study investigating the causal role between gut microbiota and insomnia
Source: Front Neurol. 2023 Dec 7;14:1277996. doi: 10.3389/fneur.2023.1277996 (PMC10740168; doi:10.3389/fneur.2023.1277996)
Supplement: Supplementary file 1 [file Table_1.XLS]

## Sheet: Sheet1
id.exposure	exposure	outcome	SNP	effect_allele.exposure	other_allele.exposure	beta.exposure	se.exposure	pval.exposure	beta.outcome	se.outcome	pval.outcome	F
ebi-a-GCST90016908	Gut microbiota abundance (class Actinobacteria id.419)	insomnia	rs10841473	G	C	-0.0583765	0.0123353	2.59358e-06	-0.0761	0.0415	0.0670903	22.3963
ebi-a-GCST90016908	Gut microbiota abundance (class Actinobacteria id.419)	insomnia	rs11655079	T	C	-0.0560674	0.0124286	5.92516e-06	0.0482	0.0454	0.2881	20.3506
ebi-a-GCST90016908	Gut microbiota abundance (class Actinobacteria id.419)	insomnia	rs11745923	G	T	0.0563759	0.0115529	1.58132e-06	-0.0094	0.0358	0.7935	23.8125
ebi-a-GCST90016908	Gut microbiota abundance (class Actinobacteria id.419)	insomnia	rs12049045	A	G	0.0510452	0.0114325	8.62621e-06	-0.0175	0.036	0.6277	19.9355
ebi-a-GCST90016908	Gut microbiota abundance (class Actinobacteria id.419)	insomnia	rs12899991	T	A	-0.0719923	0.0154661	4.02819e-06	0.0386	0.0412	0.3489	21.6676
ebi-a-GCST90016908	Gut microbiota abundance (class Actinobacteria id.419)	insomnia	rs134366	A	G	-0.111877	0.023501	1.50428e-06	-0.051	0.0693	0.4615	22.6626
ebi-a-GCST90016908	Gut microbiota abundance (class Actinobacteria id.419)	insomnia	rs1376754	G	A	0.0509242	0.0112503	6.71382e-06	-0.0146	0.0351	0.676901	20.489
ebi-a-GCST90016908	Gut microbiota abundance (class Actinobacteria id.419)	insomnia	rs1515761	C	T	-0.0762317	0.0169884	4.96364e-06	0.018	0.0677	0.7896	20.1357
ebi-a-GCST90016908	Gut microbiota abundance (class Actinobacteria id.419)	insomnia	rs182549	T	C	-0.111489	0.012066	3.78966e-20	-0.0172	0.0357	0.630199	85.3763
ebi-a-GCST90016908	Gut microbiota abundance (class Actinobacteria id.419)	insomnia	rs4945008	G	A	-0.0540741	0.0121393	5.39237e-06	-0.0348	0.0359	0.3321	19.8423
ebi-a-GCST90016908	Gut microbiota abundance (class Actinobacteria id.419)	insomnia	rs6660520	G	A	-0.0711483	0.0134495	1.10652e-07	-0.0078	0.0393	0.842	27.9845
ebi-a-GCST90016908	Gut microbiota abundance (class Actinobacteria id.419)	insomnia	rs72767435	T	C	-0.126352	0.0273626	2.56803e-06	0.0771	0.0776	0.3201	21.3231
ebi-a-GCST90016908	Gut microbiota abundance (class Actinobacteria id.419)	insomnia	rs7322849	T	C	0.0944467	0.0192976	6.20798e-07	0.0187	0.0612	0.760599	23.9534
ebi-a-GCST90016908	Gut microbiota abundance (class Actinobacteria id.419)	insomnia	rs7700479	T	A	-0.0769653	0.0173933	8.62144e-06	0.0228	0.0577	0.692201	19.5806
ebi-a-GCST90016908	Gut microbiota abundance (class Actinobacteria id.419)	insomnia	rs80083040	T	G	0.155784	0.0348017	8.62105e-06	0.0548	0.0859	0.5233	20.0376
ebi-a-GCST90016908	Gut microbiota abundance (class Actinobacteria id.419)	insomnia	rs8047955	G	A	-0.0575816	0.0116762	8.3372e-07	0.0346	0.0372	0.3532	24.32
ebi-a-GCST90016908	Gut microbiota abundance (class Actinobacteria id.419)	insomnia	rs857444	C	T	0.0509553	0.011539	8.92237e-06	-0.0131	0.0362	0.717999	19.5003
ebi-a-GCST90016908	Gut microbiota abundance (class Actinobacteria id.419)	insomnia	rs961091	G	A	0.0501255	0.011255	8.67601e-06	-0.0243	0.0363	0.5034	19.8347
ebi-a-GCST90016909	Gut microbiota abundance (class Alphaproteobacteria id.2379)	insomnia	rs10803434	A	T	-0.0692742	0.0148866	3.55435e-06	0.0411	0.0351	0.241	21.6547
ebi-a-GCST90016909	Gut microbiota abundance (class Alphaproteobacteria id.2379)	insomnia	rs12977163	G	C	0.0690234	0.0153829	7.14184e-06	-0.0103	0.036	0.7759	20.1334
ebi-a-GCST90016909	Gut microbiota abundance (class Alphaproteobacteria id.2379)	insomnia	rs140912403	C	T	-0.160677	0.0317708	6.20369e-07	-0.1132	0.0751	0.1316	25.5771
ebi-a-GCST90016909	Gut microbiota abundance (class Alphaproteobacteria id.2379)	insomnia	rs17061716	G	C	0.0927341	0.0207569	9.33254e-06	0.1043	0.0481	0.0302698	19.9597
ebi-a-GCST90016909	Gut microbiota abundance (class Alphaproteobacteria id.2379)	insomnia	rs34569731	G	A	-0.0705145	0.0157564	7.37921e-06	0.0067	0.0364	0.8535	20.0282
ebi-a-GCST90016909	Gut microbiota abundance (class Alphaproteobacteria id.2379)	insomnia	rs55876211	C	T	-0.080811	0.0184159	7.53633e-06	0.0103	0.04	0.7962	19.2555
ebi-a-GCST90016909	Gut microbiota abundance (class Alphaproteobacteria id.2379)	insomnia	rs62285697	C	T	0.0805256	0.0180912	9.75933e-06	-0.0174	0.0403	0.6656	19.8122
ebi-a-GCST90016909	Gut microbiota abundance (class Alphaproteobacteria id.2379)	insomnia	rs76784716	A	G	0.133271	0.0267738	5.09143e-07	-0.0075	0.0546	0.891	24.7771
ebi-a-GCST90016909	Gut microbiota abundance (class Alphaproteobacteria id.2379)	insomnia	rs7960664	A	G	-0.0969489	0.0215149	8.84301e-06	-0.0163	0.063	0.7962	20.3052
ebi-a-GCST90016909	Gut microbiota abundance (class Alphaproteobacteria id.2379)	insomnia	rs9813022	A	G	-0.0751277	0.0153867	1.05334e-06	-0.0658	0.0361	0.0683093	23.8402
ebi-a-GCST90016910	Gut microbiota abundance (class Bacilli id.1673)	insomnia	rs11110282	A	G	-0.101189	0.0217379	4.85445e-06	0.0216	0.0826	0.793601	21.6686
ebi-a-GCST90016910	Gut microbiota abundance (class Bacilli id.1673)	insomnia	rs111552159	C	G	0.128032	0.0286921	9.12809e-06	0.1472	0.086	0.0870202	19.9119
ebi-a-GCST90016910	Gut microbiota abundance (class Bacilli id.1673)	insomnia	rs11730038	G	A	-0.0630747	0.0128717	1.96024e-06	0.0398	0.0383	0.2991	24.0126
ebi-a-GCST90016910	Gut microbiota abundance (class Bacilli id.1673)	insomnia	rs12797734	T	C	0.0572158	0.0126793	7.21174e-06	-0.0266	0.0404	0.5107	20.363
ebi-a-GCST90016910	Gut microbiota abundance (class Bacilli id.1673)	insomnia	rs13068444	A	G	0.0601035	0.0136407	9.53038e-06	0.0245	0.0459	0.593401	19.4145
ebi-a-GCST90016910	Gut microbiota abundance (class Bacilli id.1673)	insomnia	rs1595463	C	A	0.0476864	0.0108547	7.97389e-06	-0.0337	0.0353	0.3402	19.2998
ebi-a-GCST90016910	Gut microbiota abundance (class Bacilli id.1673)	insomnia	rs1962325	G	C	-0.0554219	0.0114789	1.38433e-06	-0.0527	0.0371	0.1547	23.3111
ebi-a-GCST90016910	Gut microbiota abundance (class Bacilli id.1673)	insomnia	rs28564647	T	G	-0.0613034	0.0137579	7.81196e-06	0.034	0.047	0.4696	19.8548
ebi-a-GCST90016910	Gut microbiota abundance (class Bacilli id.1673)	insomnia	rs2952251	G	A	0.0598868	0.0123903	1.07895e-06	0.0201	0.0461	0.6631	23.3614
ebi-a-GCST90016910	Gut microbiota abundance (class Bacilli id.1673)	insomnia	rs34989881	A	G	0.111056	0.0246039	6.54591e-06	0.0482	0.0851	0.5711	20.374
ebi-a-GCST90016910	Gut microbiota abundance (class Bacilli id.1673)	insomnia	rs35344081	G	A	0.0619529	0.0127066	1.01499e-06	-0.0814	0.0397	0.0405098	23.7719
ebi-a-GCST90016910	Gut microbiota abundance (class Bacilli id.1673)	insomnia	rs4028634	C	T	-0.0520614	0.0109842	2.2076e-06	-0.0181	0.0362	0.6167	22.4644
ebi-a-GCST90016910	Gut microbiota abundance (class Bacilli id.1673)	insomnia	rs4459992	T	C	0.0535854	0.0116362	4.29833e-06	0.0141	0.0372	0.7052	21.2066
ebi-a-GCST90016910	Gut microbiota abundance (class Bacilli id.1673)	insomnia	rs57872228	C	T	-0.0714773	0.0146647	9.21977e-07	0.0039	0.0552	0.9438	23.7569
ebi-a-GCST90016910	Gut microbiota abundance (class Bacilli id.1673)	insomnia	rs694949	A	G	-0.081146	0.0180042	7.59591e-06	-0.0164	0.06	0.784401	20.3136
ebi-a-GCST90016910	Gut microbiota abundance (class Bacilli id.1673)	insomnia	rs74352383	T	A	-0.104496	0.0217083	1.52753e-06	0.1965	0.0638	0.00207501	23.1712
ebi-a-GCST90016910	Gut microbiota abundance (class Bacilli id.1673)	insomnia	rs74663707	C	T	0.0979154	0.0224074	8.45688e-06	-0.0676	0.071	0.3412	19.095
ebi-a-GCST90016910	Gut microbiota abundance (class Bacilli id.1673)	insomnia	rs7666190	A	C	0.104044	0.0247934	8.46837e-06	-0.0081	0.0542	0.8812	17.6101
ebi-a-GCST90016910	Gut microbiota abundance (class Bacilli id.1673)	insomnia	rs76717940	T	A	0.156331	0.0325945	1.07251e-06	-0.0166	0.0762	0.8278	23.0039
ebi-a-GCST90016910	Gut microbiota abundance (class Bacilli id.1673)	insomnia	rs77558518	A	G	-0.107255	0.0222879	1.33773e-06	0.0799	0.0595	0.1793	23.1578
ebi-a-GCST90016910	Gut microbiota abundance (class Bacilli id.1673)	insomnia	rs78938557	T	C	0.108007	0.0232858	1.06891e-06	0.0085	0.1042	0.9347	21.514
ebi-a-GCST90016910	Gut microbiota abundance (class Bacilli id.1673)	insomnia	rs9581006	T	C	-0.225309	0.0467697	1.79457e-06	-0.0091	0.0935	0.9222	23.2075
ebi-a-GCST90016911	Gut microbiota abundance (class Bacteroidia id.912)	insomnia	rs11146701	A	G	0.0473596	0.010541	7.08223e-06	-0.0206	0.0471	0.6623	20.1861
ebi-a-GCST90016911	Gut microbiota abundance (class Bacteroidia id.912)	insomnia	rs13291169	C	G	0.0689676	0.0148765	3.74576e-06	0.0667	0.0503	0.1852	21.4926
ebi-a-GCST90016911	Gut microbiota abundance (class Bacteroidia id.912)	insomnia	rs17343978	A	C	-0.0552057	0.0120278	8.3593e-06	0.0565	0.0434	0.1933	21.0666
ebi-a-GCST90016911	Gut microbiota abundance (class Bacteroidia id.912)	insomnia	rs2032750	C	T	0.0508393	0.0106807	1.91509e-06	-0.0416	0.0352	0.2373	22.6569
ebi-a-GCST90016911	Gut microbiota abundance (class Bacteroidia id.912)	insomnia	rs2363574	T	C	0.222741	0.0508055	9.93482e-06	-0.0763	0.0892	0.3921	19.2211
ebi-a-GCST90016911	Gut microbiota abundance (class Bacteroidia id.912)	insomnia	rs4146051	G	A	0.107377	0.0245661	8.76436e-06	-0.0007	0.0643	0.9917	19.1051
ebi-a-GCST90016911	Gut microbiota abundance (class Bacteroidia id.912)	insomnia	rs4916508	A	G	0.0466729	0.0105312	8.4711e-06	0.0051	0.0354	0.886	19.6415
ebi-a-GCST90016911	Gut microbiota abundance (class Bacteroidia id.912)	insomnia	rs55773148	G	A	-0.121514	0.0236759	3.89583e-07	0.0416	0.0781	0.5938	26.3414
ebi-a-GCST90016911	Gut microbiota abundance (class Bacteroidia id.912)	insomnia	rs62531359	T	G	0.0655728	0.0149891	9.08657e-06	-0.0732	0.045	0.1036	19.138
ebi-a-GCST90016911	Gut microbiota abundance (class Bacteroidia id.912)	insomnia	rs62575403	C	T	0.140055	0.0311128	7.06122e-06	0.0058	0.0872	0.9465	20.2637
ebi-a-GCST90016911	Gut microbiota abundance (class Bacteroidia id.912)	insomnia	rs72706335	T	C	-0.22241	0.0493458	7.65526e-06	0.0003	0.1107	0.9977	20.3146
ebi-a-GCST90016911	Gut microbiota abundance (class Bacteroidia id.912)	insomnia	rs73975615	G	A	-0.207018	0.0442633	1.21616e-06	-0.1616	0.2004	0.42	21.874
ebi-a-GCST90016911	Gut microbiota abundance (class Bacteroidia id.912)	insomnia	rs7546249	A	T	0.0567113	0.0118386	1.54814e-06	-0.0791	0.0384	0.0393197	22.9477
ebi-a-GCST90016911	Gut microbiota abundance (class Bacteroidia id.912)	insomnia	rs7631304	G	A	-0.0645771	0.0132957	8.36778e-07	0.0998	0.049	0.0417503	23.5904
ebi-a-GCST90016911	Gut microbiota abundance (class Bacteroidia id.912)	insomnia	rs79585701	A	C	0.0646823	0.0149628	9.98596e-06	-0.015	0.05	0.764599	18.6872
ebi-a-GCST90016911	Gut microbiota abundance (class Bacteroidia id.912)	insomnia	rs929878	T	C	0.0548532	0.012153	4.7338e-06	0.061	0.0425	0.1508	20.3722
ebi-a-GCST90016912	Gut microbiota abundance (class Betaproteobacteria id.2867)	insomnia	rs11128180	A	G	0.0592944	0.0128769	3.67147e-06	0.0051	0.0412	0.9014	21.2034
ebi-a-GCST90016912	Gut microbiota abundance (class Betaproteobacteria id.2867)	insomnia	rs12467854	G	C	0.0641363	0.0131766	1.09863e-06	-0.0608	0.0429	0.157	23.692
ebi-a-GCST90016912	Gut microbiota abundance (class Betaproteobacteria id.2867)	insomnia	rs1511453	A	G	0.0923492	0.0199158	4.75762e-06	-0.1811	0.0741	0.0145001	21.5016
ebi-a-GCST90016912	Gut microbiota abundance (class Betaproteobacteria id.2867)	insomnia	rs1928341	G	A	-0.0525581	0.0110408	2.0153e-06	-0.0184	0.0355	0.6038	22.661
ebi-a-GCST90016912	Gut microbiota abundance (class Betaproteobacteria id.2867)	insomnia	rs2321387	G	A	-0.0494596	0.0109424	5.80029e-06	-0.0547	0.0354	0.1221	20.4304
ebi-a-GCST90016912	Gut microbiota abundance (class Betaproteobacteria id.2867)	insomnia	rs2367850	G	C	0.064006	0.0130374	9.11759e-07	0.0158	0.0429	0.7123	24.1024
ebi-a-GCST90016912	Gut microbiota abundance (class Betaproteobacteria id.2867)	insomnia	rs2613606	T	C	0.0513106	0.0109091	2.19816e-06	-0.0373	0.0355	0.2927	22.1226
ebi-a-GCST90016912	Gut microbiota abundance (class Betaproteobacteria id.2867)	insomnia	rs320161	G	A	-0.0572286	0.01262	7.33247e-06	0.0104	0.042	0.805	20.564
ebi-a-GCST90016912	Gut microbiota abundance (class Betaproteobacteria id.2867)	insomnia	rs4033856	T	C	-0.0832423	0.0167237	5.17166e-07	-0.017	0.0628	0.786401	24.7756
ebi-a-GCST90016912	Gut microbiota abundance (class Betaproteobacteria id.2867)	insomnia	rs56386628	C	T	-0.0622252	0.0135688	5.86949e-06	0.0283	0.0402	0.4806	21.0305
ebi-a-GCST90016912	Gut microbiota abundance (class Betaproteobacteria id.2867)	insomnia	rs6087811	T	G	-0.0978177	0.0198522	7.44303e-07	0.0323	0.0579	0.5771	24.2783
ebi-a-GCST90016912	Gut microbiota abundance (class Betaproteobacteria id.2867)	insomnia	rs62395635	T	C	0.109741	0.0236	2.9409e-06	0.0517	0.0726	0.4765	21.6229
ebi-a-GCST90016912	Gut microbiota abundance (class Betaproteobacteria id.2867)	insomnia	rs72747231	C	G	-0.137281	0.0290338	2.05509e-06	-0.0403	0.0827	0.6262	22.357
ebi-a-GCST90016912	Gut microbiota abundance (class Betaproteobacteria id.2867)	insomnia	rs75242906	C	T	-0.121083	0.028075	9.27278e-06	0.006	0.0639	0.9246	18.6006
ebi-a-GCST90016913	Gut microbiota abundance (class Clostridia id.1859)	insomnia	rs10209007	G	C	0.0794173	0.0182427	9.8935e-06	0.02	0.079	0.8006	18.9519
ebi-a-GCST90016913	Gut microbiota abundance (class Clostridia id.1859)	insomnia	rs10774377	G	A	-0.052659	0.0113858	3.24399e-06	0.0387	0.0354	0.2748	21.3904
ebi-a-GCST90016913	Gut microbiota abundance (class Clostridia id.1859)	insomnia	rs112334273	G	A	0.0641008	0.0127404	3.81408e-07	-0.003	0.0391	0.9392	25.314
ebi-a-GCST90016913	Gut microbiota abundance (class Clostridia id.1859)	insomnia	rs13105690	C	T	0.0529097	0.011818	8.77789e-06	0.0234	0.039	0.5478	20.0439
ebi-a-GCST90016913	Gut microbiota abundance (class Clostridia id.1859)	insomnia	rs13179700	C	T	-0.0511937	0.0109569	3.37085e-06	-0.0213	0.0369	0.564	21.8302
ebi-a-GCST90016913	Gut microbiota abundance (class Clostridia id.1859)	insomnia	rs13421739	C	G	0.0888472	0.0179655	9.54201e-06	-0.0227	0.069	0.7417	24.4573
ebi-a-GCST90016913	Gut microbiota abundance (class Clostridia id.1859)	insomnia	rs1842454	G	A	-0.0547202	0.0127338	8.72027e-06	-0.0405	0.0449	0.3666	18.4663
ebi-a-GCST90016913	Gut microbiota abundance (class Clostridia id.1859)	insomnia	rs2273429	A	G	-0.0724037	0.0153105	4.52137e-06	0.0244	0.0571	0.6693	22.3637
ebi-a-GCST90016913	Gut microbiota abundance (class Clostridia id.1859)	insomnia	rs6797343	T	G	-0.0592279	0.0134556	9.35643e-06	-0.1164	0.0445	0.00887606	19.3752
ebi-a-GCST90016913	Gut microbiota abundance (class Clostridia id.1859)	insomnia	rs6814436	C	T	-0.0739995	0.0150815	9.65095e-07	0.0246	0.0506	0.6265	24.0751
ebi-a-GCST90016913	Gut microbiota abundance (class Clostridia id.1859)	insomnia	rs6815608	C	T	-0.103803	0.0210883	4.01856e-07	0.0469	0.0485	0.3333	24.2291
ebi-a-GCST90016913	Gut microbiota abundance (class Clostridia id.1859)	insomnia	rs6934062	G	C	0.0524406	0.0116115	6.53085e-06	-0.0492	0.0376	0.1909	20.3966
ebi-a-GCST90016913	Gut microbiota abundance (class Clostridia id.1859)	insomnia	rs7269302	A	T	-0.0963981	0.0212007	9.04045e-06	-0.0375	0.0735	0.610299	20.6746
ebi-a-GCST90016913	Gut microbiota abundance (class Clostridia id.1859)	insomnia	rs72738886	T	C	0.0866169	0.0190393	8.24233e-06	-0.1067	0.0665	0.1085	20.6968
ebi-a-GCST90016913	Gut microbiota abundance (class Clostridia id.1859)	insomnia	rs72915163	T	C	-0.0581025	0.0120557	1.34295e-06	-0.0047	0.0427	0.912	23.2276
ebi-a-GCST90016913	Gut microbiota abundance (class Clostridia id.1859)	insomnia	rs72915163	T	C	-0.0581025	0.0120557	1.34295e-06	0.2735	0.8263	0.740699	23.2276
ebi-a-GCST90016913	Gut microbiota abundance (class Clostridia id.1859)	insomnia	rs76860606	C	G	0.0947036	0.0225117	7.53165e-06	-0.0783	0.0622	0.2078	17.6977
ebi-a-GCST90016913	Gut microbiota abundance (class Clostridia id.1859)	insomnia	rs992074	T	C	-0.255639	0.0508787	8.77506e-07	-0.0116	0.1177	0.9214	25.2454
ebi-a-GCST90016914	Gut microbiota abundance (class Coriobacteriia id.809)	insomnia	rs11250875	T	C	0.06075	0.0130939	4.82848e-06	-0.0255	0.0427	0.55	21.5256
ebi-a-GCST90016914	Gut microbiota abundance (class Coriobacteriia id.809)	insomnia	rs11656361	A	C	0.0773006	0.017553	8.0201e-06	-0.0722	0.0454	0.1121	19.3938
ebi-a-GCST90016914	Gut microbiota abundance (class Coriobacteriia id.809)	insomnia	rs12974142	G	A	0.0789796	0.0177205	8.51236e-06	-0.0669	0.0688	0.3308	19.8645
ebi-a-GCST90016914	Gut microbiota abundance (class Coriobacteriia id.809)	insomnia	rs13307134	T	C	-0.0565686	0.0126265	7.79938e-06	-0.0825	0.0472	0.0805991	20.0717
ebi-a-GCST90016914	Gut microbiota abundance (class Coriobacteriia id.809)	insomnia	rs1397793	A	G	0.0498855	0.0112446	9.77372e-06	-0.0238	0.0385	0.536701	19.6816
ebi-a-GCST90016914	Gut microbiota abundance (class Coriobacteriia id.809)	insomnia	rs1816223	G	A	0.0586265	0.0129006	4.84117e-06	0.071	0.0438	0.1048	20.6523
ebi-a-GCST90016914	Gut microbiota abundance (class Coriobacteriia id.809)	insomnia	rs240104	T	C	-0.0603429	0.0126849	1.51604e-06	0.0087	0.0391	0.8235	22.6297
ebi-a-GCST90016914	Gut microbiota abundance (class Coriobacteriia id.809)	insomnia	rs2442778	A	G	0.116408	0.0258545	9.02693e-06	0.0255	0.0783	0.744501	20.2718
ebi-a-GCST90016914	Gut microbiota abundance (class Coriobacteriia id.809)	insomnia	rs3025411	A	G	0.0926543	0.0209468	8.26913e-06	-0.0217	0.0574	0.705801	19.5657
ebi-a-GCST90016914	Gut microbiota abundance (class Coriobacteriia id.809)	insomnia	rs34739816	G	T	0.0965017	0.0207666	3.88356e-06	-0.0314	0.0747	0.674599	21.5943
ebi-a-GCST90016914	Gut microbiota abundance (class Coriobacteriia id.809)	insomnia	rs62448869	T	A	-0.0486059	0.0108982	7.87281e-06	0.0484	0.0354	0.1718	19.8915
ebi-a-GCST90016914	Gut microbiota abundance (class Coriobacteriia id.809)	insomnia	rs67561917	A	G	-0.0714367	0.0154113	5.39126e-06	-0.1	0.0452	0.0268398	21.4864
ebi-a-GCST90016914	Gut microbiota abundance (class Coriobacteriia id.809)	insomnia	rs719099	A	G	0.0778402	0.0155815	5.43313e-07	-0.18	0.059	0.00226699	24.9568
ebi-a-GCST90016914	Gut microbiota abundance (class Coriobacteriia id.809)	insomnia	rs76779974	C	G	0.0774888	0.0171877	5.63093e-06	0.0918	0.0608	0.131	20.3256
ebi-a-GCST90016914	Gut microbiota abundance (class Coriobacteriia id.809)	insomnia	rs80046645	C	G	0.25584	0.0561995	4.65693e-06	-0.0468	0.0922	0.611999	20.7239
ebi-a-GCST90016914	Gut microbiota abundance (class Coriobacteriia id.809)	insomnia	rs8010111	A	G	0.103377	0.0229286	6.8962e-06	0.0511	0.0646	0.4287	20.3279
ebi-a-GCST90016915	Gut microbiota abundance (class Deltaproteobacteria id.3087)	insomnia	rs1035691	G	A	0.055176	0.0121602	9.65162e-06	-0.0404	0.0358	0.2598	20.5882
ebi-a-GCST90016915	Gut microbiota abundance (class Deltaproteobacteria id.3087)	insomnia	rs112381107	C	T	0.206594	0.0456908	4.63052e-06	0.0883	0.0733	0.2283	20.4446
ebi-a-GCST90016915	Gut microbiota abundance (class Deltaproteobacteria id.3087)	insomnia	rs11599763	C	T	0.0544219	0.0117397	3.94121e-06	0.0056	0.0359	0.8755	21.4899
ebi-a-GCST90016915	Gut microbiota abundance (class Deltaproteobacteria id.3087)	insomnia	rs16851319	G	C	-0.0705516	0.0150849	5.67884e-06	-0.0343	0.0463	0.4578	21.874
ebi-a-GCST90016915	Gut microbiota abundance (class Deltaproteobacteria id.3087)	insomnia	rs17084793	G	A	-0.0710762	0.015953	5.6863e-06	-0.0045	0.0497	0.9272	19.8501
ebi-a-GCST90016915	Gut microbiota abundance (class Deltaproteobacteria id.3087)	insomnia	rs17791387	A	G	-0.0735881	0.0154246	1.60221e-06	-0.0407	0.0598	0.4955	22.7608
ebi-a-GCST90016915	Gut microbiota abundance (class Deltaproteobacteria id.3087)	insomnia	rs2692012	G	A	-0.110335	0.0253336	3.14188e-06	0.0601	0.0759	0.4288	18.9685
ebi-a-GCST90016915	Gut microbiota abundance (class Deltaproteobacteria id.3087)	insomnia	rs2838334	G	A	0.0561722	0.0124124	5.44553e-06	0.0154	0.0368	0.675199	20.4801
ebi-a-GCST90016915	Gut microbiota abundance (class Deltaproteobacteria id.3087)	insomnia	rs3935584	C	T	-0.0523484	0.011566	7.50119e-06	-0.0135	0.0352	0.7014	20.4852
ebi-a-GCST90016915	Gut microbiota abundance (class Deltaproteobacteria id.3087)	insomnia	rs4506934	C	T	-0.0936514	0.02012	3.58889e-06	-0.0418	0.0549	0.4458	21.6657
ebi-a-GCST90016915	Gut microbiota abundance (class Deltaproteobacteria id.3087)	insomnia	rs55744759	A	G	-0.0779693	0.0170738	7.31375e-06	0.0046	0.0556	0.9346	20.8539
ebi-a-GCST90016915	Gut microbiota abundance (class Deltaproteobacteria id.3087)	insomnia	rs6058181	C	T	0.0825716	0.0165958	3.39555e-07	-0.0658	0.0475	0.1657	24.7551
ebi-a-GCST90016915	Gut microbiota abundance (class Deltaproteobacteria id.3087)	insomnia	rs62020470	A	G	-0.0585411	0.0129358	4.85087e-06	0.0627	0.0456	0.1696	20.4802
ebi-a-GCST90016915	Gut microbiota abundance (class Deltaproteobacteria id.3087)	insomnia	rs9928243	C	A	-0.0538457	0.0117718	5.02077e-06	-0.0063	0.035	0.8579	20.9226
ebi-a-GCST90016916	Gut microbiota abundance (class Erysipelotrichia id.2147)	insomnia	rs1074800	G	A	-0.0492438	0.010887	6.14582e-06	0.0496	0.0355	0.1622	20.4591
ebi-a-GCST90016916	Gut microbiota abundance (class Erysipelotrichia id.2147)	insomnia	rs10781552	C	T	-0.0552212	0.0116074	2.33115e-06	0.0254	0.0389	0.5128	22.633
ebi-a-GCST90016916	Gut microbiota abundance (class Erysipelotrichia id.2147)	insomnia	rs17530232	A	G	0.10305	0.0224648	2.79126e-06	0.1162	0.0789	0.141	21.0422
ebi-a-GCST90016916	Gut microbiota abundance (class Erysipelotrichia id.2147)	insomnia	rs1884466	C	T	-0.0475363	0.0106939	9.52708e-06	-0.0225	0.0351	0.5219	19.7596
ebi-a-GCST90016916	Gut microbiota abundance (class Erysipelotrichia id.2147)	insomnia	rs2300774	A	G	-0.0524152	0.0106784	8.95468e-07	-0.0094	0.0352	0.7902	24.0936
ebi-a-GCST90016916	Gut microbiota abundance (class Erysipelotrichia id.2147)	insomnia	rs290833	T	G	-0.0497374	0.0111376	8.02897e-06	0.0501	0.0352	0.1541	19.9427
ebi-a-GCST90016916	Gut microbiota abundance (class Erysipelotrichia id.2147)	insomnia	rs35161940	T	C	-0.0806041	0.0167641	1.8451e-06	0.0295	0.0565	0.600999	23.1182
ebi-a-GCST90016916	Gut microbiota abundance (class Erysipelotrichia id.2147)	insomnia	rs4078432	T	C	0.0608929	0.0133764	4.23107e-06	0.0281	0.0465	0.5448	20.7231
ebi-a-GCST90016916	Gut microbiota abundance (class Erysipelotrichia id.2147)	insomnia	rs56970041	T	G	0.0724145	0.0164471	5.40344e-06	0.0535	0.0738	0.4684	19.3853
ebi-a-GCST90016916	Gut microbiota abundance (class Erysipelotrichia id.2147)	insomnia	rs62504403	C	T	0.0681159	0.0127883	1.12264e-07	-0.0567	0.0444	0.2009	28.3708
ebi-a-GCST90016916	Gut microbiota abundance (class Erysipelotrichia id.2147)	insomnia	rs7234058	T	C	-0.0945759	0.0194091	9.12347e-07	-0.1076	0.0606	0.0759591	23.7438
ebi-a-GCST90016916	Gut microbiota abundance (class Erysipelotrichia id.2147)	insomnia	rs7826267	G	T	0.0839071	0.0199131	9.28453e-06	-0.0464	0.0711	0.513701	17.755
ebi-a-GCST90016916	Gut microbiota abundance (class Erysipelotrichia id.2147)	insomnia	rs8003149	C	T	0.0538798	0.0116888	4.08479e-06	0.0391	0.037	0.2905	21.2477
ebi-a-GCST90016917	Gut microbiota abundance (class Gammaproteobacteria id.3303)	insomnia	rs11181912	G	A	-0.0579153	0.0118796	9.94764e-07	0.071	0.0375	0.0582505	23.7675
ebi-a-GCST90016917	Gut microbiota abundance (class Gammaproteobacteria id.3303)	insomnia	rs12404135	A	G	-0.0788843	0.0172415	8.89488e-06	0.0319	0.0663	0.629901	20.933
ebi-a-GCST90016917	Gut microbiota abundance (class Gammaproteobacteria id.3303)	insomnia	rs6469506	T	A	0.0541424	0.0116333	3.2898e-06	0.0148	0.0371	0.6903	21.6605
ebi-a-GCST90016917	Gut microbiota abundance (class Gammaproteobacteria id.3303)	insomnia	rs6706173	A	C	0.074251	0.0146392	1.99494e-07	0.0344	0.051	0.5002	25.7259
ebi-a-GCST90016917	Gut microbiota abundance (class Gammaproteobacteria id.3303)	insomnia	rs75101789	C	T	0.0729012	0.0163003	8.7878e-06	-0.0369	0.0625	0.5549	20.0022
ebi-a-GCST90016917	Gut microbiota abundance (class Gammaproteobacteria id.3303)	insomnia	rs79795896	A	G	-0.15921	0.0351373	7.9241e-06	-0.0716	0.0844	0.3957	20.5307
ebi-a-GCST90016917	Gut microbiota abundance (class Gammaproteobacteria id.3303)	insomnia	rs9494710	C	T	-0.0549673	0.0120924	4.54611e-06	0.0584	0.0375	0.1191	20.6625
ebi-a-GCST90016917	Gut microbiota abundance (class Gammaproteobacteria id.3303)	insomnia	rs9973122	A	T	-0.0740614	0.0162596	6.77002e-06	-0.1379	0.0652	0.03457	20.7474
ebi-a-GCST90016918	Gut microbiota abundance (class Lentisphaeria id.2250)	insomnia	rs1002941	A	G	-0.105025	0.0233484	8.14836e-06	-0.0099	0.0406	0.8066	20.2335
ebi-a-GCST90016918	Gut microbiota abundance (class Lentisphaeria id.2250)	insomnia	rs11770843	C	T	0.109431	0.0234879	1.9073e-06	0.0501	0.0374	0.1801	21.7066
ebi-a-GCST90016918	Gut microbiota abundance (class Lentisphaeria id.2250)	insomnia	rs17114848	G	A	0.152377	0.0324332	4.05864e-06	-0.0101	0.0594	0.8653	22.0729
ebi-a-GCST90016918	Gut microbiota abundance (class Lentisphaeria id.2250)	insomnia	rs2031282	A	G	0.122368	0.0270329	4.38258e-06	-0.1036	0.0465	0.0258202	20.4904
ebi-a-GCST90016918	Gut microbiota abundance (class Lentisphaeria id.2250)	insomnia	rs2731834	G	C	-0.109438	0.023693	4.24356e-06	-0.0699	0.0411	0.0890594	21.3352
ebi-a-GCST90016918	Gut microbiota abundance (class Lentisphaeria id.2250)	insomnia	rs2825714	A	G	-0.13741	0.0289246	1.72211e-06	-0.0014	0.0474	0.9765	22.5685
ebi-a-GCST90016918	Gut microbiota abundance (class Lentisphaeria id.2250)	insomnia	rs62570196	C	T	-0.21635	0.0439866	1.07924e-06	0.1554	0.0886	0.0794401	24.1921
ebi-a-GCST90016918	Gut microbiota abundance (class Lentisphaeria id.2250)	insomnia	rs72640280	A	G	0.220207	0.0486196	5.18036e-06	-0.0364	0.0775	0.6381	20.5135
ebi-a-GCST90016918	Gut microbiota abundance (class Lentisphaeria id.2250)	insomnia	rs73113483	T	A	-0.131217	0.0288713	8.66343e-06	0.0587	0.0534	0.2723	20.6561
ebi-a-GCST90016918	Gut microbiota abundance (class Lentisphaeria id.2250)	insomnia	rs77599476	A	G	0.230292	0.0480168	1.86132e-06	0.1539	0.076	0.0429299	23.0023
ebi-a-GCST90016919	Gut microbiota abundance (class Melainabacteria id.1589)	insomnia	rs10148250	A	G	-0.0861928	0.0193381	8.67142e-06	0.0288	0.0374	0.4417	19.8662
ebi-a-GCST90016919	Gut microbiota abundance (class Melainabacteria id.1589)	insomnia	rs10738747	A	G	-0.0814624	0.0184409	9.95795e-06	0.0103	0.0353	0.77	19.5142
ebi-a-GCST90016919	Gut microbiota abundance (class Melainabacteria id.1589)	insomnia	rs11150282	T	C	0.0989487	0.0196972	6.02893e-07	0.0148	0.0365	0.685799	25.2355
ebi-a-GCST90016919	Gut microbiota abundance (class Melainabacteria id.1589)	insomnia	rs113884518	T	C	-0.205352	0.0454982	8.05675e-06	-0.1167	0.1157	0.3129	20.3709
ebi-a-GCST90016919	Gut microbiota abundance (class Melainabacteria id.1589)	insomnia	rs1221147	A	T	-0.123968	0.0278958	7.10739e-06	-0.0097	0.0487	0.8417	19.7488
ebi-a-GCST90016919	Gut microbiota abundance (class Melainabacteria id.1589)	insomnia	rs16851659	G	C	-0.0896103	0.0186432	1.27488e-06	0.0029	0.0369	0.9379	23.1033
ebi-a-GCST90016919	Gut microbiota abundance (class Melainabacteria id.1589)	insomnia	rs28678345	T	C	0.214848	0.0470878	6.69083e-06	-0.0373	0.0818	0.6482	20.8183
ebi-a-GCST90016919	Gut microbiota abundance (class Melainabacteria id.1589)	insomnia	rs367480	A	G	0.083758	0.0185796	8.19917e-06	0.0088	0.0365	0.8084	20.3226
ebi-a-GCST90016919	Gut microbiota abundance (class Melainabacteria id.1589)	insomnia	rs4129395	G	A	0.0896187	0.0185106	1.48057e-06	0.0717	0.0349	0.0400498	23.4399
ebi-a-GCST90016919	Gut microbiota abundance (class Melainabacteria id.1589)	insomnia	rs73074665	A	T	0.166216	0.0355728	2.86609e-06	0.1422	0.0719	0.0480198	21.8328
ebi-a-GCST90016919	Gut microbiota abundance (class Melainabacteria id.1589)	insomnia	rs789069	A	C	-0.103539	0.0234287	6.84636e-06	-0.0149	0.0501	0.765701	19.5304
ebi-a-GCST90016919	Gut microbiota abundance (class Melainabacteria id.1589)	insomnia	rs79790072	T	C	0.226722	0.0487841	3.29011e-06	-0.0428	0.1024	0.675499	21.5989
ebi-a-GCST90016919	Gut microbiota abundance (class Melainabacteria id.1589)	insomnia	rs9864379	T	C	-0.159735	0.0292553	5.36056e-08	-0.0406	0.0491	0.4088	29.812
ebi-a-GCST90016920	Gut microbiota abundance (class Methanobacteria id.119)	insomnia	rs10202904	G	T	0.121754	0.0235357	3.01432e-07	-0.0443	0.0357	0.2144	26.7616
ebi-a-GCST90016920	Gut microbiota abundance (class Methanobacteria id.119)	insomnia	rs10424197	A	G	0.111274	0.0247517	9.27897e-06	0.0499	0.0404	0.2171	20.2105
ebi-a-GCST90016920	Gut microbiota abundance (class Methanobacteria id.119)	insomnia	rs11018665	A	T	0.111465	0.0250516	6.51869e-06	0.0194	0.0412	0.6375	19.7973
ebi-a-GCST90016920	Gut microbiota abundance (class Methanobacteria id.119)	insomnia	rs12825290	C	G	-0.216781	0.0493496	6.07561e-06	-0.0321	0.0722	0.657099	19.2963
ebi-a-GCST90016920	Gut microbiota abundance (class Methanobacteria id.119)	insomnia	rs4257531	G	A	0.164498	0.0364959	7.44338e-06	0.0767	0.0576	0.1829	20.3158
ebi-a-GCST90016920	Gut microbiota abundance (class Methanobacteria id.119)	insomnia	rs56131665	G	A	0.178661	0.039298	6.17988e-06	-0.0137	0.0562	0.8079	20.669
ebi-a-GCST90016920	Gut microbiota abundance (class Methanobacteria id.119)	insomnia	rs6508769	C	T	-0.153519	0.0344519	8.22527e-06	-0.0282	0.0496	0.57	19.8563
ebi-a-GCST90016920	Gut microbiota abundance (class Methanobacteria id.119)	insomnia	rs6776814	T	C	-0.199566	0.0411825	1.63061e-06	-0.0318	0.1248	0.7989	23.4827
ebi-a-GCST90016920	Gut microbiota abundance (class Methanobacteria id.119)	insomnia	rs73068003	G	T	-0.15814	0.0351803	8.44578e-06	-0.0104	0.0598	0.8618	20.2062
ebi-a-GCST90016920	Gut microbiota abundance (class Methanobacteria id.119)	insomnia	rs73457410	A	G	0.21534	0.0436695	1.40854e-06	0.1017	0.0724	0.1604	24.316
ebi-a-GCST90016920	Gut microbiota abundance (class Methanobacteria id.119)	insomnia	rs75208022	C	T	-0.227245	0.048763	5.92107e-06	-0.0511	0.0605	0.3985	21.7174
ebi-a-GCST90016920	Gut microbiota abundance (class Methanobacteria id.119)	insomnia	rs894996	C	A	0.216999	0.0449076	1.87556e-06	0.0427	0.0699	0.5416	23.3494
ebi-a-GCST90016921	Gut microbiota abundance (class Mollicutes id.3920)	insomnia	rs10108398	G	A	0.0769142	0.0153953	1.09001e-06	0.0042	0.0393	0.9158	24.9595
ebi-a-GCST90016921	Gut microbiota abundance (class Mollicutes id.3920)	insomnia	rs11890098	A	G	0.074438	0.0153389	9.56577e-07	-0.0736	0.0389	0.0586503	23.5505
ebi-a-GCST90016921	Gut microbiota abundance (class Mollicutes id.3920)	insomnia	rs12566890	T	G	-0.101147	0.0230978	3.65098e-06	0.0378	0.052	0.4669	19.1763
ebi-a-GCST90016921	Gut microbiota abundance (class Mollicutes id.3920)	insomnia	rs17214486	C	A	0.06099	0.0135623	6.60861e-06	0.029	0.0376	0.4409	20.2232
ebi-a-GCST90016921	Gut microbiota abundance (class Mollicutes id.3920)	insomnia	rs2464826	A	C	0.0944239	0.0211806	8.39499e-06	-0.0338	0.055	0.5391	19.8741
ebi-a-GCST90016921	Gut microbiota abundance (class Mollicutes id.3920)	insomnia	rs28537087	G	A	0.0820873	0.0188312	8.07402e-06	0.0381	0.0406	0.3479	19.0019
ebi-a-GCST90016921	Gut microbiota abundance (class Mollicutes id.3920)	insomnia	rs3768491	G	A	0.0681052	0.0149061	4.2335e-06	-0.0371	0.0385	0.3348	20.8753
ebi-a-GCST90016921	Gut microbiota abundance (class Mollicutes id.3920)	insomnia	rs4885016	C	T	0.0819606	0.0181628	7.26993e-06	0.0193	0.0509	0.7038	20.3631
ebi-a-GCST90016921	Gut microbiota abundance (class Mollicutes id.3920)	insomnia	rs6043847	T	C	-0.114937	0.0248606	4.55481e-06	0.0919	0.0742	0.2155	21.3745
ebi-a-GCST90016921	Gut microbiota abundance (class Mollicutes id.3920)	insomnia	rs72901605	T	C	-0.0841852	0.0178119	3.25792e-06	-0.0494	0.0551	0.3699	22.3383
ebi-a-GCST90016921	Gut microbiota abundance (class Mollicutes id.3920)	insomnia	rs74603314	T	C	0.221639	0.0462918	1.5569e-06	-0.1523	0.0903	0.0918798	22.9237
ebi-a-GCST90016921	Gut microbiota abundance (class Mollicutes id.3920)	insomnia	rs78169027	A	G	-0.108283	0.0237289	5.87611e-06	-0.0113	0.0748	0.88	20.8241
ebi-a-GCST90016922	Gut microbiota abundance (class Negativicutes id.2164)	insomnia	rs1135612	G	A	0.0529785	0.0119177	9.26296e-06	0.0562	0.0429	0.1908	19.7613
ebi-a-GCST90016922	Gut microbiota abundance (class Negativicutes id.2164)	insomnia	rs13086907	G	A	0.0625312	0.0131735	1.95488e-06	0.0294	0.042	0.4841	22.5316
ebi-a-GCST90016922	Gut microbiota abundance (class Negativicutes id.2164)	insomnia	rs1447205	C	G	0.0502053	0.0108382	2.93326e-06	0.0055	0.0365	0.8802	21.4578
ebi-a-GCST90016922	Gut microbiota abundance (class Negativicutes id.2164)	insomnia	rs1643968	T	C	-0.0565284	0.0112298	4.14601e-07	0.0716	0.0364	0.0492504	25.339
ebi-a-GCST90016922	Gut microbiota abundance (class Negativicutes id.2164)	insomnia	rs1649999	A	G	0.0748989	0.0166458	7.58124e-06	0.1004	0.0598	0.0931494	20.2461
ebi-a-GCST90016922	Gut microbiota abundance (class Negativicutes id.2164)	insomnia	rs2834062	A	G	0.0489057	0.0108842	8.43918e-06	-0.052	0.0383	0.1742	20.1895
ebi-a-GCST90016922	Gut microbiota abundance (class Negativicutes id.2164)	insomnia	rs4463806	C	T	0.0543966	0.0129365	7.80657e-06	-0.0099	0.0446	0.8236	17.6811
ebi-a-GCST90016922	Gut microbiota abundance (class Negativicutes id.2164)	insomnia	rs4722181	T	G	0.0501306	0.0105798	2.00111e-06	-0.0253	0.035	0.4703	22.4518
ebi-a-GCST90016922	Gut microbiota abundance (class Negativicutes id.2164)	insomnia	rs60274479	T	C	-0.0659623	0.0134137	1.1623e-06	0.0033	0.044	0.9404	24.1821
ebi-a-GCST90016922	Gut microbiota abundance (class Negativicutes id.2164)	insomnia	rs61249479	A	C	0.0777075	0.0168628	2.95474e-06	0.0034	0.0481	0.9432	21.2357
ebi-a-GCST90016922	Gut microbiota abundance (class Negativicutes id.2164)	insomnia	rs71405394	G	A	-0.114178	0.02405	2.16631e-06	-0.0191	0.0697	0.7842	22.539
ebi-a-GCST90016922	Gut microbiota abundance (class Negativicutes id.2164)	insomnia	rs73232831	G	A	-0.151829	0.0314932	1.87452e-06	0.0273	0.0978	0.7802	23.2421
ebi-a-GCST90016922	Gut microbiota abundance (class Negativicutes id.2164)	insomnia	rs9423647	G	A	0.047817	0.0105282	6.06108e-06	-0.0267	0.0352	0.448	20.628
ebi-a-GCST90016923	Gut microbiota abundance (class Verrucomicrobiae id.4029)	insomnia	rs11184341	C	G	-0.0655342	0.0142231	4.13409e-06	-0.0107	0.0392	0.784401	21.2299
ebi-a-GCST90016923	Gut microbiota abundance (class Verrucomicrobiae id.4029)	insomnia	rs111862613	T	C	0.090699	0.0196746	3.73844e-06	-0.0093	0.0466	0.842	21.2517
ebi-a-GCST90016923	Gut microbiota abundance (class Verrucomicrobiae id.4029)	insomnia	rs117107102	A	G	0.204683	0.0431572	2.91823e-06	0.0099	0.0828	0.9049	22.4935
ebi-a-GCST90016923	Gut microbiota abundance (class Verrucomicrobiae id.4029)	insomnia	rs11729256	T	C	0.0749798	0.0150177	6.73085e-07	0.0581	0.0467	0.2131	24.9277
ebi-a-GCST90016923	Gut microbiota abundance (class Verrucomicrobiae id.4029)	insomnia	rs12908520	G	A	0.0618926	0.0130946	2.17165e-06	0.0233	0.0353	0.5093	22.3405
ebi-a-GCST90016923	Gut microbiota abundance (class Verrucomicrobiae id.4029)	insomnia	rs2602429	T	C	-0.0746844	0.0156194	2.58297e-06	-0.058	0.0397	0.1438	22.8629
ebi-a-GCST90016923	Gut microbiota abundance (class Verrucomicrobiae id.4029)	insomnia	rs4242783	A	G	-0.0689292	0.0147693	2.63615e-06	0.0332	0.0388	0.3926	21.7814
ebi-a-GCST90016923	Gut microbiota abundance (class Verrucomicrobiae id.4029)	insomnia	rs4936098	G	A	-0.0648843	0.0135928	1.1222e-06	-0.0051	0.0367	0.8902	22.7856
ebi-a-GCST90016923	Gut microbiota abundance (class Verrucomicrobiae id.4029)	insomnia	rs61779207	G	A	-0.0758309	0.0167762	6.7228e-06	-0.0486	0.0418	0.2446	20.4317
ebi-a-GCST90016923	Gut microbiota abundance (class Verrucomicrobiae id.4029)	insomnia	rs74542928	T	C	0.112164	0.0236422	1.63222e-06	-0.067	0.0829	0.4188	22.5077
ebi-a-GCST90016923	Gut microbiota abundance (class Verrucomicrobiae id.4029)	insomnia	rs9349825	A	G	-0.0704036	0.0147128	2.53688e-06	0.0258	0.0451	0.5677	22.8981
ebi-a-GCST90016923	Gut microbiota abundance (class Verrucomicrobiae id.4029)	insomnia	rs941682	G	A	-0.0631436	0.0143767	9.60993e-06	0.0237	0.0393	0.5455	19.2904
ebi-a-GCST90016924	Gut microbiota abundance (family Acidaminococcaceae id.2166)	insomnia	rs262812	T	C	-0.065675	0.0142257	3.24908e-06	-0.0074	0.0382	0.8457	21.3134
ebi-a-GCST90016924	Gut microbiota abundance (family Acidaminococcaceae id.2166)	insomnia	rs2933324	G	A	0.0662557	0.0140257	2.23676e-06	0.0147	0.0416	0.723701	22.315
ebi-a-GCST90016924	Gut microbiota abundance (family Acidaminococcaceae id.2166)	insomnia	rs45497800	T	C	-0.117863	0.0257351	5.86422e-06	-0.0098	0.05	0.844	20.9751
ebi-a-GCST90016924	Gut microbiota abundance (family Acidaminococcaceae id.2166)	insomnia	rs6427992	C	G	0.0595857	0.01296	4.24326e-06	0.0102	0.0361	0.778501	21.1385
ebi-a-GCST90016924	Gut microbiota abundance (family Acidaminococcaceae id.2166)	insomnia	rs6589457	G	A	-0.165911	0.0349516	2.3151e-06	0.0978	0.0797	0.2197	22.5329
ebi-a-GCST90016924	Gut microbiota abundance (family Acidaminococcaceae id.2166)	insomnia	rs6923842	T	C	-0.0796106	0.0169192	2.21304e-06	-0.0666	0.0557	0.2311	22.1402
ebi-a-GCST90016924	Gut microbiota abundance (family Acidaminococcaceae id.2166)	insomnia	rs74540770	G	A	-0.108969	0.0243533	7.0881e-06	0.0501	0.065	0.4404	20.0212
ebi-a-GCST90016924	Gut microbiota abundance (family Acidaminococcaceae id.2166)	insomnia	rs78702810	T	C	-0.143755	0.0323244	9.16474e-06	-0.0475	0.0574	0.4074	19.7781
ebi-a-GCST90016925	Gut microbiota abundance (family Actinomycetaceae id.421)	insomnia	rs2889192	T	G	-0.0887537	0.0195009	3.64418e-06	-0.0151	0.0495	0.7602	20.714
ebi-a-GCST90016925	Gut microbiota abundance (family Actinomycetaceae id.421)	insomnia	rs34583783	G	T	0.123756	0.026427	5.47974e-06	0.0729	0.0726	0.3156	21.9299
ebi-a-GCST90016925	Gut microbiota abundance (family Actinomycetaceae id.421)	insomnia	rs35011108	A	G	0.241826	0.0503796	1.82671e-06	0.0048	0.0696	0.9451	23.0407
ebi-a-GCST90016925	Gut microbiota abundance (family Actinomycetaceae id.421)	insomnia	rs4073240	G	A	0.0747546	0.0164684	6.05327e-06	0.0392	0.0361	0.2769	20.605
ebi-a-GCST90016925	Gut microbiota abundance (family Actinomycetaceae id.421)	insomnia	rs58484246	T	C	0.0761407	0.0169007	6.12421e-06	0.0057	0.0366	0.8759	20.2966
ebi-a-GCST90016926	Gut microbiota abundance (family Alcaligenaceae id.2875)	insomnia	rs112135816	T	G	-0.0775052	0.0171554	5.27667e-06	-0.0132	0.0746	0.8598	20.4108
ebi-a-GCST90016926	Gut microbiota abundance (family Alcaligenaceae id.2875)	insomnia	rs112159068	A	T	0.131484	0.0281089	3.56484e-06	-0.0559	0.1048	0.5935	21.8805
ebi-a-GCST90016926	Gut microbiota abundance (family Alcaligenaceae id.2875)	insomnia	rs1153990	A	G	-0.058727	0.0128306	5.96788e-06	-0.0153	0.0377	0.6846	20.9499
ebi-a-GCST90016926	Gut microbiota abundance (family Alcaligenaceae id.2875)	insomnia	rs147968	C	T	0.0489475	0.0110321	9.12704e-06	-0.0186	0.0351	0.5962	19.6854
ebi-a-GCST90016926	Gut microbiota abundance (family Alcaligenaceae id.2875)	insomnia	rs17000015	A	T	-0.0609257	0.0125363	1.1272e-06	0.0523	0.0391	0.1809	23.619
ebi-a-GCST90016926	Gut microbiota abundance (family Alcaligenaceae id.2875)	insomnia	rs2367850	G	C	0.0629104	0.0131712	1.84629e-06	0.0158	0.0429	0.7123	22.8136
ebi-a-GCST90016926	Gut microbiota abundance (family Alcaligenaceae id.2875)	insomnia	rs28480294	C	T	0.0516967	0.0115503	6.60602e-06	-0.0002	0.0366	0.9959	20.0327
ebi-a-GCST90016926	Gut microbiota abundance (family Alcaligenaceae id.2875)	insomnia	rs4033856	T	C	-0.081834	0.0168931	1.02903e-06	-0.017	0.0628	0.786401	23.4665
ebi-a-GCST90016926	Gut microbiota abundance (family Alcaligenaceae id.2875)	insomnia	rs62191117	A	G	0.0684302	0.0133636	2.75943e-07	-0.0735	0.0434	0.090261	26.221
ebi-a-GCST90016926	Gut microbiota abundance (family Alcaligenaceae id.2875)	insomnia	rs62395635	T	C	0.110583	0.0238514	3.34696e-06	0.0517	0.0726	0.4765	21.4956
ebi-a-GCST90016926	Gut microbiota abundance (family Alcaligenaceae id.2875)	insomnia	rs67737557	C	G	0.0738409	0.0151678	1.03743e-06	0.0141	0.0439	0.747799	23.7
ebi-a-GCST90016926	Gut microbiota abundance (family Alcaligenaceae id.2875)	insomnia	rs6969323	A	C	-0.0593564	0.0129137	3.8858e-06	0.0316	0.0425	0.4573	21.1268
ebi-a-GCST90016926	Gut microbiota abundance (family Alcaligenaceae id.2875)	insomnia	rs7302582	G	C	-0.106817	0.023298	3.33557e-06	0.1401	0.0779	0.0721406	21.0205
ebi-a-GCST90016926	Gut microbiota abundance (family Alcaligenaceae id.2875)	insomnia	rs74776516	T	G	-0.0944052	0.0213287	6.85046e-06	-0.011	0.0708	0.8766	19.5913
ebi-a-GCST90016926	Gut microbiota abundance (family Alcaligenaceae id.2875)	insomnia	rs7638039	T	C	0.0603335	0.0127779	2.70477e-06	0.0026	0.0404	0.9478	22.2945
ebi-a-GCST90016926	Gut microbiota abundance (family Alcaligenaceae id.2875)	insomnia	rs9537886	A	C	-0.0570888	0.0110683	2.35109e-07	-0.056	0.0352	0.1122	26.6036
ebi-a-GCST90016927	Gut microbiota abundance (family Bacteroidaceae id.917)	insomnia	rs11585893	A	G	-0.0740746	0.0147633	1.79511e-06	-0.026	0.0409	0.5254	25.1751
ebi-a-GCST90016927	Gut microbiota abundance (family Bacteroidaceae id.917)	insomnia	rs13207588	A	G	-0.059205	0.0131195	7.48497e-06	0.0201	0.0451	0.6561	20.3649
ebi-a-GCST90016927	Gut microbiota abundance (family Bacteroidaceae id.917)	insomnia	rs1340391	T	C	-0.0592004	0.0132244	6.73008e-06	-0.0099	0.0517	0.8474	20.04
ebi-a-GCST90016927	Gut microbiota abundance (family Bacteroidaceae id.917)	insomnia	rs17619981	T	G	0.0880978	0.0187002	2.68683e-06	0.0737	0.0511	0.1493	22.1941
ebi-a-GCST90016927	Gut microbiota abundance (family Bacteroidaceae id.917)	insomnia	rs2023437	T	C	-0.0782325	0.0167634	5.01822e-06	-0.02	0.0533	0.707801	21.7796
ebi-a-GCST90016927	Gut microbiota abundance (family Bacteroidaceae id.917)	insomnia	rs2366421	T	A	-0.0528153	0.0117124	7.64945e-06	-0.0267	0.0461	0.563101	20.3342
ebi-a-GCST90016927	Gut microbiota abundance (family Bacteroidaceae id.917)	insomnia	rs28757219	T	A	0.0818398	0.0170319	1.2942e-06	-0.0203	0.0544	0.7088	23.0889
ebi-a-GCST90016927	Gut microbiota abundance (family Bacteroidaceae id.917)	insomnia	rs495004	C	G	-0.0607475	0.0129865	3.4209e-06	0.0133	0.0419	0.7504	21.8813
ebi-a-GCST90016927	Gut microbiota abundance (family Bacteroidaceae id.917)	insomnia	rs66474973	G	T	0.0812515	0.0164479	6.80973e-07	-0.0292	0.0581	0.6147	24.4029
ebi-a-GCST90016927	Gut microbiota abundance (family Bacteroidaceae id.917)	insomnia	rs66710942	T	C	-0.0488038	0.0107412	5.8626e-06	0.0767	0.0351	0.0289001	20.6444
ebi-a-GCST90016927	Gut microbiota abundance (family Bacteroidaceae id.917)	insomnia	rs6795673	C	T	0.0538565	0.0105251	3.37909e-07	0.0401	0.035	0.252	26.1833
ebi-a-GCST90016927	Gut microbiota abundance (family Bacteroidaceae id.917)	insomnia	rs9507307	C	T	0.0604456	0.0129128	2.12711e-06	-0.0294	0.0406	0.4688	21.9123
ebi-a-GCST90016928	Gut microbiota abundance (family Bacteroidales S24 7group id.11173)	insomnia	rs10872669	G	A	0.123071	0.0275665	9.49008e-06	0.0848	0.0611	0.1651	19.9319
ebi-a-GCST90016928	Gut microbiota abundance (family Bacteroidales S24 7group id.11173)	insomnia	rs11135366	C	G	0.0842142	0.0183739	8.77829e-06	-0.0391	0.0412	0.3421	21.0072
ebi-a-GCST90016928	Gut microbiota abundance (family Bacteroidales S24 7group id.11173)	insomnia	rs12748533	G	T	-0.0821108	0.0172701	2.59018e-06	0.0411	0.039	0.2918	22.6053
ebi-a-GCST90016928	Gut microbiota abundance (family Bacteroidales S24 7group id.11173)	insomnia	rs17043785	T	C	-0.176187	0.0347133	5.11835e-07	0.0484	0.0611	0.4279	25.7606
ebi-a-GCST90016928	Gut microbiota abundance (family Bacteroidales S24 7group id.11173)	insomnia	rs1850003	A	G	0.084048	0.0177806	2.4053e-06	0.0471	0.0416	0.2578	22.3441
ebi-a-GCST90016928	Gut microbiota abundance (family Bacteroidales S24 7group id.11173)	insomnia	rs61508842	T	C	0.122574	0.0272389	7.82781e-06	0.0734	0.0613	0.2309	20.2497
ebi-a-GCST90016928	Gut microbiota abundance (family Bacteroidales S24 7group id.11173)	insomnia	rs6831034	T	A	-0.0956546	0.0205228	6.10394e-06	0.0081	0.0625	0.8971	21.7239
ebi-a-GCST90016928	Gut microbiota abundance (family Bacteroidales S24 7group id.11173)	insomnia	rs738193	T	C	0.0847328	0.0165856	3.82164e-07	0.0158	0.0366	0.6672	26.1
ebi-a-GCST90016928	Gut microbiota abundance (family Bacteroidales S24 7group id.11173)	insomnia	rs78609301	A	G	-0.0867065	0.0195709	7.093e-06	-0.0214	0.0382	0.574399	19.6283
ebi-a-GCST90016928	Gut microbiota abundance (family Bacteroidales S24 7group id.11173)	insomnia	rs941000	T	C	-0.0850266	0.0163382	3.15559e-07	-0.0158	0.0364	0.6645	27.0833
ebi-a-GCST90016929	Gut microbiota abundance (family Bifidobacteriaceae id.433)	insomnia	rs10496759	G	C	0.0637133	0.0144305	8.79792e-06	-0.0884	0.0423	0.0364401	19.4938
ebi-a-GCST90016929	Gut microbiota abundance (family Bifidobacteriaceae id.433)	insomnia	rs10831953	G	A	0.0537537	0.0123746	9.94741e-06	-0.0707	0.0381	0.0638102	18.8692
ebi-a-GCST90016929	Gut microbiota abundance (family Bifidobacteriaceae id.433)	insomnia	rs10841473	G	C	-0.0613031	0.0128844	2.28066e-06	-0.0761	0.0415	0.0670903	22.6379
ebi-a-GCST90016929	Gut microbiota abundance (family Bifidobacteriaceae id.433)	insomnia	rs10857328	T	A	0.0562	0.0126395	7.24136e-06	0.0345	0.039	0.3765	19.7703
ebi-a-GCST90016929	Gut microbiota abundance (family Bifidobacteriaceae id.433)	insomnia	rs12446429	T	C	0.0810099	0.019073	8.52884e-06	0.0075	0.0454	0.868	18.0401
ebi-a-GCST90016929	Gut microbiota abundance (family Bifidobacteriaceae id.433)	insomnia	rs13020688	G	A	0.0584045	0.0122081	1.57373e-06	0.0142	0.0383	0.7105	22.8874
ebi-a-GCST90016929	Gut microbiota abundance (family Bifidobacteriaceae id.433)	insomnia	rs182549	T	C	-0.11707	0.0126703	5.94155e-20	-0.0172	0.0357	0.630199	85.3724
ebi-a-GCST90016929	Gut microbiota abundance (family Bifidobacteriaceae id.433)	insomnia	rs4567981	T	A	0.0577763	0.0117388	8.88055e-07	-0.0475	0.0351	0.1763	24.2243
ebi-a-GCST90016929	Gut microbiota abundance (family Bifidobacteriaceae id.433)	insomnia	rs4957061	T	C	0.0569873	0.0116907	1.1517e-06	-0.0722	0.0357	0.0430804	23.7616
ebi-a-GCST90016929	Gut microbiota abundance (family Bifidobacteriaceae id.433)	insomnia	rs540489	T	G	-0.0632518	0.013817	5.36809e-06	-0.0508	0.0462	0.2715	20.9565
ebi-a-GCST90016929	Gut microbiota abundance (family Bifidobacteriaceae id.433)	insomnia	rs55888705	A	G	0.053673	0.0120586	8.66204e-06	-0.0263	0.0389	0.4987	19.8115
ebi-a-GCST90016929	Gut microbiota abundance (family Bifidobacteriaceae id.433)	insomnia	rs677208	C	G	-0.0728589	0.0164821	6.00109e-06	-0.019	0.0462	0.6806	19.5407
ebi-a-GCST90016929	Gut microbiota abundance (family Bifidobacteriaceae id.433)	insomnia	rs6899771	A	G	-0.0914312	0.0202604	7.27998e-06	-0.0362	0.0581	0.533301	20.3654
ebi-a-GCST90016929	Gut microbiota abundance (family Bifidobacteriaceae id.433)	insomnia	rs7174549	T	C	-0.0551726	0.0124655	6.86784e-06	-0.0274	0.0364	0.4528	19.5897
ebi-a-GCST90016929	Gut microbiota abundance (family Bifidobacteriaceae id.433)	insomnia	rs7322849	T	C	0.110676	0.0200996	1.74032e-08	0.0187	0.0612	0.760599	30.3202
ebi-a-GCST90016929	Gut microbiota abundance (family Bifidobacteriaceae id.433)	insomnia	rs73797465	T	G	-0.0942612	0.0208421	4.84953e-06	0.0513	0.0551	0.352	20.4542
ebi-a-GCST90016929	Gut microbiota abundance (family Bifidobacteriaceae id.433)	insomnia	rs76671854	C	G	-0.0892981	0.0183177	1.03631e-06	-0.0156	0.053	0.7692	23.7653
ebi-a-GCST90016929	Gut microbiota abundance (family Bifidobacteriaceae id.433)	insomnia	rs857444	C	T	0.0553965	0.0120669	3.8249e-06	-0.0131	0.0362	0.717999	21.0753
ebi-a-GCST90016931	Gut microbiota abundance (family Clostridiaceae1 id.1869)	insomnia	rs10875374	T	C	0.0536759	0.0119436	8.09823e-06	-0.0291	0.035	0.4059	20.1971
ebi-a-GCST90016931	Gut microbiota abundance (family Clostridiaceae1 id.1869)	insomnia	rs12186080	G	A	0.0748236	0.016246	5.33962e-06	0.0109	0.0473	0.8182	21.2121
ebi-a-GCST90016931	Gut microbiota abundance (family Clostridiaceae1 id.1869)	insomnia	rs12341505	G	A	0.0814503	0.0179338	4.54485e-06	-0.0121	0.0602	0.8411	20.6272
ebi-a-GCST90016931	Gut microbiota abundance (family Clostridiaceae1 id.1869)	insomnia	rs12490337	C	G	-0.0616944	0.013693	6.9051e-06	-0.0276	0.0439	0.5297	20.2999
ebi-a-GCST90016931	Gut microbiota abundance (family Clostridiaceae1 id.1869)	insomnia	rs2795528	G	A	-0.180969	0.0390911	3.80627e-06	-0.0382	0.0769	0.6195	21.4315
ebi-a-GCST90016931	Gut microbiota abundance (family Clostridiaceae1 id.1869)	insomnia	rs2817172	C	T	0.0563367	0.012392	5.27024e-06	0.0044	0.0359	0.9024	20.6681
ebi-a-GCST90016931	Gut microbiota abundance (family Clostridiaceae1 id.1869)	insomnia	rs4723021	T	C	-0.106376	0.0241944	7.42147e-06	-0.0187	0.0699	0.7886	19.3311
ebi-a-GCST90016931	Gut microbiota abundance (family Clostridiaceae1 id.1869)	insomnia	rs550843	T	C	-0.0734787	0.0168383	7.0912e-06	0.0251	0.039	0.5189	19.0426
ebi-a-GCST90016931	Gut microbiota abundance (family Clostridiaceae1 id.1869)	insomnia	rs56188186	A	G	0.0967773	0.0217471	8.24442e-06	0.0861	0.0833	0.3012	19.8036
ebi-a-GCST90016931	Gut microbiota abundance (family Clostridiaceae1 id.1869)	insomnia	rs62397761	A	G	0.0615805	0.0136198	9.07716e-06	-0.0196	0.0375	0.601501	20.443
ebi-a-GCST90016931	Gut microbiota abundance (family Clostridiaceae1 id.1869)	insomnia	rs881532	G	A	0.0533035	0.0119011	7.8966e-06	0.0012	0.035	0.9737	20.0603
ebi-a-GCST90016932	Gut microbiota abundance (family Clostridiales vadin BB60 group id.11286)	insomnia	rs10517600	G	T	-0.0626993	0.0139364	6.82763e-06	-0.0263	0.036	0.4646	20.2406
ebi-a-GCST90016932	Gut microbiota abundance (family Clostridiales vadin BB60 group id.11286)	insomnia	rs10904722	C	T	-0.0672314	0.0147123	5.04836e-06	-0.0089	0.0411	0.8284	20.8825
ebi-a-GCST90016932	Gut microbiota abundance (family Clostridiales vadin BB60 group id.11286)	insomnia	rs118104867	C	T	0.214464	0.0455098	3.43598e-06	-0.0563	0.0676	0.4047	22.2075
ebi-a-GCST90016932	Gut microbiota abundance (family Clostridiales vadin BB60 group id.11286)	insomnia	rs13409132	A	G	-0.165419	0.0352154	4.3723e-06	0.0715	0.0974	0.463	22.0651
ebi-a-GCST90016932	Gut microbiota abundance (family Clostridiales vadin BB60 group id.11286)	insomnia	rs17121075	G	A	0.0769254	0.0172234	7.91425e-06	0.06	0.0428	0.1604	19.9481
ebi-a-GCST90016932	Gut microbiota abundance (family Clostridiales vadin BB60 group id.11286)	insomnia	rs2191834	T	G	-0.0746375	0.0159136	2.50196e-06	-0.0272	0.0412	0.509	21.9977
ebi-a-GCST90016932	Gut microbiota abundance (family Clostridiales vadin BB60 group id.11286)	insomnia	rs28691777	C	T	0.137134	0.0266996	6.95697e-07	-0.0208	0.086	0.809	26.3804
ebi-a-GCST90016932	Gut microbiota abundance (family Clostridiales vadin BB60 group id.11286)	insomnia	rs34088226	A	G	-0.117807	0.026924	7.66214e-06	0.0068	0.0759	0.929	19.1453
ebi-a-GCST90016932	Gut microbiota abundance (family Clostridiales vadin BB60 group id.11286)	insomnia	rs55682560	C	T	-0.131519	0.0261319	4.97038e-07	-0.0687	0.0656	0.2952	25.33
ebi-a-GCST90016932	Gut microbiota abundance (family Clostridiales vadin BB60 group id.11286)	insomnia	rs6588624	A	G	0.0662317	0.0138147	1.79287e-06	-0.0005	0.035	0.9886	22.9852
ebi-a-GCST90016932	Gut microbiota abundance (family Clostridiales vadin BB60 group id.11286)	insomnia	rs66714985	A	C	0.116908	0.0252447	4.85333e-06	-0.0118	0.0579	0.8381	21.4461
ebi-a-GCST90016932	Gut microbiota abundance (family Clostridiales vadin BB60 group id.11286)	insomnia	rs6755871	C	G	-0.0613825	0.0138976	9.33061e-06	0.0161	0.0351	0.6458	19.5079
ebi-a-GCST90016932	Gut microbiota abundance (family Clostridiales vadin BB60 group id.11286)	insomnia	rs7226487	A	G	-0.0643682	0.0138701	3.58286e-06	0.048	0.035	0.1704	21.5369
ebi-a-GCST90016932	Gut microbiota abundance (family Clostridiales vadin BB60 group id.11286)	insomnia	rs7538034	T	G	-0.078598	0.0165982	2.36706e-06	0.0308	0.0478	0.5196	22.4234
ebi-a-GCST90016932	Gut microbiota abundance (family Clostridiales vadin BB60 group id.11286)	insomnia	rs7725895	A	G	-0.116224	0.0240367	3.94357e-06	0.0297	0.0535	0.578599	23.3799
ebi-a-GCST90016932	Gut microbiota abundance (family Clostridiales vadin BB60 group id.11286)	insomnia	rs989682	A	G	0.070194	0.0155364	6.84715e-06	0.0065	0.0413	0.8752	20.4126
ebi-a-GCST90016932	Gut microbiota abundance (family Clostridiales vadin BB60 group id.11286)	insomnia	rs9979874	G	C	-0.0738925	0.0150911	1.05271e-06	0.0256	0.0373	0.4923	23.975
ebi-a-GCST90016933	Gut microbiota abundance (family Coriobacteriaceae id.811)	insomnia	rs11250875	T	C	0.06075	0.0130939	4.82848e-06	-0.0255	0.0427	0.55	21.5256
ebi-a-GCST90016933	Gut microbiota abundance (family Coriobacteriaceae id.811)	insomnia	rs11656361	A	C	0.0773006	0.017553	8.0201e-06	-0.0722	0.0454	0.1121	19.3938
ebi-a-GCST90016933	Gut microbiota abundance (family Coriobacteriaceae id.811)	insomnia	rs12974142	G	A	0.0789796	0.0177205	8.51236e-06	-0.0669	0.0688	0.3308	19.8645
ebi-a-GCST90016933	Gut microbiota abundance (family Coriobacteriaceae id.811)	insomnia	rs13307134	T	C	-0.0565686	0.0126265	7.79938e-06	-0.0825	0.0472	0.0805991	20.0717
ebi-a-GCST90016933	Gut microbiota abundance (family Coriobacteriaceae id.811)	insomnia	rs1397793	A	G	0.0498855	0.0112446	9.77372e-06	-0.0238	0.0385	0.536701	19.6816
ebi-a-GCST90016933	Gut microbiota abundance (family Coriobacteriaceae id.811)	insomnia	rs1816223	G	A	0.0586265	0.0129006	4.84117e-06	0.071	0.0438	0.1048	20.6523
ebi-a-GCST90016933	Gut microbiota abundance (family Coriobacteriaceae id.811)	insomnia	rs240104	T	C	-0.0603429	0.0126849	1.51604e-06	0.0087	0.0391	0.8235	22.6297
ebi-a-GCST90016933	Gut microbiota abundance (family Coriobacteriaceae id.811)	insomnia	rs2442778	A	G	0.116408	0.0258545	9.02693e-06	0.0255	0.0783	0.744501	20.2718
ebi-a-GCST90016933	Gut microbiota abundance (family Coriobacteriaceae id.811)	insomnia	rs3025411	A	G	0.0926543	0.0209468	8.26913e-06	-0.0217	0.0574	0.705801	19.5657
ebi-a-GCST90016933	Gut microbiota abundance (family Coriobacteriaceae id.811)	insomnia	rs34739816	G	T	0.0965017	0.0207666	3.88356e-06	-0.0314	0.0747	0.674599	21.5943
ebi-a-GCST90016933	Gut microbiota abundance (family Coriobacteriaceae id.811)	insomnia	rs62448869	T	A	-0.0486059	0.0108982	7.87281e-06	0.0484	0.0354	0.1718	19.8915
ebi-a-GCST90016933	Gut microbiota abundance (family Coriobacteriaceae id.811)	insomnia	rs67561917	A	G	-0.0714367	0.0154113	5.39126e-06	-0.1	0.0452	0.0268398	21.4864
ebi-a-GCST90016933	Gut microbiota abundance (family Coriobacteriaceae id.811)	insomnia	rs719099	A	G	0.0778402	0.0155815	5.43313e-07	-0.18	0.059	0.00226699	24.9568
ebi-a-GCST90016933	Gut microbiota abundance (family Coriobacteriaceae id.811)	insomnia	rs76779974	C	G	0.0774888	0.0171877	5.63093e-06	0.0918	0.0608	0.131	20.3256
ebi-a-GCST90016933	Gut microbiota abundance (family Coriobacteriaceae id.811)	insomnia	rs80046645	C	G	0.25584	0.0561995	4.65693e-06	-0.0468	0.0922	0.611999	20.7239
ebi-a-GCST90016933	Gut microbiota abundance (family Coriobacteriaceae id.811)	insomnia	rs8010111	A	G	0.103377	0.0229286	6.8962e-06	0.0511	0.0646	0.4287	20.3279
ebi-a-GCST90016934	Gut microbiota abundance (family Defluviitaleaceae id.1924)	insomnia	rs112893842	T	C	0.110761	0.0232545	2.7503e-06	-0.0443	0.0618	0.4735	22.6861
ebi-a-GCST90016934	Gut microbiota abundance (family Defluviitaleaceae id.1924)	insomnia	rs1582238	C	T	-0.0801923	0.0167061	1.692e-06	0.0065	0.0365	0.8586	23.0417
ebi-a-GCST90016934	Gut microbiota abundance (family Defluviitaleaceae id.1924)	insomnia	rs17051335	C	T	-0.134314	0.0292201	4.58121e-06	0.1915	0.0576	0.000889303	21.129
ebi-a-GCST90016934	Gut microbiota abundance (family Defluviitaleaceae id.1924)	insomnia	rs1908593	T	C	0.070223	0.0156601	7.85905e-06	0.0076	0.0356	0.8308	20.108
ebi-a-GCST90016934	Gut microbiota abundance (family Defluviitaleaceae id.1924)	insomnia	rs28696126	T	A	0.107106	0.0238173	5.56327e-06	0.0126	0.052	0.8085	20.2229
ebi-a-GCST90016934	Gut microbiota abundance (family Defluviitaleaceae id.1924)	insomnia	rs4344384	T	G	-0.0708803	0.0156121	5.86017e-06	0.0458	0.035	0.1912	20.6124
ebi-a-GCST90016934	Gut microbiota abundance (family Defluviitaleaceae id.1924)	insomnia	rs4677103	A	G	0.0977203	0.0197033	9.42193e-07	0.0242	0.046	0.5992	24.5975
ebi-a-GCST90016934	Gut microbiota abundance (family Defluviitaleaceae id.1924)	insomnia	rs540220	C	T	0.123954	0.0289814	9.48135e-06	0.0665	0.0613	0.2778	18.2929
ebi-a-GCST90016934	Gut microbiota abundance (family Defluviitaleaceae id.1924)	insomnia	rs55658617	T	C	0.177314	0.0361844	1.40608e-06	0.0113	0.0972	0.9072	24.0128
ebi-a-GCST90016934	Gut microbiota abundance (family Defluviitaleaceae id.1924)	insomnia	rs72731813	C	T	-0.149751	0.0293415	2.75778e-07	-0.004	0.0822	0.9611	26.048
ebi-a-GCST90016934	Gut microbiota abundance (family Defluviitaleaceae id.1924)	insomnia	rs9608282	T	G	0.139014	0.0299429	4.60829e-06	-0.0421	0.0977	0.6669	21.5541
ebi-a-GCST90016934	Gut microbiota abundance (family Defluviitaleaceae id.1924)	insomnia	rs9725395	A	G	-0.138357	0.0295185	3.41374e-06	0.0338	0.0551	0.5392	21.9692
ebi-a-GCST90016935	Gut microbiota abundance (family Desulfovibrionaceae id.3169)	insomnia	rs112381107	C	T	0.211435	0.0456962	2.81877e-06	0.0883	0.0733	0.2283	21.4089
ebi-a-GCST90016935	Gut microbiota abundance (family Desulfovibrionaceae id.3169)	insomnia	rs11599763	C	T	0.0555931	0.0117493	2.49701e-06	0.0056	0.0359	0.8755	22.3881
ebi-a-GCST90016935	Gut microbiota abundance (family Desulfovibrionaceae id.3169)	insomnia	rs16851319	G	C	-0.0732697	0.0150964	2.39651e-06	-0.0343	0.0463	0.4578	23.556
ebi-a-GCST90016935	Gut microbiota abundance (family Desulfovibrionaceae id.3169)	insomnia	rs17791387	A	G	-0.0729251	0.0154381	2.09677e-06	-0.0407	0.0598	0.4955	22.3134
ebi-a-GCST90016935	Gut microbiota abundance (family Desulfovibrionaceae id.3169)	insomnia	rs2692012	G	A	-0.114231	0.0253568	1.5639e-06	0.0601	0.0759	0.4288	20.2945
ebi-a-GCST90016935	Gut microbiota abundance (family Desulfovibrionaceae id.3169)	insomnia	rs2838334	G	A	0.0571419	0.012423	3.82375e-06	0.0154	0.0368	0.675199	21.1571
ebi-a-GCST90016935	Gut microbiota abundance (family Desulfovibrionaceae id.3169)	insomnia	rs3935584	C	T	-0.0525838	0.0115757	6.78141e-06	-0.0135	0.0352	0.7014	20.6352
ebi-a-GCST90016935	Gut microbiota abundance (family Desulfovibrionaceae id.3169)	insomnia	rs4506934	C	T	-0.0943381	0.020138	3.16046e-06	-0.0418	0.0549	0.4458	21.9453
ebi-a-GCST90016935	Gut microbiota abundance (family Desulfovibrionaceae id.3169)	insomnia	rs6058181	C	T	0.0834742	0.0166111	2.69911e-07	-0.0658	0.0475	0.1657	25.2527
ebi-a-GCST90016935	Gut microbiota abundance (family Desulfovibrionaceae id.3169)	insomnia	rs7164160	A	T	-0.0574455	0.0129468	7.34345e-06	0.0625	0.0456	0.1708	19.6873
ebi-a-GCST90016935	Gut microbiota abundance (family Desulfovibrionaceae id.3169)	insomnia	rs72647048	T	C	-0.0770089	0.017089	9.60882e-06	0.0044	0.0556	0.937	20.3071
ebi-a-GCST90016935	Gut microbiota abundance (family Desulfovibrionaceae id.3169)	insomnia	rs9928243	C	A	-0.0541732	0.0117819	4.48477e-06	-0.0063	0.035	0.8579	21.1416
ebi-a-GCST90016936	Gut microbiota abundance (family Enterobacteriaceae id.3469)	insomnia	rs11026530	T	C	0.0822408	0.0186379	9.42692e-06	-0.0966	0.0489	0.0484797	19.4707
ebi-a-GCST90016936	Gut microbiota abundance (family Enterobacteriaceae id.3469)	insomnia	rs111229068	A	T	0.110561	0.0241719	3.65359e-06	-0.0448	0.0644	0.4867	20.921
ebi-a-GCST90016936	Gut microbiota abundance (family Enterobacteriaceae id.3469)	insomnia	rs2374342	C	A	0.0582927	0.0126195	4.51617e-06	-0.0387	0.0356	0.2767	21.3375
ebi-a-GCST90016936	Gut microbiota abundance (family Enterobacteriaceae id.3469)	insomnia	rs35673018	G	A	0.0899642	0.0202934	7.63115e-06	0.0511	0.0617	0.4076	19.653
ebi-a-GCST90016936	Gut microbiota abundance (family Enterobacteriaceae id.3469)	insomnia	rs4792380	A	T	0.115598	0.0257683	9.48965e-06	0.0641	0.103	0.5337	20.1247
ebi-a-GCST90016936	Gut microbiota abundance (family Enterobacteriaceae id.3469)	insomnia	rs504442	T	G	0.084159	0.0189479	5.17095e-06	0.0515	0.0573	0.3686	19.7278
ebi-a-GCST90016936	Gut microbiota abundance (family Enterobacteriaceae id.3469)	insomnia	rs61973590	C	G	-0.0605392	0.0133696	8.53532e-06	-0.0085	0.0366	0.8175	20.5039
ebi-a-GCST90016936	Gut microbiota abundance (family Enterobacteriaceae id.3469)	insomnia	rs62210023	A	G	0.0606754	0.0130125	3.13163e-06	-0.0068	0.0367	0.8538	21.7422
ebi-a-GCST90016936	Gut microbiota abundance (family Enterobacteriaceae id.3469)	insomnia	rs78143293	A	G	-0.0848521	0.0170415	1.19564e-06	0.0259	0.0535	0.628901	24.7919
ebi-a-GCST90016936	Gut microbiota abundance (family Enterobacteriaceae id.3469)	insomnia	rs79757635	C	A	0.0758597	0.0171286	9.31859e-06	-0.0573	0.052	0.2706	19.6146
ebi-a-GCST90016936	Gut microbiota abundance (family Enterobacteriaceae id.3469)	insomnia	rs80319214	C	G	0.0990404	0.0215877	6.95312e-06	0.0618	0.0673	0.3585	21.0481
ebi-a-GCST90016937	Gut microbiota abundance (family Erysipelotrichaceae id.2149)	insomnia	rs1074800	G	A	-0.0492438	0.010887	6.14582e-06	0.0496	0.0355	0.1622	20.4591
ebi-a-GCST90016937	Gut microbiota abundance (family Erysipelotrichaceae id.2149)	insomnia	rs10781552	C	T	-0.0552212	0.0116074	2.33115e-06	0.0254	0.0389	0.5128	22.633
ebi-a-GCST90016937	Gut microbiota abundance (family Erysipelotrichaceae id.2149)	insomnia	rs17530232	A	G	0.10305	0.0224648	2.79126e-06	0.1162	0.0789	0.141	21.0422
ebi-a-GCST90016937	Gut microbiota abundance (family Erysipelotrichaceae id.2149)	insomnia	rs1884466	C	T	-0.0475363	0.0106939	9.52708e-06	-0.0225	0.0351	0.5219	19.7596
ebi-a-GCST90016937	Gut microbiota abundance (family Erysipelotrichaceae id.2149)	insomnia	rs2300774	A	G	-0.0524152	0.0106784	8.95468e-07	-0.0094	0.0352	0.7902	24.0936
ebi-a-GCST90016937	Gut microbiota abundance (family Erysipelotrichaceae id.2149)	insomnia	rs290833	T	G	-0.0497374	0.0111376	8.02897e-06	0.0501	0.0352	0.1541	19.9427
ebi-a-GCST90016937	Gut microbiota abundance (family Erysipelotrichaceae id.2149)	insomnia	rs35161940	T	C	-0.0806041	0.0167641	1.8451e-06	0.0295	0.0565	0.600999	23.1182
ebi-a-GCST90016937	Gut microbiota abundance (family Erysipelotrichaceae id.2149)	insomnia	rs4078432	T	C	0.0608929	0.0133764	4.23107e-06	0.0281	0.0465	0.5448	20.7231
ebi-a-GCST90016937	Gut microbiota abundance (family Erysipelotrichaceae id.2149)	insomnia	rs56970041	T	G	0.0724145	0.0164471	5.40344e-06	0.0535	0.0738	0.4684	19.3853
ebi-a-GCST90016937	Gut microbiota abundance (family Erysipelotrichaceae id.2149)	insomnia	rs62504403	C	T	0.0681159	0.0127883	1.12264e-07	-0.0567	0.0444	0.2009	28.3708
ebi-a-GCST90016937	Gut microbiota abundance (family Erysipelotrichaceae id.2149)	insomnia	rs7234058	T	C	-0.0945759	0.0194091	9.12347e-07	-0.1076	0.0606	0.0759591	23.7438
ebi-a-GCST90016937	Gut microbiota abundance (family Erysipelotrichaceae id.2149)	insomnia	rs7826267	G	T	0.0839071	0.0199131	9.28453e-06	-0.0464	0.0711	0.513701	17.755
ebi-a-GCST90016937	Gut microbiota abundance (family Erysipelotrichaceae id.2149)	insomnia	rs8003149	C	T	0.0538798	0.0116888	4.08479e-06	0.0391	0.037	0.2905	21.2477
ebi-a-GCST90016938	Gut microbiota abundance (family Family XI id.1936)	insomnia	rs10759623	C	T	-0.162115	0.032151	5.78309e-07	0.0351	0.0417	0.4001	25.4248
ebi-a-GCST90016938	Gut microbiota abundance (family Family XI id.1936)	insomnia	rs11547158	A	G	-0.177599	0.0372795	2.70222e-06	-0.0196	0.0517	0.7051	22.6956
ebi-a-GCST90016938	Gut microbiota abundance (family Family XI id.1936)	insomnia	rs17379710	T	C	-0.116383	0.0252125	3.97109e-06	-0.0325	0.0356	0.3612	21.3082
ebi-a-GCST90016938	Gut microbiota abundance (family Family XI id.1936)	insomnia	rs2155352	A	G	-0.150538	0.0302319	6.63437e-07	0.0007	0.0413	0.9864	24.7948
ebi-a-GCST90016938	Gut microbiota abundance (family Family XI id.1936)	insomnia	rs2156611	T	C	-0.112486	0.0251099	9.42671e-06	-0.0074	0.035	0.8332	20.0681
ebi-a-GCST90016938	Gut microbiota abundance (family Family XI id.1936)	insomnia	rs3733511	A	G	0.128253	0.0274718	3.38556e-06	-0.0195	0.0383	0.6102	21.7952
ebi-a-GCST90016938	Gut microbiota abundance (family Family XI id.1936)	insomnia	rs488164	G	T	-0.117998	0.025516	4.79789e-06	-0.0216	0.0366	0.555699	21.3857
ebi-a-GCST90016938	Gut microbiota abundance (family Family XI id.1936)	insomnia	rs6025153	C	G	-0.118619	0.0261969	7.07082e-06	0.0309	0.0359	0.3888	20.5026
ebi-a-GCST90016938	Gut microbiota abundance (family Family XI id.1936)	insomnia	rs697771	A	G	-0.117677	0.0251491	3.19374e-06	0.0267	0.0352	0.4475	21.8947
ebi-a-GCST90016938	Gut microbiota abundance (family Family XI id.1936)	insomnia	rs78222136	G	C	0.224835	0.0511672	8.4126e-06	0.1294	0.0616	0.0356197	19.3083
ebi-a-GCST90016939	Gut microbiota abundance (family Family XIII id.1957)	insomnia	rs10404377	A	C	0.0503183	0.011165	6.99021e-06	0.0725	0.0361	0.0447703	20.3111
ebi-a-GCST90016939	Gut microbiota abundance (family Family XIII id.1957)	insomnia	rs118170811	A	G	0.151619	0.0317112	1.80356e-06	0.0483	0.1019	0.635801	22.8603
ebi-a-GCST90016939	Gut microbiota abundance (family Family XIII id.1957)	insomnia	rs12643275	A	T	-0.0550907	0.0116474	2.41524e-06	0.0056	0.038	0.8819	22.3717
ebi-a-GCST90016939	Gut microbiota abundance (family Family XIII id.1957)	insomnia	rs12904405	A	G	-0.0851896	0.0192688	7.67414e-06	0.0001	0.0594	0.9983	19.5463
ebi-a-GCST90016939	Gut microbiota abundance (family Family XIII id.1957)	insomnia	rs1999289	A	T	-0.0637366	0.013927	2.53805e-06	-0.0322	0.0417	0.4402	20.9441
ebi-a-GCST90016939	Gut microbiota abundance (family Family XIII id.1957)	insomnia	rs3098182	T	G	-0.0508511	0.011014	4.04027e-06	0.0459	0.035	0.1897	21.3162
ebi-a-GCST90016939	Gut microbiota abundance (family Family XIII id.1957)	insomnia	rs482905	G	T	0.0596528	0.012717	3.72349e-06	0.0347	0.0403	0.3897	22.0035
ebi-a-GCST90016939	Gut microbiota abundance (family Family XIII id.1957)	insomnia	rs6501525	A	G	0.0561559	0.0115587	1.23726e-06	-0.0396	0.0372	0.2863	23.6033
ebi-a-GCST90016939	Gut microbiota abundance (family Family XIII id.1957)	insomnia	rs66753613	G	A	0.0651136	0.0144251	8.08295e-06	0.0263	0.0452	0.5605	20.3754
ebi-a-GCST90016939	Gut microbiota abundance (family Family XIII id.1957)	insomnia	rs6797051	C	T	-0.0805985	0.0171364	4.89283e-06	-0.028	0.0598	0.6389	22.1215
ebi-a-GCST90016939	Gut microbiota abundance (family Family XIII id.1957)	insomnia	rs7076829	T	A	-0.0516394	0.0112313	4.76091e-06	0.0225	0.0366	0.5389	21.1399
ebi-a-GCST90016939	Gut microbiota abundance (family Family XIII id.1957)	insomnia	rs7514702	T	C	-0.0663236	0.0141626	3.91643e-06	-0.0523	0.049	0.2856	21.9306
ebi-a-GCST90016940	Gut microbiota abundance (family Lachnospiraceae id.1987)	insomnia	rs10402491	C	T	0.0661701	0.014851	7.58351e-06	-0.0769	0.0469	0.1008	19.8524
ebi-a-GCST90016940	Gut microbiota abundance (family Lachnospiraceae id.1987)	insomnia	rs11139361	C	T	-0.0494463	0.0110503	4.26265e-06	-0.0211	0.0375	0.5739	20.0226
ebi-a-GCST90016940	Gut microbiota abundance (family Lachnospiraceae id.1987)	insomnia	rs112040820	A	G	0.0549584	0.0117086	2.41835e-06	-0.0494	0.0401	0.2179	22.0322
ebi-a-GCST90016940	Gut microbiota abundance (family Lachnospiraceae id.1987)	insomnia	rs11755180	C	G	-0.049227	0.0104894	2.6898e-06	-0.0081	0.0352	0.817	22.0245
ebi-a-GCST90016940	Gut microbiota abundance (family Lachnospiraceae id.1987)	insomnia	rs11841382	G	T	-0.0718128	0.017462	9.57767e-06	-0.0267	0.0631	0.6728	16.9128
ebi-a-GCST90016940	Gut microbiota abundance (family Lachnospiraceae id.1987)	insomnia	rs11979110	T	C	-0.0500924	0.0105069	1.81844e-06	0.024	0.0351	0.4939	22.7297
ebi-a-GCST90016940	Gut microbiota abundance (family Lachnospiraceae id.1987)	insomnia	rs1205443	A	G	0.0501415	0.0112157	7.28836e-06	0.0445	0.0369	0.228	19.9867
ebi-a-GCST90016940	Gut microbiota abundance (family Lachnospiraceae id.1987)	insomnia	rs12760724	A	C	-0.0484566	0.0107934	7.26742e-06	0.0167	0.0372	0.654699	20.1553
ebi-a-GCST90016940	Gut microbiota abundance (family Lachnospiraceae id.1987)	insomnia	rs13005175	G	A	-0.0993483	0.0218395	8.37067e-06	-0.0788	0.0854	0.3562	20.6936
ebi-a-GCST90016940	Gut microbiota abundance (family Lachnospiraceae id.1987)	insomnia	rs2159863	A	G	-0.0585831	0.0128742	3.69556e-06	-0.0113	0.0451	0.8017	20.7064
ebi-a-GCST90016940	Gut microbiota abundance (family Lachnospiraceae id.1987)	insomnia	rs2910921	C	T	-0.160302	0.035832	8.41977e-06	0.027	0.105	0.797	20.0141
ebi-a-GCST90016940	Gut microbiota abundance (family Lachnospiraceae id.1987)	insomnia	rs3127230	C	T	-0.0503537	0.0112201	6.20326e-06	-0.0576	0.0382	0.1313	20.1405
ebi-a-GCST90016940	Gut microbiota abundance (family Lachnospiraceae id.1987)	insomnia	rs35524804	T	C	-0.0607481	0.0125216	2.44997e-06	0.0192	0.0426	0.652001	23.5367
ebi-a-GCST90016940	Gut microbiota abundance (family Lachnospiraceae id.1987)	insomnia	rs7359994	C	T	0.0503142	0.0112482	5.35895e-06	-0.0155	0.0356	0.663201	20.0085
ebi-a-GCST90016940	Gut microbiota abundance (family Lachnospiraceae id.1987)	insomnia	rs79086868	T	C	0.0776723	0.0164472	3.01426e-06	-0.0205	0.0585	0.7257	22.3022
ebi-a-GCST90016940	Gut microbiota abundance (family Lachnospiraceae id.1987)	insomnia	rs959845	T	C	0.0493666	0.0107801	5.16952e-06	-0.0013	0.036	0.9723	20.9711
ebi-a-GCST90016940	Gut microbiota abundance (family Lachnospiraceae id.1987)	insomnia	rs9929145	G	A	-0.125721	0.0245233	2.83596e-07	0.0151	0.0813	0.8532	26.282
ebi-a-GCST90016941	Gut microbiota abundance (family Lactobacillaceae id.1836)	insomnia	rs1530559	G	A	0.0772453	0.0176921	9.6525e-06	-0.0049	0.0353	0.8905	19.0627
ebi-a-GCST90016941	Gut microbiota abundance (family Lactobacillaceae id.1836)	insomnia	rs1590596	C	G	-0.10381	0.0220135	3.89933e-06	0.0217	0.0479	0.6509	22.2382
ebi-a-GCST90016941	Gut microbiota abundance (family Lactobacillaceae id.1836)	insomnia	rs16861661	G	A	-0.193287	0.0379293	2.70128e-07	-0.051	0.07	0.465799	25.969
ebi-a-GCST90016941	Gut microbiota abundance (family Lactobacillaceae id.1836)	insomnia	rs328312	T	A	0.082529	0.0168225	8.69121e-07	-0.0011	0.0351	0.9741	24.0676
ebi-a-GCST90016941	Gut microbiota abundance (family Lactobacillaceae id.1836)	insomnia	rs6092149	A	T	-0.0825646	0.0170282	1.38159e-06	0.0119	0.0356	0.7383	23.5099
ebi-a-GCST90016941	Gut microbiota abundance (family Lactobacillaceae id.1836)	insomnia	rs62314653	C	A	0.177082	0.0392269	6.59189e-06	0.0673	0.0747	0.3677	20.3789
ebi-a-GCST90016941	Gut microbiota abundance (family Lactobacillaceae id.1836)	insomnia	rs74599091	A	G	0.191613	0.0425039	7.6952e-06	-0.1418	0.1322	0.2833	20.3232
ebi-a-GCST90016941	Gut microbiota abundance (family Lactobacillaceae id.1836)	insomnia	rs768253	T	G	-0.0792344	0.0170604	3.60761e-06	0.0151	0.0351	0.6672	21.5699
ebi-a-GCST90016941	Gut microbiota abundance (family Lactobacillaceae id.1836)	insomnia	rs77478751	A	G	-0.219178	0.0473566	5.9595e-06	0.0621	0.0549	0.2583	21.4207
ebi-a-GCST90016941	Gut microbiota abundance (family Lactobacillaceae id.1836)	insomnia	rs921925	A	C	0.0999419	0.0201687	5.77192e-07	-0.0831	0.0428	0.0521495	24.555
ebi-a-GCST90016941	Gut microbiota abundance (family Lactobacillaceae id.1836)	insomnia	rs9345899	A	G	-0.124042	0.0278946	9.44583e-06	0.1515	0.0573	0.00817109	19.7741
ebi-a-GCST90016942	Gut microbiota abundance (family Methanobacteriaceae id.121)	insomnia	rs10202904	G	T	0.121754	0.0235357	3.01432e-07	-0.0443	0.0357	0.2144	26.7616
ebi-a-GCST90016942	Gut microbiota abundance (family Methanobacteriaceae id.121)	insomnia	rs10424197	A	G	0.111274	0.0247517	9.27897e-06	0.0499	0.0404	0.2171	20.2105
ebi-a-GCST90016942	Gut microbiota abundance (family Methanobacteriaceae id.121)	insomnia	rs11018665	A	T	0.111465	0.0250516	6.51869e-06	0.0194	0.0412	0.6375	19.7973
ebi-a-GCST90016942	Gut microbiota abundance (family Methanobacteriaceae id.121)	insomnia	rs12825290	C	G	-0.216781	0.0493496	6.07561e-06	-0.0321	0.0722	0.657099	19.2963
ebi-a-GCST90016942	Gut microbiota abundance (family Methanobacteriaceae id.121)	insomnia	rs4257531	G	A	0.164498	0.0364959	7.44338e-06	0.0767	0.0576	0.1829	20.3158
ebi-a-GCST90016942	Gut microbiota abundance (family Methanobacteriaceae id.121)	insomnia	rs56131665	G	A	0.178661	0.039298	6.17988e-06	-0.0137	0.0562	0.8079	20.669
ebi-a-GCST90016942	Gut microbiota abundance (family Methanobacteriaceae id.121)	insomnia	rs6508769	C	T	-0.153519	0.0344519	8.22527e-06	-0.0282	0.0496	0.57	19.8563
ebi-a-GCST90016942	Gut microbiota abundance (family Methanobacteriaceae id.121)	insomnia	rs6776814	T	C	-0.199566	0.0411825	1.63061e-06	-0.0318	0.1248	0.7989	23.4827
ebi-a-GCST90016942	Gut microbiota abundance (family Methanobacteriaceae id.121)	insomnia	rs73068003	G	T	-0.15814	0.0351803	8.44578e-06	-0.0104	0.0598	0.8618	20.2062
ebi-a-GCST90016942	Gut microbiota abundance (family Methanobacteriaceae id.121)	insomnia	rs73457410	A	G	0.21534	0.0436695	1.40854e-06	0.1017	0.0724	0.1604	24.316
ebi-a-GCST90016942	Gut microbiota abundance (family Methanobacteriaceae id.121)	insomnia	rs75208022	C	T	-0.227245	0.048763	5.92107e-06	-0.0511	0.0605	0.3985	21.7174
ebi-a-GCST90016942	Gut microbiota abundance (family Methanobacteriaceae id.121)	insomnia	rs894996	C	A	0.216999	0.0449076	1.87556e-06	0.0427	0.0699	0.5416	23.3494
ebi-a-GCST90016943	Gut microbiota abundance (family Oxalobacteraceae id.2966)	insomnia	rs111966731	T	C	0.204031	0.0445746	4.56321e-06	0.0735	0.062	0.2359	20.9516
ebi-a-GCST90016943	Gut microbiota abundance (family Oxalobacteraceae id.2966)	insomnia	rs11246212	C	T	-0.13607	0.0291797	4.50837e-06	-0.0028	0.0505	0.9559	21.7452
ebi-a-GCST90016943	Gut microbiota abundance (family Oxalobacteraceae id.2966)	insomnia	rs12002250	A	C	0.196145	0.044523	5.53197e-06	-0.0109	0.0867	0.8998	19.4082
ebi-a-GCST90016943	Gut microbiota abundance (family Oxalobacteraceae id.2966)	insomnia	rs12509763	C	G	-0.16332	0.0360823	8.04841e-06	0.0652	0.0596	0.2741	20.4876
ebi-a-GCST90016943	Gut microbiota abundance (family Oxalobacteraceae id.2966)	insomnia	rs1569853	T	C	-0.140043	0.0281704	7.45178e-07	-0.0213	0.0533	0.6887	24.7136
ebi-a-GCST90016943	Gut microbiota abundance (family Oxalobacteraceae id.2966)	insomnia	rs17138946	G	T	-0.189444	0.0430248	8.09003e-06	0.084	0.0707	0.2346	19.3876
ebi-a-GCST90016943	Gut microbiota abundance (family Oxalobacteraceae id.2966)	insomnia	rs36057338	G	T	0.181604	0.0398742	6.25792e-06	0.1982	0.0995	0.0464697	20.7428
ebi-a-GCST90016943	Gut microbiota abundance (family Oxalobacteraceae id.2966)	insomnia	rs4428215	G	A	0.12561	0.0230053	4.87933e-08	-0.0048	0.0402	0.904	29.8121
ebi-a-GCST90016943	Gut microbiota abundance (family Oxalobacteraceae id.2966)	insomnia	rs561239	A	G	0.105525	0.0236769	7.19383e-06	-0.1177	0.0433	0.00657007	19.8637
ebi-a-GCST90016943	Gut microbiota abundance (family Oxalobacteraceae id.2966)	insomnia	rs6000536	C	T	-0.118383	0.0241355	7.3872e-07	-0.0461	0.047	0.3268	24.0584
ebi-a-GCST90016943	Gut microbiota abundance (family Oxalobacteraceae id.2966)	insomnia	rs62435498	C	A	0.181521	0.0400608	7.4583e-06	-0.0748	0.058	0.197	20.5312
ebi-a-GCST90016943	Gut microbiota abundance (family Oxalobacteraceae id.2966)	insomnia	rs736744	T	C	-0.105642	0.0200648	1.49417e-07	-0.0469	0.0354	0.1848	27.7207
ebi-a-GCST90016943	Gut microbiota abundance (family Oxalobacteraceae id.2966)	insomnia	rs7993559	A	C	-0.0921059	0.0201114	5.03733e-06	-0.0002	0.0354	0.996	20.9744
ebi-a-GCST90016943	Gut microbiota abundance (family Oxalobacteraceae id.2966)	insomnia	rs80330081	A	C	-0.18756	0.0423688	6.64003e-06	0.0444	0.057	0.436	19.5969
ebi-a-GCST90016943	Gut microbiota abundance (family Oxalobacteraceae id.2966)	insomnia	rs934049	G	A	0.109751	0.0238636	4.21143e-06	-0.0153	0.0431	0.723199	21.1517
ebi-a-GCST90016944	Gut microbiota abundance (family Pasteurellaceae id.3689)	insomnia	rs10840326	C	G	-0.0717634	0.0149229	1.43843e-06	-0.009	0.0365	0.8049	23.1259
ebi-a-GCST90016944	Gut microbiota abundance (family Pasteurellaceae id.3689)	insomnia	rs10965428	C	A	-0.119902	0.0258219	4.29151e-06	-0.0633	0.0758	0.4035	21.5614
ebi-a-GCST90016944	Gut microbiota abundance (family Pasteurellaceae id.3689)	insomnia	rs111582866	G	A	-0.113957	0.0256403	7.06627e-06	0.119	0.0624	0.0564495	19.7531
ebi-a-GCST90016944	Gut microbiota abundance (family Pasteurellaceae id.3689)	insomnia	rs12050685	A	G	-0.0670948	0.015239	9.18523e-06	-0.0231	0.0389	0.552901	19.385
ebi-a-GCST90016944	Gut microbiota abundance (family Pasteurellaceae id.3689)	insomnia	rs12191680	C	G	0.102214	0.0197189	3.04902e-07	-0.0144	0.0587	0.8066	26.8692
ebi-a-GCST90016944	Gut microbiota abundance (family Pasteurellaceae id.3689)	insomnia	rs16970009	A	G	0.187381	0.0429572	7.31526e-06	0.1297	0.1255	0.3014	19.0274
ebi-a-GCST90016944	Gut microbiota abundance (family Pasteurellaceae id.3689)	insomnia	rs35510	A	G	0.122729	0.0264958	4.01578e-06	-0.1336	0.0877	0.1277	21.4556
ebi-a-GCST90016944	Gut microbiota abundance (family Pasteurellaceae id.3689)	insomnia	rs4822728	T	C	0.0685479	0.0149032	4.71846e-06	0.0413	0.035	0.2387	21.1558
ebi-a-GCST90016944	Gut microbiota abundance (family Pasteurellaceae id.3689)	insomnia	rs6092684	A	T	0.0684647	0.014674	3.44057e-06	0.0857	0.0354	0.0156099	21.7689
ebi-a-GCST90016944	Gut microbiota abundance (family Pasteurellaceae id.3689)	insomnia	rs62568866	T	A	-0.118018	0.0259206	7.2267e-06	-0.0194	0.0567	0.733	20.7303
ebi-a-GCST90016944	Gut microbiota abundance (family Pasteurellaceae id.3689)	insomnia	rs6972479	A	G	-0.0781862	0.0175366	7.74819e-06	-0.0251	0.0437	0.5665	19.8779
ebi-a-GCST90016944	Gut microbiota abundance (family Pasteurellaceae id.3689)	insomnia	rs72756943	G	A	0.13988	0.0303029	3.3522e-06	-0.0979	0.0717	0.1722	21.308
ebi-a-GCST90016944	Gut microbiota abundance (family Pasteurellaceae id.3689)	insomnia	rs73139353	A	C	-0.222573	0.0484634	8.71325e-06	-0.0376	0.0625	0.5474	21.092
ebi-a-GCST90016944	Gut microbiota abundance (family Pasteurellaceae id.3689)	insomnia	rs731534	C	G	-0.0986502	0.0216316	9.46303e-06	0.0654	0.056	0.2431	20.7979
ebi-a-GCST90016944	Gut microbiota abundance (family Pasteurellaceae id.3689)	insomnia	rs76022354	C	T	0.24289	0.0500406	1.82856e-06	-0.0192	0.0806	0.8117	23.5599
ebi-a-GCST90016944	Gut microbiota abundance (family Pasteurellaceae id.3689)	insomnia	rs78909003	T	C	-0.241159	0.0498372	2.04894e-06	-0.0077	0.078	0.9216	23.4153
ebi-a-GCST90016944	Gut microbiota abundance (family Pasteurellaceae id.3689)	insomnia	rs9382510	C	T	-0.0881865	0.0169965	2.476e-07	0.0525	0.0394	0.1832	26.9206
ebi-a-GCST90016944	Gut microbiota abundance (family Pasteurellaceae id.3689)	insomnia	rs9895850	T	C	-0.176406	0.041017	9.0826e-06	0.0473	0.0858	0.5817	18.4969
ebi-a-GCST90016944	Gut microbiota abundance (family Pasteurellaceae id.3689)	insomnia	rs9938097	C	T	0.0710386	0.0158024	8.22602e-06	-0.0308	0.0362	0.395	20.2089
ebi-a-GCST90016945	Gut microbiota abundance (family Peptococcaceae id.2024)	insomnia	rs117452796	A	G	-0.257982	0.0549569	3.15297e-06	-0.0227	0.1021	0.8243	22.0361
ebi-a-GCST90016945	Gut microbiota abundance (family Peptococcaceae id.2024)	insomnia	rs12144792	C	T	0.064399	0.0141246	5.82237e-06	-0.0301	0.0361	0.4046	20.7877
ebi-a-GCST90016945	Gut microbiota abundance (family Peptococcaceae id.2024)	insomnia	rs12634826	T	G	-0.0739885	0.0150931	1.01109e-06	-0.0119	0.0365	0.744501	24.031
ebi-a-GCST90016945	Gut microbiota abundance (family Peptococcaceae id.2024)	insomnia	rs12992764	T	G	0.0684213	0.0141137	1.46157e-06	-0.051	0.0355	0.1515	23.5018
ebi-a-GCST90016945	Gut microbiota abundance (family Peptococcaceae id.2024)	insomnia	rs150600492	A	C	0.135774	0.0289757	2.31308e-06	0.0419	0.0762	0.5827	21.9566
ebi-a-GCST90016945	Gut microbiota abundance (family Peptococcaceae id.2024)	insomnia	rs35703006	G	T	0.0812655	0.0164355	4.94778e-07	-0.0681	0.0407	0.0944496	24.4482
ebi-a-GCST90016945	Gut microbiota abundance (family Peptococcaceae id.2024)	insomnia	rs4990837	G	A	-0.0910387	0.0185869	1.74193e-06	0.0282	0.0438	0.5188	23.9904
ebi-a-GCST90016945	Gut microbiota abundance (family Peptococcaceae id.2024)	insomnia	rs75430375	C	T	-0.147941	0.0317498	3.40847e-06	-0.0681	0.0848	0.4218	21.7118
ebi-a-GCST90016945	Gut microbiota abundance (family Peptococcaceae id.2024)	insomnia	rs75898026	A	G	-0.0821779	0.0173541	2.02209e-06	0.0586	0.0434	0.1764	22.4236
ebi-a-GCST90016946	Gut microbiota abundance (family Peptostreptococcaceae id.2042)	insomnia	rs10805326	A	G	-0.0566637	0.012276	4.03395e-06	-0.6164	0.345	0.0740202	21.3057
ebi-a-GCST90016946	Gut microbiota abundance (family Peptostreptococcaceae id.2042)	insomnia	rs10805326	A	G	-0.0566637	0.012276	4.03395e-06	0.0524	0.0384	0.1724	21.3057
ebi-a-GCST90016946	Gut microbiota abundance (family Peptostreptococcaceae id.2042)	insomnia	rs117020988	C	T	0.182411	0.0372126	1.02795e-06	-0.0487	0.0636	0.444	24.0282
ebi-a-GCST90016946	Gut microbiota abundance (family Peptostreptococcaceae id.2042)	insomnia	rs12377846	C	A	-0.252	0.0511627	7.26256e-07	-0.0655	0.1046	0.5312	24.2602
ebi-a-GCST90016946	Gut microbiota abundance (family Peptostreptococcaceae id.2042)	insomnia	rs12986312	T	G	0.0571818	0.0125947	5.76713e-06	0.0107	0.0382	0.779701	20.6129
ebi-a-GCST90016946	Gut microbiota abundance (family Peptostreptococcaceae id.2042)	insomnia	rs1467258	G	A	0.072584	0.0162321	7.89805e-06	0.0157	0.0448	0.7256	19.9955
ebi-a-GCST90016946	Gut microbiota abundance (family Peptostreptococcaceae id.2042)	insomnia	rs1520207	T	C	-0.0525658	0.0112476	3.16548e-06	-0.0088	0.0351	0.8013	21.8417
ebi-a-GCST90016946	Gut microbiota abundance (family Peptostreptococcaceae id.2042)	insomnia	rs2644627	C	G	-0.0558506	0.011224	6.3333e-07	-0.0166	0.0353	0.638	24.7606
ebi-a-GCST90016946	Gut microbiota abundance (family Peptostreptococcaceae id.2042)	insomnia	rs4692811	C	T	0.0642075	0.0126913	4.21124e-07	-0.0114	0.0368	0.757	25.5952
ebi-a-GCST90016946	Gut microbiota abundance (family Peptostreptococcaceae id.2042)	insomnia	rs59865771	C	T	-0.0573764	0.0127192	7.69024e-06	-0.08	0.037	0.0305598	20.3492
ebi-a-GCST90016946	Gut microbiota abundance (family Peptostreptococcaceae id.2042)	insomnia	rs61841503	G	A	0.0919658	0.0161331	9.80122e-09	0.0131	0.0521	0.8018	32.495
ebi-a-GCST90016946	Gut microbiota abundance (family Peptostreptococcaceae id.2042)	insomnia	rs6721459	G	A	-0.0509823	0.0111975	5.07762e-06	-0.0291	0.0356	0.4133	20.7299
ebi-a-GCST90016946	Gut microbiota abundance (family Peptostreptococcaceae id.2042)	insomnia	rs75819860	T	A	0.126264	0.0268383	2.48737e-06	0.0227	0.0561	0.6853	22.1334
ebi-a-GCST90016946	Gut microbiota abundance (family Peptostreptococcaceae id.2042)	insomnia	rs76982728	T	C	0.124203	0.0266923	3.24056e-06	0.1522	0.1243	0.221	21.6517
ebi-a-GCST90016946	Gut microbiota abundance (family Peptostreptococcaceae id.2042)	insomnia	rs77540684	T	G	0.106725	0.0245638	8.13711e-06	0.0427	0.0591	0.4698	18.8774
ebi-a-GCST90016946	Gut microbiota abundance (family Peptostreptococcaceae id.2042)	insomnia	rs9573937	A	G	-0.0693637	0.0142907	1.70589e-06	0.0595	0.0473	0.2079	23.559
ebi-a-GCST90016947	Gut microbiota abundance (family Porphyromonadaceae id.943)	insomnia	rs10119172	C	G	-0.0737324	0.014259	1.32425e-07	0.0047	0.0458	0.9179	26.7386
ebi-a-GCST90016947	Gut microbiota abundance (family Porphyromonadaceae id.943)	insomnia	rs10762312	A	G	0.052368	0.0118814	8.70362e-06	-0.0687	0.0376	0.0680801	19.4266
ebi-a-GCST90016947	Gut microbiota abundance (family Porphyromonadaceae id.943)	insomnia	rs10858364	G	T	0.055316	0.012085	4.31062e-06	0.0452	0.0417	0.2775	20.9512
ebi-a-GCST90016947	Gut microbiota abundance (family Porphyromonadaceae id.943)	insomnia	rs17065783	A	G	-0.059133	0.0122235	1.79349e-06	0.0025	0.0486	0.9596	23.4028
ebi-a-GCST90016947	Gut microbiota abundance (family Porphyromonadaceae id.943)	insomnia	rs1980561	A	G	-0.0485289	0.0109284	8.9454e-06	0.0162	0.035	0.643899	19.7191
ebi-a-GCST90016947	Gut microbiota abundance (family Porphyromonadaceae id.943)	insomnia	rs3111851	G	C	-0.0581896	0.0121147	2.19498e-06	0.003	0.0399	0.9398	23.0709
ebi-a-GCST90016947	Gut microbiota abundance (family Porphyromonadaceae id.943)	insomnia	rs35233670	T	C	-0.0473576	0.010602	7.90988e-06	-0.0313	0.035	0.371	19.9528
ebi-a-GCST90016947	Gut microbiota abundance (family Porphyromonadaceae id.943)	insomnia	rs35961441	A	C	0.0915257	0.0207306	8.37394e-06	-0.0738	0.0932	0.4285	19.4923
ebi-a-GCST90016947	Gut microbiota abundance (family Porphyromonadaceae id.943)	insomnia	rs6953849	A	G	0.0718149	0.0150724	2.44478e-06	0.0371	0.0456	0.4156	22.702
ebi-a-GCST90016947	Gut microbiota abundance (family Porphyromonadaceae id.943)	insomnia	rs7330827	T	C	-0.103842	0.0237355	8.04896e-06	-0.0558	0.0734	0.447	19.1403
ebi-a-GCST90016947	Gut microbiota abundance (family Porphyromonadaceae id.943)	insomnia	rs864093	A	C	-0.0527939	0.0117499	9.59798e-06	0.0417	0.0433	0.3354	20.1883
ebi-a-GCST90016948	Gut microbiota abundance (family Prevotellaceae id.960)	insomnia	rs10131942	C	G	0.0701212	0.0158326	8.60815e-06	0.0252	0.0472	0.593	19.6153
ebi-a-GCST90016948	Gut microbiota abundance (family Prevotellaceae id.960)	insomnia	rs12057990	C	T	0.0589878	0.0132268	8.9747e-06	0.0491	0.0393	0.2121	19.8891
ebi-a-GCST90016948	Gut microbiota abundance (family Prevotellaceae id.960)	insomnia	rs12118202	T	C	-0.0751986	0.0147265	5.5423e-07	-0.0362	0.0452	0.4228	26.0748
ebi-a-GCST90016948	Gut microbiota abundance (family Prevotellaceae id.960)	insomnia	rs13069367	A	C	-0.0539768	0.0119687	7.39486e-06	-0.0103	0.0355	0.7722	20.3386
ebi-a-GCST90016948	Gut microbiota abundance (family Prevotellaceae id.960)	insomnia	rs148376875	T	G	0.084515	0.0179163	2.08027e-06	0.0842	0.049	0.0855106	22.2521
ebi-a-GCST90016948	Gut microbiota abundance (family Prevotellaceae id.960)	insomnia	rs2206482	T	G	-0.0569105	0.0117486	1.30377e-06	-0.0056	0.0357	0.8752	23.4646
ebi-a-GCST90016948	Gut microbiota abundance (family Prevotellaceae id.960)	insomnia	rs2278540	G	A	0.0554249	0.0123265	8.43587e-06	-0.015	0.0363	0.680201	20.2176
ebi-a-GCST90016948	Gut microbiota abundance (family Prevotellaceae id.960)	insomnia	rs34071565	T	A	-0.1567	0.0347882	5.60144e-06	-0.0841	0.0713	0.2383	20.2896
ebi-a-GCST90016948	Gut microbiota abundance (family Prevotellaceae id.960)	insomnia	rs34660375	A	G	-0.0805894	0.0178291	7.40321e-06	0.0505	0.0495	0.3077	20.4313
ebi-a-GCST90016948	Gut microbiota abundance (family Prevotellaceae id.960)	insomnia	rs3758087	C	T	-0.0564199	0.0124655	8.60578e-06	-0.0157	0.0391	0.6883	20.4854
ebi-a-GCST90016948	Gut microbiota abundance (family Prevotellaceae id.960)	insomnia	rs3860225	A	G	0.083936	0.0167936	5.4968e-07	-0.0404	0.0606	0.5052	24.9809
ebi-a-GCST90016948	Gut microbiota abundance (family Prevotellaceae id.960)	insomnia	rs4493272	T	C	-0.0604992	0.0118027	3.02315e-07	-0.0012	0.035	0.9723	26.2746
ebi-a-GCST90016948	Gut microbiota abundance (family Prevotellaceae id.960)	insomnia	rs4685827	T	C	-0.0679529	0.0145407	2.77192e-06	0.0175	0.041	0.6698	21.8396
ebi-a-GCST90016948	Gut microbiota abundance (family Prevotellaceae id.960)	insomnia	rs7252711	G	A	0.0740876	0.0161926	5.56583e-06	0.0298	0.0558	0.5937	20.9343
ebi-a-GCST90016948	Gut microbiota abundance (family Prevotellaceae id.960)	insomnia	rs7975087	C	A	-0.0601448	0.0135454	7.59451e-06	-0.034	0.0462	0.4623	19.7157
ebi-a-GCST90016948	Gut microbiota abundance (family Prevotellaceae id.960)	insomnia	rs912860	A	G	0.229046	0.0483124	9.29929e-07	-0.0765	0.1173	0.514301	22.4765
ebi-a-GCST90016948	Gut microbiota abundance (family Prevotellaceae id.960)	insomnia	rs9586501	G	A	0.0592681	0.0127329	2.58988e-06	-0.0073	0.0398	0.8553	21.6664
ebi-a-GCST90016948	Gut microbiota abundance (family Prevotellaceae id.960)	insomnia	rs9958960	G	A	-0.0914807	0.0173611	1.06324e-07	0.0655	0.0486	0.1775	27.7654
ebi-a-GCST90016949	Gut microbiota abundance (family Rhodospirillaceae id.2717)	insomnia	rs1035406	G	A	-0.11354	0.0250863	5.84454e-06	-0.1305	0.0549	0.01738	20.4845
ebi-a-GCST90016949	Gut microbiota abundance (family Rhodospirillaceae id.2717)	insomnia	rs11591293	G	T	0.0743184	0.0158724	2.67147e-06	-0.0051	0.0354	0.886	21.9234
ebi-a-GCST90016949	Gut microbiota abundance (family Rhodospirillaceae id.2717)	insomnia	rs12977163	G	C	0.0730952	0.0163491	7.62588e-06	-0.0103	0.036	0.7759	19.989
ebi-a-GCST90016949	Gut microbiota abundance (family Rhodospirillaceae id.2717)	insomnia	rs13336560	C	T	-0.0701719	0.0158061	9.17339e-06	0.0404	0.0358	0.2587	19.7096
ebi-a-GCST90016949	Gut microbiota abundance (family Rhodospirillaceae id.2717)	insomnia	rs1549633	A	C	0.0999312	0.0218634	4.70392e-06	0.0094	0.055	0.8646	20.8914
ebi-a-GCST90016949	Gut microbiota abundance (family Rhodospirillaceae id.2717)	insomnia	rs1923415	A	G	-0.0999238	0.0227326	9.63696e-06	0.0533	0.0618	0.3887	19.3214
ebi-a-GCST90016949	Gut microbiota abundance (family Rhodospirillaceae id.2717)	insomnia	rs3754624	C	T	0.0971389	0.0200064	1.71479e-06	0.0232	0.0457	0.6123	23.5748
ebi-a-GCST90016949	Gut microbiota abundance (family Rhodospirillaceae id.2717)	insomnia	rs4278423	T	C	0.107529	0.0235725	3.12018e-06	0.0485	0.0738	0.5107	20.8085
ebi-a-GCST90016949	Gut microbiota abundance (family Rhodospirillaceae id.2717)	insomnia	rs4822789	G	C	0.0734321	0.0160521	7.00519e-06	0.0368	0.0359	0.3051	20.9271
ebi-a-GCST90016949	Gut microbiota abundance (family Rhodospirillaceae id.2717)	insomnia	rs55876211	C	T	-0.0911851	0.0196395	2.86682e-06	0.0103	0.04	0.7962	21.5569
ebi-a-GCST90016949	Gut microbiota abundance (family Rhodospirillaceae id.2717)	insomnia	rs61933850	G	A	0.164808	0.0360647	7.22587e-06	-0.0357	0.0511	0.4849	20.883
ebi-a-GCST90016949	Gut microbiota abundance (family Rhodospirillaceae id.2717)	insomnia	rs6679026	T	C	0.111984	0.0251088	9.94672e-06	0.0131	0.0579	0.8213	19.8912
ebi-a-GCST90016949	Gut microbiota abundance (family Rhodospirillaceae id.2717)	insomnia	rs7001029	C	T	0.117366	0.0261324	5.34749e-06	-0.1695	0.0606	0.00514304	20.1709
ebi-a-GCST90016949	Gut microbiota abundance (family Rhodospirillaceae id.2717)	insomnia	rs72714493	A	G	0.0816858	0.0180791	7.3492e-06	-0.0744	0.0488	0.127	20.4145
ebi-a-GCST90016949	Gut microbiota abundance (family Rhodospirillaceae id.2717)	insomnia	rs74354280	C	T	-0.0911896	0.0204907	6.67298e-06	0.0482	0.0389	0.2156	19.8051
ebi-a-GCST90016949	Gut microbiota abundance (family Rhodospirillaceae id.2717)	insomnia	rs76784716	A	G	0.136049	0.0285767	1.48988e-06	-0.0075	0.0546	0.891	22.6656
ebi-a-GCST90016949	Gut microbiota abundance (family Rhodospirillaceae id.2717)	insomnia	rs9813022	A	G	-0.0842444	0.0163583	2.53122e-07	-0.0658	0.0361	0.0683093	26.522
ebi-a-GCST90016950	Gut microbiota abundance (family Rikenellaceae id.967)	insomnia	rs10217435	C	T	-0.0883756	0.0197506	6.50759e-06	-0.056	0.0499	0.2622	20.0218
ebi-a-GCST90016950	Gut microbiota abundance (family Rikenellaceae id.967)	insomnia	rs10832801	A	C	-0.0534763	0.0122666	7.50412e-06	-0.0701	0.0392	0.0737395	19.0053
ebi-a-GCST90016950	Gut microbiota abundance (family Rikenellaceae id.967)	insomnia	rs1939881	G	A	-0.105589	0.0206213	5.64378e-07	0.0888	0.0739	0.2292	26.2183
ebi-a-GCST90016950	Gut microbiota abundance (family Rikenellaceae id.967)	insomnia	rs2447496	A	G	0.0549203	0.0121904	6.08611e-06	-0.0019	0.0397	0.9622	20.2969
ebi-a-GCST90016950	Gut microbiota abundance (family Rikenellaceae id.967)	insomnia	rs2833282	G	A	0.0711137	0.0156966	4.31102e-06	0.0294	0.0485	0.5441	20.5256
ebi-a-GCST90016950	Gut microbiota abundance (family Rikenellaceae id.967)	insomnia	rs35909684	A	C	-0.0850181	0.0191539	7.09823e-06	0.0504	0.0673	0.454099	19.7019
ebi-a-GCST90016950	Gut microbiota abundance (family Rikenellaceae id.967)	insomnia	rs36021379	A	G	-0.0656005	0.0144903	7.19515e-06	-0.0144	0.0483	0.7656	20.4955
ebi-a-GCST90016950	Gut microbiota abundance (family Rikenellaceae id.967)	insomnia	rs4264350	T	C	-0.0526393	0.0108555	1.34831e-06	0.0025	0.0352	0.9429	23.5137
ebi-a-GCST90016950	Gut microbiota abundance (family Rikenellaceae id.967)	insomnia	rs4783173	G	C	-0.0481514	0.0110006	7.06415e-06	0.0147	0.036	0.6821	19.1595
ebi-a-GCST90016950	Gut microbiota abundance (family Rikenellaceae id.967)	insomnia	rs59663348	G	A	0.0570915	0.0125048	6.12238e-06	-0.0333	0.0406	0.4119	20.8444
ebi-a-GCST90016950	Gut microbiota abundance (family Rikenellaceae id.967)	insomnia	rs62532512	A	C	0.0504257	0.0107399	2.76427e-06	-0.0362	0.0353	0.3049	22.0447
ebi-a-GCST90016950	Gut microbiota abundance (family Rikenellaceae id.967)	insomnia	rs6744030	C	T	0.0696747	0.0157103	9.31515e-06	-0.0199	0.0428	0.641899	19.669
ebi-a-GCST90016950	Gut microbiota abundance (family Rikenellaceae id.967)	insomnia	rs6837275	A	G	0.0570355	0.011887	1.447e-06	-0.0113	0.0383	0.767701	23.0222
ebi-a-GCST90016950	Gut microbiota abundance (family Rikenellaceae id.967)	insomnia	rs74474130	T	G	0.137747	0.0295688	3.61377e-06	0.0501	0.0957	0.600701	21.7019
ebi-a-GCST90016950	Gut microbiota abundance (family Rikenellaceae id.967)	insomnia	rs77885767	C	T	-0.156209	0.0336482	2.84695e-06	0.1247	0.0836	0.1358	21.552
ebi-a-GCST90016950	Gut microbiota abundance (family Rikenellaceae id.967)	insomnia	rs9389714	C	T	-0.0636841	0.0143416	8.79063e-06	0.0067	0.0624	0.914	19.7182
ebi-a-GCST90016950	Gut microbiota abundance (family Rikenellaceae id.967)	insomnia	rs9578457	G	A	-0.141478	0.0315848	3.99448e-06	-0.0011	0.0821	0.9898	20.0642
ebi-a-GCST90016950	Gut microbiota abundance (family Rikenellaceae id.967)	insomnia	rs9603208	G	T	0.0821173	0.0159596	1.91801e-07	-0.055	0.0579	0.3424	26.4744
ebi-a-GCST90016951	Gut microbiota abundance (family Ruminococcaceae id.2050)	insomnia	rs10093275	T	C	-0.0534595	0.011677	5.35229e-06	0.0248	0.0372	0.5053	20.9598
ebi-a-GCST90016951	Gut microbiota abundance (family Ruminococcaceae id.2050)	insomnia	rs10166469	C	T	0.053336	0.0120209	8.52158e-06	0.0464	0.0402	0.2482	19.6864
ebi-a-GCST90016951	Gut microbiota abundance (family Ruminococcaceae id.2050)	insomnia	rs1612733	T	C	0.108708	0.0238006	4.22435e-06	0.0928	0.0773	0.23	20.8616
ebi-a-GCST90016951	Gut microbiota abundance (family Ruminococcaceae id.2050)	insomnia	rs17376049	T	C	0.0848534	0.0172114	7.29625e-07	0.0472	0.0564	0.4025	24.3056
ebi-a-GCST90016951	Gut microbiota abundance (family Ruminococcaceae id.2050)	insomnia	rs2113833	C	T	-0.169146	0.0355009	1.14464e-06	-0.1603	0.0996	0.1075	22.701
ebi-a-GCST90016951	Gut microbiota abundance (family Ruminococcaceae id.2050)	insomnia	rs2426816	T	A	-0.0480152	0.0106011	6.04463e-06	-0.0523	0.0351	0.136	20.5142
ebi-a-GCST90016951	Gut microbiota abundance (family Ruminococcaceae id.2050)	insomnia	rs3009418	A	C	-0.0927607	0.0210123	8.6902e-06	0.0784	0.0844	0.3529	19.4886
ebi-a-GCST90016951	Gut microbiota abundance (family Ruminococcaceae id.2050)	insomnia	rs499272	G	C	0.0706431	0.016046	9.29351e-06	0.0523	0.0522	0.3171	19.3823
ebi-a-GCST90016951	Gut microbiota abundance (family Ruminococcaceae id.2050)	insomnia	rs55793120	T	C	0.13822	0.0266152	1.44338e-07	0.0819	0.074	0.2686	26.9701
ebi-a-GCST90016951	Gut microbiota abundance (family Ruminococcaceae id.2050)	insomnia	rs56199908	T	C	-0.199327	0.0410444	1.66414e-06	-0.0054	0.0791	0.9459	23.5844
ebi-a-GCST90016951	Gut microbiota abundance (family Ruminococcaceae id.2050)	insomnia	rs76724913	T	G	0.0901053	0.0203104	9.60484e-06	0.0888	0.0591	0.1333	19.6818
ebi-a-GCST90016952	Gut microbiota abundance (family Streptococcaceae id.1850)	insomnia	rs10028567	C	T	-0.0934027	0.0190343	3.72495e-06	-0.021	0.0533	0.693999	24.0794
ebi-a-GCST90016952	Gut microbiota abundance (family Streptococcaceae id.1850)	insomnia	rs11110281	T	C	-0.130554	0.0225943	1.40136e-08	0.0225	0.0826	0.785001	33.3874
ebi-a-GCST90016952	Gut microbiota abundance (family Streptococcaceae id.1850)	insomnia	rs16950051	A	G	0.107008	0.0236973	5.33814e-06	-0.0024	0.071	0.9729	20.3908
ebi-a-GCST90016952	Gut microbiota abundance (family Streptococcaceae id.1850)	insomnia	rs2370083	G	T	-0.0842751	0.0184509	4.25667e-06	0.0476	0.071	0.5029	20.8624
ebi-a-GCST90016952	Gut microbiota abundance (family Streptococcaceae id.1850)	insomnia	rs2952251	G	A	0.0639298	0.0126525	3.72237e-07	0.0201	0.0461	0.6631	25.5302
ebi-a-GCST90016952	Gut microbiota abundance (family Streptococcaceae id.1850)	insomnia	rs35344081	G	A	0.0609349	0.0129703	2.63846e-06	-0.0814	0.0397	0.0405098	22.0715
ebi-a-GCST90016952	Gut microbiota abundance (family Streptococcaceae id.1850)	insomnia	rs395407	C	G	0.0826855	0.0172536	1.32559e-06	-0.03	0.0484	0.535601	22.9667
ebi-a-GCST90016952	Gut microbiota abundance (family Streptococcaceae id.1850)	insomnia	rs4968759	A	G	-0.0544035	0.0111271	8.91887e-07	-0.0249	0.0349	0.4764	23.9051
ebi-a-GCST90016952	Gut microbiota abundance (family Streptococcaceae id.1850)	insomnia	rs57646748	G	A	-0.088021	0.019876	7.88352e-06	-0.0404	0.0919	0.6601	19.6117
ebi-a-GCST90016952	Gut microbiota abundance (family Streptococcaceae id.1850)	insomnia	rs6563952	C	G	-0.0801931	0.0178576	8.70583e-06	-0.0179	0.0607	0.7683	20.1664
ebi-a-GCST90016952	Gut microbiota abundance (family Streptococcaceae id.1850)	insomnia	rs6806351	T	C	-0.0619209	0.0135744	6.93793e-06	0.0595	0.0422	0.1584	20.8081
ebi-a-GCST90016952	Gut microbiota abundance (family Streptococcaceae id.1850)	insomnia	rs76717940	T	A	0.150606	0.0334079	3.08937e-06	-0.0166	0.0762	0.8278	20.3229
ebi-a-GCST90016952	Gut microbiota abundance (family Streptococcaceae id.1850)	insomnia	rs77968078	G	A	-0.0993013	0.0224788	7.93341e-06	-0.0049	0.0741	0.9478	19.5148
ebi-a-GCST90016952	Gut microbiota abundance (family Streptococcaceae id.1850)	insomnia	rs7916711	A	G	0.0959639	0.021545	6.32732e-06	-0.0196	0.0505	0.697199	19.8391
ebi-a-GCST90016952	Gut microbiota abundance (family Streptococcaceae id.1850)	insomnia	rs957755	T	G	-0.0642449	0.0142702	7.41515e-06	0.0066	0.0504	0.8966	20.2683
ebi-a-GCST90016952	Gut microbiota abundance (family Streptococcaceae id.1850)	insomnia	rs9903102	C	A	-0.0693015	0.0154096	4.91802e-06	-0.0459	0.0436	0.2925	20.2257
ebi-a-GCST90016953	Gut microbiota abundance (unknown family id.1000001214)	insomnia	rs11150282	T	C	0.098235	0.0197127	7.36055e-07	0.0148	0.0365	0.685799	24.8336
ebi-a-GCST90016953	Gut microbiota abundance (unknown family id.1000001214)	insomnia	rs113884518	T	C	-0.20591	0.0455376	7.7398e-06	-0.1167	0.1157	0.3129	20.4463
ebi-a-GCST90016953	Gut microbiota abundance (unknown family id.1000001214)	insomnia	rs1221147	A	T	-0.126305	0.0279161	4.85959e-06	-0.0097	0.0487	0.8417	20.4706
ebi-a-GCST90016953	Gut microbiota abundance (unknown family id.1000001214)	insomnia	rs16851659	G	C	-0.0895168	0.0186555	1.27025e-06	0.0029	0.0369	0.9379	23.0248
ebi-a-GCST90016953	Gut microbiota abundance (unknown family id.1000001214)	insomnia	rs28678345	T	C	0.213083	0.0471377	8.05954e-06	-0.0373	0.0818	0.6482	20.4344
ebi-a-GCST90016953	Gut microbiota abundance (unknown family id.1000001214)	insomnia	rs367480	A	G	0.0841649	0.0185948	7.52419e-06	0.0088	0.0365	0.8084	20.487
ebi-a-GCST90016953	Gut microbiota abundance (unknown family id.1000001214)	insomnia	rs4129395	G	A	0.0904264	0.0185253	1.21742e-06	0.0717	0.0349	0.0400498	23.8265
ebi-a-GCST90016953	Gut microbiota abundance (unknown family id.1000001214)	insomnia	rs73074665	A	T	0.164631	0.0356037	3.62376e-06	0.1422	0.0719	0.0480198	21.3812
ebi-a-GCST90016953	Gut microbiota abundance (unknown family id.1000001214)	insomnia	rs789069	A	C	-0.10413	0.0234459	6.5001e-06	-0.0149	0.0501	0.765701	19.725
ebi-a-GCST90016953	Gut microbiota abundance (unknown family id.1000001214)	insomnia	rs79790072	T	C	0.226103	0.0488017	3.5381e-06	-0.0428	0.1024	0.675499	21.4656
ebi-a-GCST90016953	Gut microbiota abundance (unknown family id.1000001214)	insomnia	rs8028558	A	G	0.08346	0.0188504	9.78228e-06	0.02	0.0364	0.5825	19.6027
ebi-a-GCST90016953	Gut microbiota abundance (unknown family id.1000001214)	insomnia	rs9864379	T	C	-0.160521	0.0292752	4.65876e-08	-0.0406	0.0491	0.4088	30.0652
ebi-a-GCST90016954	Gut microbiota abundance (unknown family id.1000005471)	insomnia	rs10071529	C	G	-0.125105	0.0278674	8.6441e-06	0.066	0.0557	0.2363	20.1538
ebi-a-GCST90016954	Gut microbiota abundance (unknown family id.1000005471)	insomnia	rs11779863	G	A	-0.0772768	0.0172171	6.68852e-06	0.0171	0.0479	0.7209	20.1455
ebi-a-GCST90016954	Gut microbiota abundance (unknown family id.1000005471)	insomnia	rs12566890	T	G	-0.103134	0.0241775	8.11204e-06	0.0378	0.052	0.4669	18.1962
ebi-a-GCST90016954	Gut microbiota abundance (unknown family id.1000005471)	insomnia	rs13100746	C	T	0.0638979	0.0142685	7.28853e-06	-0.0048	0.0351	0.8924	20.0547
ebi-a-GCST90016954	Gut microbiota abundance (unknown family id.1000005471)	insomnia	rs17235252	T	C	-0.122002	0.0255463	2.15879e-06	0.0328	0.0542	0.5455	22.8075
ebi-a-GCST90016954	Gut microbiota abundance (unknown family id.1000005471)	insomnia	rs3932485	C	T	0.0626209	0.0141623	9.92865e-06	0.0428	0.0357	0.2312	19.5511
ebi-a-GCST90016954	Gut microbiota abundance (unknown family id.1000005471)	insomnia	rs515984	C	T	0.0875451	0.0190685	6.61363e-06	0.0012	0.0557	0.9825	21.0781
ebi-a-GCST90016954	Gut microbiota abundance (unknown family id.1000005471)	insomnia	rs62188991	G	C	-0.110864	0.0241355	5.26708e-06	0.0974	0.0753	0.1955	21.0993
ebi-a-GCST90016954	Gut microbiota abundance (unknown family id.1000005471)	insomnia	rs638542	A	G	0.070592	0.0157049	5.17285e-06	-0.0374	0.0385	0.331	20.2042
ebi-a-GCST90016954	Gut microbiota abundance (unknown family id.1000005471)	insomnia	rs739151	G	C	-0.0652658	0.0139773	3.09286e-06	0.006	0.0351	0.8646	21.8034
ebi-a-GCST90016954	Gut microbiota abundance (unknown family id.1000005471)	insomnia	rs74603314	T	C	0.230767	0.0489701	2.27641e-06	-0.1523	0.0903	0.0918798	22.2068
ebi-a-GCST90016954	Gut microbiota abundance (unknown family id.1000005471)	insomnia	rs76373661	G	A	0.0908218	0.0202986	5.15941e-06	0.0527	0.0476	0.2676	20.0193
ebi-a-GCST90016954	Gut microbiota abundance (unknown family id.1000005471)	insomnia	rs7706512	A	G	-0.0657351	0.0138979	2.27206e-06	0.0186	0.035	0.593999	22.3716
ebi-a-GCST90016954	Gut microbiota abundance (unknown family id.1000005471)	insomnia	rs7801843	A	G	-0.0869495	0.0194509	9.46891e-06	0.0176	0.0487	0.718399	19.9827
ebi-a-GCST90016954	Gut microbiota abundance (unknown family id.1000005471)	insomnia	rs7853673	A	G	0.0624389	0.0139833	6.73256e-06	-0.0266	0.0351	0.4476	19.9384
ebi-a-GCST90016954	Gut microbiota abundance (unknown family id.1000005471)	insomnia	rs949341	A	G	-0.0656602	0.0147216	7.73286e-06	0.0338	0.0393	0.3902	19.8927
ebi-a-GCST90016955	Gut microbiota abundance (unknown family id.1000006161)	insomnia	rs11251024	G	A	0.104201	0.0206737	6.62796e-07	-0.023	0.0398	0.5637	25.4043
ebi-a-GCST90016955	Gut microbiota abundance (unknown family id.1000006161)	insomnia	rs11606187	A	G	-0.154539	0.0326288	3.30583e-06	0.0573	0.0492	0.2437	22.4323
ebi-a-GCST90016955	Gut microbiota abundance (unknown family id.1000006161)	insomnia	rs13219468	G	C	0.115344	0.0236958	1.40637e-06	-0.0203	0.0388	0.6	23.6945
ebi-a-GCST90016955	Gut microbiota abundance (unknown family id.1000006161)	insomnia	rs13385922	T	C	0.0929494	0.0201348	3.96826e-06	0.0416	0.0368	0.2575	21.3107
ebi-a-GCST90016955	Gut microbiota abundance (unknown family id.1000006161)	insomnia	rs166849	A	G	-0.0911053	0.0202239	7.73891e-06	-0.0129	0.0355	0.715801	20.2935
ebi-a-GCST90016955	Gut microbiota abundance (unknown family id.1000006161)	insomnia	rs2172426	T	C	0.10212	0.0198947	3.17424e-07	0.006	0.0358	0.8671	26.3479
ebi-a-GCST90016955	Gut microbiota abundance (unknown family id.1000006161)	insomnia	rs267959	G	A	-0.0988612	0.0209676	2.61993e-06	0.0027	0.039	0.9448	22.2308
ebi-a-GCST90016955	Gut microbiota abundance (unknown family id.1000006161)	insomnia	rs2930903	C	G	0.0908335	0.0209434	6.84353e-06	-0.021	0.0365	0.5647	18.8104
ebi-a-GCST90016955	Gut microbiota abundance (unknown family id.1000006161)	insomnia	rs4383094	C	T	-0.149188	0.0320662	4.28134e-06	-0.0303	0.0504	0.5485	21.6458
ebi-a-GCST90016955	Gut microbiota abundance (unknown family id.1000006161)	insomnia	rs55921101	A	T	-0.109245	0.0236201	4.32136e-06	0.0536	0.041	0.192	21.3914
ebi-a-GCST90016955	Gut microbiota abundance (unknown family id.1000006161)	insomnia	rs60583455	T	C	0.108934	0.021177	2.59579e-07	0.0183	0.0365	0.615601	26.4605
ebi-a-GCST90016955	Gut microbiota abundance (unknown family id.1000006161)	insomnia	rs60775321	T	C	-0.0962425	0.0213842	7.10461e-06	0.0095	0.0386	0.8051	20.2557
ebi-a-GCST90016955	Gut microbiota abundance (unknown family id.1000006161)	insomnia	rs72671304	T	C	0.172322	0.0370028	3.79577e-06	0.0791	0.0674	0.2404	21.6876
ebi-a-GCST90016955	Gut microbiota abundance (unknown family id.1000006161)	insomnia	rs7911787	G	T	-0.223071	0.0470232	3.38821e-06	-0.0351	0.0992	0.723401	22.5041
ebi-a-GCST90016955	Gut microbiota abundance (unknown family id.1000006161)	insomnia	rs8126061	T	C	-0.159135	0.0351904	7.36326e-06	-0.0189	0.0527	0.7193	20.4495
ebi-a-GCST90016955	Gut microbiota abundance (unknown family id.1000006161)	insomnia	rs9542068	T	C	0.0990709	0.0218149	6.52334e-06	-0.0471	0.037	0.2029	20.6246
ebi-a-GCST90016956	Gut microbiota abundance (family Veillonellaceae id.2172)	insomnia	rs111810795	C	T	-0.0867108	0.0180573	1.72926e-06	0.0372	0.0591	0.528901	23.059
ebi-a-GCST90016956	Gut microbiota abundance (family Veillonellaceae id.2172)	insomnia	rs114889439	A	G	-0.253809	0.0539169	6.19028e-06	-0.1035	0.0968	0.2849	22.1597
ebi-a-GCST90016956	Gut microbiota abundance (family Veillonellaceae id.2172)	insomnia	rs11700976	C	A	0.0503337	0.0113763	9.2538e-06	-0.0055	0.0351	0.875	19.5756
ebi-a-GCST90016956	Gut microbiota abundance (family Veillonellaceae id.2172)	insomnia	rs12186441	G	A	0.208096	0.0453999	4.52856e-06	-0.0662	0.0879	0.4512	21.0096
ebi-a-GCST90016956	Gut microbiota abundance (family Veillonellaceae id.2172)	insomnia	rs12668619	A	G	0.055301	0.0117654	2.57365e-06	0.0517	0.0373	0.1662	22.0929
ebi-a-GCST90016956	Gut microbiota abundance (family Veillonellaceae id.2172)	insomnia	rs12741784	C	T	-0.0621452	0.0119266	1.28493e-07	0.0626	0.0403	0.1208	27.1508
ebi-a-GCST90016956	Gut microbiota abundance (family Veillonellaceae id.2172)	insomnia	rs1442060	A	G	0.0514024	0.0112125	4.50671e-06	0.0198	0.0354	0.5759	21.0166
ebi-a-GCST90016956	Gut microbiota abundance (family Veillonellaceae id.2172)	insomnia	rs1447205	C	G	0.0520689	0.0115656	7.34903e-06	0.0055	0.0365	0.8802	20.2684
ebi-a-GCST90016956	Gut microbiota abundance (family Veillonellaceae id.2172)	insomnia	rs1693340	T	C	0.0818934	0.018245	9.25273e-06	0.0274	0.0684	0.6887	20.147
ebi-a-GCST90016956	Gut microbiota abundance (family Veillonellaceae id.2172)	insomnia	rs2175069	G	A	0.0526752	0.0114886	4.63554e-06	-0.0147	0.0362	0.685199	21.0222
ebi-a-GCST90016956	Gut microbiota abundance (family Veillonellaceae id.2172)	insomnia	rs2561116	T	G	-0.083617	0.0187159	7.88515e-06	0.0247	0.0749	0.741	19.9603
ebi-a-GCST90016956	Gut microbiota abundance (family Veillonellaceae id.2172)	insomnia	rs2585520	G	T	-0.0904972	0.0200428	5.26926e-06	0.1677	0.0924	0.0697301	20.387
ebi-a-GCST90016956	Gut microbiota abundance (family Veillonellaceae id.2172)	insomnia	rs4263802	A	G	-0.050942	0.0114921	7.45006e-06	-0.0747	0.0374	0.04622	19.6496
ebi-a-GCST90016956	Gut microbiota abundance (family Veillonellaceae id.2172)	insomnia	rs4461038	G	A	0.0554965	0.0119467	3.73474e-06	0.0187	0.0386	0.6273	21.5792
ebi-a-GCST90016956	Gut microbiota abundance (family Veillonellaceae id.2172)	insomnia	rs4797169	T	C	0.0587799	0.0128297	4.49345e-06	-0.0134	0.0416	0.7475	20.9906
ebi-a-GCST90016956	Gut microbiota abundance (family Veillonellaceae id.2172)	insomnia	rs61264131	A	C	0.202367	0.0464388	6.74544e-06	0.068	0.0591	0.2499	18.9897
ebi-a-GCST90016956	Gut microbiota abundance (family Veillonellaceae id.2172)	insomnia	rs6692542	G	A	-0.0534397	0.0118254	8.67981e-06	0.018	0.0369	0.6269	20.4219
ebi-a-GCST90016956	Gut microbiota abundance (family Veillonellaceae id.2172)	insomnia	rs6909981	C	T	-0.0638696	0.0141765	5.47621e-06	-0.0032	0.0543	0.9534	20.2979
ebi-a-GCST90016956	Gut microbiota abundance (family Veillonellaceae id.2172)	insomnia	rs75768969	C	G	-0.0703773	0.0156855	7.19234e-06	0.0371	0.0641	0.5627	20.1311
ebi-a-GCST90016956	Gut microbiota abundance (family Veillonellaceae id.2172)	insomnia	rs79535861	A	C	0.100666	0.0207016	1.57688e-06	0.0594	0.0604	0.3259	23.646
ebi-a-GCST90016956	Gut microbiota abundance (family Veillonellaceae id.2172)	insomnia	rs9345168	A	C	-0.0509102	0.0113253	8.48887e-06	-0.0115	0.0352	0.743401	20.2074
ebi-a-GCST90016957	Gut microbiota abundance (family Verrucomicrobiaceae id.4036)	insomnia	rs11184341	C	G	-0.0655301	0.014223	4.13847e-06	-0.0107	0.0392	0.784401	21.2275
ebi-a-GCST90016957	Gut microbiota abundance (family Verrucomicrobiaceae id.4036)	insomnia	rs111862613	T	C	0.0907065	0.0196746	3.7313e-06	-0.0093	0.0466	0.842	21.2552
ebi-a-GCST90016957	Gut microbiota abundance (family Verrucomicrobiaceae id.4036)	insomnia	rs117107102	A	G	0.204683	0.0431572	2.91823e-06	0.0099	0.0828	0.9049	22.4935
ebi-a-GCST90016957	Gut microbiota abundance (family Verrucomicrobiaceae id.4036)	insomnia	rs11729256	T	C	0.0749798	0.0150177	6.73085e-07	0.0581	0.0467	0.2131	24.9277
ebi-a-GCST90016957	Gut microbiota abundance (family Verrucomicrobiaceae id.4036)	insomnia	rs12908520	G	A	0.0619104	0.0130946	2.15139e-06	0.0233	0.0353	0.5093	22.3534
ebi-a-GCST90016957	Gut microbiota abundance (family Verrucomicrobiaceae id.4036)	insomnia	rs2602429	T	C	-0.0745516	0.0156195	2.69942e-06	-0.058	0.0397	0.1438	22.7814
ebi-a-GCST90016957	Gut microbiota abundance (family Verrucomicrobiaceae id.4036)	insomnia	rs4242783	A	G	-0.0687992	0.0147694	2.75442e-06	0.0332	0.0388	0.3926	21.6991
ebi-a-GCST90016957	Gut microbiota abundance (family Verrucomicrobiaceae id.4036)	insomnia	rs4936098	G	A	-0.0648691	0.0135928	1.1293e-06	-0.0051	0.0367	0.8902	22.775
ebi-a-GCST90016957	Gut microbiota abundance (family Verrucomicrobiaceae id.4036)	insomnia	rs61779207	G	A	-0.0758811	0.0167762	6.63025e-06	-0.0486	0.0418	0.2446	20.4588
ebi-a-GCST90016957	Gut microbiota abundance (family Verrucomicrobiaceae id.4036)	insomnia	rs74542928	T	C	0.112124	0.0236422	1.64611e-06	-0.067	0.0829	0.4188	22.4917
ebi-a-GCST90016957	Gut microbiota abundance (family Verrucomicrobiaceae id.4036)	insomnia	rs9349825	A	G	-0.0704354	0.0147128	2.51287e-06	0.0258	0.0451	0.5677	22.9188
ebi-a-GCST90016957	Gut microbiota abundance (family Verrucomicrobiaceae id.4036)	insomnia	rs941682	G	A	-0.0631526	0.0143767	9.5812e-06	0.0237	0.0393	0.5455	19.2959
ebi-a-GCST90016958	Gut microbiota abundance (family Victivallaceae id.2255)	insomnia	rs11671100	A	C	-0.160034	0.0349472	4.08037e-06	0.0005	0.0437	0.9908	20.9701
ebi-a-GCST90016958	Gut microbiota abundance (family Victivallaceae id.2255)	insomnia	rs11764871	G	T	0.127099	0.025656	7.4929e-07	0.065	0.038	0.0869101	24.5418
ebi-a-GCST90016958	Gut microbiota abundance (family Victivallaceae id.2255)	insomnia	rs2546105	T	A	-0.126643	0.0257111	1.02501e-06	-0.0737	0.0407	0.0703105	24.2617
ebi-a-GCST90016958	Gut microbiota abundance (family Victivallaceae id.2255)	insomnia	rs2944282	T	C	-0.124197	0.0257026	1.56603e-06	-0.0193	0.0389	0.6207	23.349
ebi-a-GCST90016958	Gut microbiota abundance (family Victivallaceae id.2255)	insomnia	rs34962571	A	C	-0.186945	0.0418412	6.24827e-06	-0.0497	0.0587	0.3973	19.9627
ebi-a-GCST90016958	Gut microbiota abundance (family Victivallaceae id.2255)	insomnia	rs4396289	C	T	-0.152918	0.0288525	1.53784e-07	0.0878	0.0527	0.0957503	28.0899
ebi-a-GCST90016958	Gut microbiota abundance (family Victivallaceae id.2255)	insomnia	rs61702987	T	C	0.145501	0.0300007	3.07921e-06	0.0184	0.0564	0.7443	23.5217
ebi-a-GCST90016958	Gut microbiota abundance (family Victivallaceae id.2255)	insomnia	rs62570196	C	T	-0.246101	0.0483077	2.69855e-07	0.1554	0.0886	0.0794401	25.9534
ebi-a-GCST90016958	Gut microbiota abundance (family Victivallaceae id.2255)	insomnia	rs6545794	A	G	-0.197786	0.0410495	5.97008e-07	0.0253	0.0539	0.6393	23.2154
ebi-a-GCST90016958	Gut microbiota abundance (family Victivallaceae id.2255)	insomnia	rs67832247	C	T	-0.123489	0.0266695	3.23802e-06	-0.0283	0.0377	0.4526	21.4401
ebi-a-GCST90016958	Gut microbiota abundance (family Victivallaceae id.2255)	insomnia	rs7077363	G	A	0.148942	0.0318366	2.83374e-06	0.0209	0.0473	0.6594	21.8867
ebi-a-GCST90016958	Gut microbiota abundance (family Victivallaceae id.2255)	insomnia	rs7314815	G	A	0.101088	0.0225594	6.40088e-06	-0.0132	0.0353	0.7076	20.0791
ebi-a-GCST90016958	Gut microbiota abundance (family Victivallaceae id.2255)	insomnia	rs7627405	C	T	-0.134158	0.0301427	8.19426e-06	0.0214	0.0444	0.6305	19.8093
ebi-a-GCST90016958	Gut microbiota abundance (family Victivallaceae id.2255)	insomnia	rs7860510	G	C	0.164855	0.0375128	9.60086e-06	0.0782	0.0661	0.2366	19.3128
ebi-a-GCST90016959	Gut microbiota abundance (genus Actinomyces id.423)	insomnia	rs10787984	G	C	0.094316	0.0213513	9.62299e-06	-0.1011	0.0583	0.08314	19.5129
ebi-a-GCST90016959	Gut microbiota abundance (genus Actinomyces id.423)	insomnia	rs2715439	T	C	-0.0746684	0.0164822	6.27004e-06	0.0451	0.0349	0.1959	20.5231
ebi-a-GCST90016959	Gut microbiota abundance (genus Actinomyces id.423)	insomnia	rs34583783	G	T	0.126596	0.0268461	4.48528e-06	0.0729	0.0726	0.3156	22.2371
ebi-a-GCST90016959	Gut microbiota abundance (genus Actinomyces id.423)	insomnia	rs35011108	A	G	0.232634	0.0512044	6.33826e-06	0.0048	0.0696	0.9451	20.6411
ebi-a-GCST90016959	Gut microbiota abundance (genus Actinomyces id.423)	insomnia	rs4073240	G	A	0.0749687	0.0167368	7.94273e-06	0.0392	0.0361	0.2769	20.0639
ebi-a-GCST90016959	Gut microbiota abundance (genus Actinomyces id.423)	insomnia	rs4146653	G	A	0.0985224	0.0214182	4.49645e-06	0.0811	0.0506	0.1086	21.1594
ebi-a-GCST90016959	Gut microbiota abundance (genus Actinomyces id.423)	insomnia	rs71315246	A	G	-0.0969809	0.021925	9.82969e-06	0.0173	0.051	0.7349	19.5656
ebi-a-GCST90016959	Gut microbiota abundance (genus Actinomyces id.423)	insomnia	rs7915461	C	T	-0.18776	0.0401636	5.91984e-06	-0.0468	0.0686	0.4951	21.8545
ebi-a-GCST90016960	Gut microbiota abundance (genus Adlercreutzia id.812)	insomnia	rs1046175	G	C	-0.112758	0.0255994	6.35887e-06	-0.1035	0.0698	0.138	19.4015
ebi-a-GCST90016960	Gut microbiota abundance (genus Adlercreutzia id.812)	insomnia	rs11604400	C	T	-0.102524	0.0234834	9.74473e-06	-0.0356	0.0571	0.5334	19.0603
ebi-a-GCST90016960	Gut microbiota abundance (genus Adlercreutzia id.812)	insomnia	rs12522517	A	T	-0.104884	0.0234695	4.41255e-06	0.0817	0.0495	0.0990307	19.9715
ebi-a-GCST90016960	Gut microbiota abundance (genus Adlercreutzia id.812)	insomnia	rs13231526	C	A	0.143237	0.0311654	4.8136e-06	-0.0666	0.0646	0.3022	21.1235
ebi-a-GCST90016960	Gut microbiota abundance (genus Adlercreutzia id.812)	insomnia	rs2147798	G	C	-0.0922959	0.0192121	1.39878e-06	-0.0765	0.0404	0.0581795	23.0789
ebi-a-GCST90016960	Gut microbiota abundance (genus Adlercreutzia id.812)	insomnia	rs2717140	C	T	-0.119225	0.0251081	2.04593e-06	-0.0032	0.0583	0.9568	22.5479
ebi-a-GCST90016960	Gut microbiota abundance (genus Adlercreutzia id.812)	insomnia	rs55719207	G	A	-0.0699243	0.0158036	9.60506e-06	0.0075	0.0359	0.8353	19.5769
ebi-a-GCST90016960	Gut microbiota abundance (genus Adlercreutzia id.812)	insomnia	rs6664405	T	C	-0.0953084	0.0210752	5.2342e-06	0.0868	0.0504	0.0849396	20.4512
ebi-a-GCST90016960	Gut microbiota abundance (genus Adlercreutzia id.812)	insomnia	rs7680684	T	C	0.083381	0.0168901	9.769e-07	0.0295	0.0367	0.4226	24.3708
ebi-a-GCST90016960	Gut microbiota abundance (genus Adlercreutzia id.812)	insomnia	rs80078995	A	T	-0.11324	0.0232586	1.57358e-06	0.0604	0.0497	0.225	23.7046
ebi-a-GCST90016960	Gut microbiota abundance (genus Adlercreutzia id.812)	insomnia	rs9490822	C	T	-0.0734512	0.0155789	2.54419e-06	-0.051	0.0352	0.1468	22.2292
ebi-a-GCST90016960	Gut microbiota abundance (genus Adlercreutzia id.812)	insomnia	rs9915817	C	T	-0.0749219	0.016833	8.21675e-06	-0.0331	0.0385	0.3897	19.8105
ebi-a-GCST90016961	Gut microbiota abundance (genus Akkermansia id.4037)	insomnia	rs11184341	C	G	-0.0655855	0.0142236	4.0635e-06	-0.0107	0.0392	0.784401	21.2616
ebi-a-GCST90016961	Gut microbiota abundance (genus Akkermansia id.4037)	insomnia	rs111862613	T	C	0.0911199	0.0196748	3.39234e-06	-0.0093	0.0466	0.842	21.4489
ebi-a-GCST90016961	Gut microbiota abundance (genus Akkermansia id.4037)	insomnia	rs117107102	A	G	0.204406	0.0431629	3.01141e-06	0.0099	0.0828	0.9049	22.4267
ebi-a-GCST90016961	Gut microbiota abundance (genus Akkermansia id.4037)	insomnia	rs11729256	T	C	0.0750473	0.0150184	6.58385e-07	0.0581	0.0467	0.2131	24.9702
ebi-a-GCST90016961	Gut microbiota abundance (genus Akkermansia id.4037)	insomnia	rs12908520	G	A	0.061772	0.0130954	2.2648e-06	0.0233	0.0353	0.5093	22.2508
ebi-a-GCST90016961	Gut microbiota abundance (genus Akkermansia id.4037)	insomnia	rs2602429	T	C	-0.0745352	0.0156201	2.71569e-06	-0.058	0.0397	0.1438	22.7696
ebi-a-GCST90016961	Gut microbiota abundance (genus Akkermansia id.4037)	insomnia	rs4242783	A	G	-0.0685454	0.0147701	2.99799e-06	0.0332	0.0388	0.3926	21.5372
ebi-a-GCST90016961	Gut microbiota abundance (genus Akkermansia id.4037)	insomnia	rs4936098	G	A	-0.0649225	0.0135934	1.1036e-06	-0.0051	0.0367	0.8902	22.8105
ebi-a-GCST90016961	Gut microbiota abundance (genus Akkermansia id.4037)	insomnia	rs61779207	G	A	-0.0760539	0.0167769	6.32121e-06	-0.0486	0.0418	0.2446	20.5504
ebi-a-GCST90016961	Gut microbiota abundance (genus Akkermansia id.4037)	insomnia	rs74542928	T	C	0.112623	0.0236434	1.4802e-06	-0.067	0.0829	0.4188	22.69
ebi-a-GCST90016961	Gut microbiota abundance (genus Akkermansia id.4037)	insomnia	rs9349825	A	G	-0.0703407	0.0147133	2.59884e-06	0.0258	0.0451	0.5677	22.8556
ebi-a-GCST90016961	Gut microbiota abundance (genus Akkermansia id.4037)	insomnia	rs941682	G	A	-0.0632957	0.0143777	9.17128e-06	0.0237	0.0393	0.5455	19.3807
ebi-a-GCST90016962	Gut microbiota abundance (genus Alistipes id.968)	insomnia	rs1107244	G	A	0.0758558	0.0171182	3.59062e-06	-0.074	0.065	0.2546	19.6364
ebi-a-GCST90016962	Gut microbiota abundance (genus Alistipes id.968)	insomnia	rs11769002	G	A	-0.0528793	0.0109389	1.44961e-06	-0.0106	0.0356	0.766399	23.3681
ebi-a-GCST90016962	Gut microbiota abundance (genus Alistipes id.968)	insomnia	rs11958296	A	G	-0.0981222	0.0218272	9.29566e-06	-0.0093	0.0861	0.9138	20.2087
ebi-a-GCST90016962	Gut microbiota abundance (genus Alistipes id.968)	insomnia	rs12990744	C	T	-0.0776618	0.0172986	8.20729e-06	0.0876	0.0585	0.1344	20.1555
ebi-a-GCST90016962	Gut microbiota abundance (genus Alistipes id.968)	insomnia	rs1689282	A	C	-0.0520061	0.0113942	5.27582e-06	0.0353	0.0373	0.3436	20.8325
ebi-a-GCST90016962	Gut microbiota abundance (genus Alistipes id.968)	insomnia	rs2290844	C	T	0.0813969	0.0191632	9.10144e-06	-0.0454	0.0545	0.405	18.0418
ebi-a-GCST90016962	Gut microbiota abundance (genus Alistipes id.968)	insomnia	rs2450745	A	C	-0.080524	0.0184702	7.11836e-06	0.0633	0.0691	0.3595	19.0067
ebi-a-GCST90016962	Gut microbiota abundance (genus Alistipes id.968)	insomnia	rs2875322	C	T	0.0580945	0.0131432	8.77708e-06	0.0222	0.0467	0.634501	19.5374
ebi-a-GCST90016962	Gut microbiota abundance (genus Alistipes id.968)	insomnia	rs34417064	A	G	-0.048202	0.0106868	7.00745e-06	0.0559	0.0351	0.1106	20.3439
ebi-a-GCST90016962	Gut microbiota abundance (genus Alistipes id.968)	insomnia	rs4810359	A	G	-0.0652428	0.0146155	7.4967e-06	-0.0676	0.0532	0.2035	19.9268
ebi-a-GCST90016962	Gut microbiota abundance (genus Alistipes id.968)	insomnia	rs62576416	T	C	0.0492647	0.0109733	7.50361e-06	-0.0479	0.036	0.1835	20.1557
ebi-a-GCST90016962	Gut microbiota abundance (genus Alistipes id.968)	insomnia	rs7129639	A	C	0.0524955	0.0109584	1.78423e-06	-0.0012	0.0374	0.9747	22.9483
ebi-a-GCST90016962	Gut microbiota abundance (genus Alistipes id.968)	insomnia	rs8130320	A	G	-0.049002	0.010717	4.83615e-06	0.0211	0.0353	0.5501	20.9065
ebi-a-GCST90016963	Gut microbiota abundance (genus Allisonella id.2174)	insomnia	rs1901739	G	T	-0.115769	0.0248626	3.58798e-06	0.0017	0.0351	0.9618	21.6816
ebi-a-GCST90016963	Gut microbiota abundance (genus Allisonella id.2174)	insomnia	rs35110698	T	C	-0.146322	0.0320852	5.72321e-06	-0.0251	0.0499	0.6155	20.7974
ebi-a-GCST90016963	Gut microbiota abundance (genus Allisonella id.2174)	insomnia	rs35778461	C	T	0.146679	0.0297186	1.20629e-06	-0.0057	0.0419	0.892	24.3601
ebi-a-GCST90016963	Gut microbiota abundance (genus Allisonella id.2174)	insomnia	rs594561	T	C	-0.112231	0.0251681	9.41109e-06	0.0095	0.035	0.7865	19.885
ebi-a-GCST90016963	Gut microbiota abundance (genus Allisonella id.2174)	insomnia	rs602075	G	A	-0.168974	0.0296976	3.56574e-08	-0.0582	0.0398	0.1434	32.3741
ebi-a-GCST90016963	Gut microbiota abundance (genus Allisonella id.2174)	insomnia	rs6742198	A	G	-0.149152	0.0316484	3.34511e-06	-0.0238	0.0411	0.5628	22.2103
ebi-a-GCST90016963	Gut microbiota abundance (genus Allisonella id.2174)	insomnia	rs685403	G	C	-0.175203	0.0404474	4.88394e-06	-0.0233	0.0514	0.649999	18.763
ebi-a-GCST90016963	Gut microbiota abundance (genus Allisonella id.2174)	insomnia	rs76904847	G	A	0.148523	0.0334857	6.08751e-06	-0.0938	0.0466	0.0439896	19.6729
ebi-a-GCST90016963	Gut microbiota abundance (genus Allisonella id.2174)	insomnia	rs7898615	T	G	0.167966	0.0373586	8.87279e-06	0.0551	0.051	0.2806	20.2144
ebi-a-GCST90016964	Gut microbiota abundance (genus Alloprevotella id.961)	insomnia	rs12675596	G	T	0.145669	0.0290678	9.63718e-07	-0.0238	0.0428	0.578699	25.1137
ebi-a-GCST90016964	Gut microbiota abundance (genus Alloprevotella id.961)	insomnia	rs17380632	A	T	0.125564	0.0280409	9.27129e-06	-0.0503	0.0413	0.2232	20.0515
ebi-a-GCST90016964	Gut microbiota abundance (genus Alloprevotella id.961)	insomnia	rs2154444	G	T	-0.138234	0.0308961	8.36758e-06	0.0162	0.0395	0.681601	20.0181
ebi-a-GCST90016964	Gut microbiota abundance (genus Alloprevotella id.961)	insomnia	rs34619204	G	A	-0.156037	0.0344392	8.84199e-06	0.0286	0.0462	0.5359	20.5281
ebi-a-GCST90016964	Gut microbiota abundance (genus Alloprevotella id.961)	insomnia	rs4364940	A	G	0.126418	0.0282207	8.58361e-06	-0.0377	0.0379	0.3195	20.067
ebi-a-GCST90016964	Gut microbiota abundance (genus Alloprevotella id.961)	insomnia	rs4680035	G	A	0.119599	0.0259446	4.99057e-06	0.0584	0.0359	0.104	21.2501
ebi-a-GCST90016964	Gut microbiota abundance (genus Alloprevotella id.961)	insomnia	rs58212166	A	G	-0.161506	0.0359102	7.93615e-06	-0.0252	0.045	0.5756	20.2275
ebi-a-GCST90016965	Gut microbiota abundance (genus Anaerofilum id.2053)	insomnia	rs10794359	C	T	0.0953524	0.02006	2.23496e-06	0.0208	0.0355	0.558399	22.5944
ebi-a-GCST90016965	Gut microbiota abundance (genus Anaerofilum id.2053)	insomnia	rs1563175	A	C	0.0923834	0.0202157	5.53847e-06	0.0013	0.0351	0.9704	20.8838
ebi-a-GCST90016965	Gut microbiota abundance (genus Anaerofilum id.2053)	insomnia	rs17012738	T	G	0.0903417	0.0200239	7.24169e-06	-0.0126	0.0349	0.717599	20.3554
ebi-a-GCST90016965	Gut microbiota abundance (genus Anaerofilum id.2053)	insomnia	rs17096874	C	T	-0.126337	0.0268919	2.86029e-06	-0.0578	0.0427	0.1761	22.0708
ebi-a-GCST90016965	Gut microbiota abundance (genus Anaerofilum id.2053)	insomnia	rs17105491	G	C	-0.193107	0.0411187	1.56819e-06	-0.0103	0.0736	0.8891	22.0555
ebi-a-GCST90016965	Gut microbiota abundance (genus Anaerofilum id.2053)	insomnia	rs356049	G	A	0.132603	0.0289802	6.55843e-06	-0.0593	0.0705	0.3998	20.9365
ebi-a-GCST90016965	Gut microbiota abundance (genus Anaerofilum id.2053)	insomnia	rs4244069	A	G	0.146775	0.0326594	9.81206e-06	-0.0354	0.0523	0.4987	20.197
ebi-a-GCST90016965	Gut microbiota abundance (genus Anaerofilum id.2053)	insomnia	rs4506496	A	G	-0.10309	0.0212861	1.48659e-06	0.0124	0.0386	0.7488	23.4553
ebi-a-GCST90016965	Gut microbiota abundance (genus Anaerofilum id.2053)	insomnia	rs712981	A	C	0.10076	0.0202902	6.83109e-07	-0.0451	0.0359	0.2087	24.6606
ebi-a-GCST90016965	Gut microbiota abundance (genus Anaerofilum id.2053)	insomnia	rs79598899	C	T	0.182586	0.0357284	3.74731e-07	-0.052	0.0845	0.537901	26.1161
ebi-a-GCST90016965	Gut microbiota abundance (genus Anaerofilum id.2053)	insomnia	rs816292	T	C	-0.113003	0.02204	2.6404e-07	-0.013	0.0384	0.7356	26.288
ebi-a-GCST90016965	Gut microbiota abundance (genus Anaerofilum id.2053)	insomnia	rs9299345	T	C	-0.1364	0.0302372	8.04304e-06	-0.043	0.0593	0.4688	20.3491
ebi-a-GCST90016966	Gut microbiota abundance (genus Anaerostipes id.1991)	insomnia	rs10502061	A	G	0.0835752	0.0192017	7.93542e-06	-0.0627	0.0551	0.2555	18.9442
ebi-a-GCST90016966	Gut microbiota abundance (genus Anaerostipes id.1991)	insomnia	rs13376554	A	T	0.197389	0.0458642	7.72058e-06	-0.0677	0.1122	0.5462	18.5224
ebi-a-GCST90016966	Gut microbiota abundance (genus Anaerostipes id.1991)	insomnia	rs2014785	T	C	0.0515687	0.0112199	4.68058e-06	0.073	0.0356	0.0404501	21.1249
ebi-a-GCST90016966	Gut microbiota abundance (genus Anaerostipes id.1991)	insomnia	rs2396460	C	T	0.0512653	0.0109555	2.91092e-06	-0.0256	0.0353	0.467	21.8969
ebi-a-GCST90016966	Gut microbiota abundance (genus Anaerostipes id.1991)	insomnia	rs2804244	G	A	0.053089	0.0110983	2.04052e-06	-0.0064	0.0362	0.8597	22.8821
ebi-a-GCST90016966	Gut microbiota abundance (genus Anaerostipes id.1991)	insomnia	rs3900776	G	A	-0.110013	0.0236302	2.74764e-06	0.0944	0.1071	0.3782	21.6747
ebi-a-GCST90016966	Gut microbiota abundance (genus Anaerostipes id.1991)	insomnia	rs60983350	G	A	-0.0539901	0.0116575	4.42059e-06	-0.0651	0.0379	0.0858895	21.4495
ebi-a-GCST90016966	Gut microbiota abundance (genus Anaerostipes id.1991)	insomnia	rs62157625	T	C	0.088573	0.0185548	1.44907e-06	0.0223	0.0538	0.6784	22.7872
ebi-a-GCST90016966	Gut microbiota abundance (genus Anaerostipes id.1991)	insomnia	rs62215703	G	A	0.0644965	0.0136702	1.9777e-06	0.0461	0.0423	0.2753	22.2599
ebi-a-GCST90016966	Gut microbiota abundance (genus Anaerostipes id.1991)	insomnia	rs6474958	G	A	0.0500065	0.0112001	6.74481e-06	-0.0313	0.038	0.4092	19.9347
ebi-a-GCST90016966	Gut microbiota abundance (genus Anaerostipes id.1991)	insomnia	rs6726833	C	A	-0.0877497	0.0189408	3.32216e-06	0.0088	0.0651	0.8922	21.4632
ebi-a-GCST90016966	Gut microbiota abundance (genus Anaerostipes id.1991)	insomnia	rs6854026	C	T	0.0508482	0.0109075	3.1958e-06	-0.0084	0.0352	0.8124	21.7321
ebi-a-GCST90016966	Gut microbiota abundance (genus Anaerostipes id.1991)	insomnia	rs7193624	T	C	-0.0750642	0.0150723	5.35476e-07	-0.0418	0.0632	0.5088	24.8031
ebi-a-GCST90016966	Gut microbiota abundance (genus Anaerostipes id.1991)	insomnia	rs7823228	C	G	0.0621085	0.0136614	5.84198e-06	0.0379	0.0467	0.4171	20.6686
ebi-a-GCST90016966	Gut microbiota abundance (genus Anaerostipes id.1991)	insomnia	rs78735375	A	C	-0.137429	0.0305304	5.33384e-06	-0.0179	0.089	0.8403	20.2624
ebi-a-GCST90016967	Gut microbiota abundance (genus Anaerotruncus id.2054)	insomnia	rs10150232	A	G	0.0567088	0.0124877	6.67667e-06	0.0381	0.044	0.3857	20.6222
ebi-a-GCST90016967	Gut microbiota abundance (genus Anaerotruncus id.2054)	insomnia	rs11018566	A	G	-0.156465	0.0366032	6.13705e-06	-0.0223	0.0771	0.772101	18.2724
ebi-a-GCST90016967	Gut microbiota abundance (genus Anaerotruncus id.2054)	insomnia	rs115414803	A	C	-0.144356	0.0317524	6.83471e-06	-0.0019	0.0728	0.979	20.6689
ebi-a-GCST90016967	Gut microbiota abundance (genus Anaerotruncus id.2054)	insomnia	rs12056802	C	G	0.0774194	0.0177178	6.12675e-06	0.0709	0.0525	0.1763	19.0933
ebi-a-GCST90016967	Gut microbiota abundance (genus Anaerotruncus id.2054)	insomnia	rs1272208	T	G	0.0611743	0.0129831	4.27986e-06	-0.0227	0.0413	0.582	22.2014
ebi-a-GCST90016967	Gut microbiota abundance (genus Anaerotruncus id.2054)	insomnia	rs1431492	C	T	-0.0654996	0.0146188	7.35563e-06	0.0196	0.0481	0.6831	20.0749
ebi-a-GCST90016967	Gut microbiota abundance (genus Anaerotruncus id.2054)	insomnia	rs17734739	T	C	0.0660052	0.014908	7.4278e-06	-0.0603	0.0502	0.2294	19.6028
ebi-a-GCST90016967	Gut microbiota abundance (genus Anaerotruncus id.2054)	insomnia	rs2704155	T	A	-0.106235	0.0234815	5.41826e-06	-0.1783	0.9345	0.8487	20.4684
ebi-a-GCST90016967	Gut microbiota abundance (genus Anaerotruncus id.2054)	insomnia	rs2704155	T	A	-0.106235	0.0234815	5.41826e-06	-0.0446	0.0918	0.6272	20.4684
ebi-a-GCST90016967	Gut microbiota abundance (genus Anaerotruncus id.2054)	insomnia	rs34449434	A	C	-0.0497004	0.0113402	9.85054e-06	0.034	0.0368	0.3559	19.2078
ebi-a-GCST90016967	Gut microbiota abundance (genus Anaerotruncus id.2054)	insomnia	rs4669806	G	T	0.0576389	0.0122994	2.42058e-06	-0.0048	0.0426	0.9096	21.9616
ebi-a-GCST90016967	Gut microbiota abundance (genus Anaerotruncus id.2054)	insomnia	rs6494922	A	G	0.0903106	0.0202257	6.62369e-06	-0.083	0.0776	0.2845	19.9375
ebi-a-GCST90016967	Gut microbiota abundance (genus Anaerotruncus id.2054)	insomnia	rs6563550	T	C	0.0877135	0.0176745	2.34515e-07	-0.0739	0.065	0.2551	24.6285
ebi-a-GCST90016967	Gut microbiota abundance (genus Anaerotruncus id.2054)	insomnia	rs7155595	C	A	0.0539336	0.0118903	7.54988e-06	0.0239	0.0382	0.5311	20.5747
ebi-a-GCST90016967	Gut microbiota abundance (genus Anaerotruncus id.2054)	insomnia	rs7675045	A	T	-0.0497815	0.0110573	6.91879e-06	0.0182	0.0351	0.603	20.2693
ebi-a-GCST90016967	Gut microbiota abundance (genus Anaerotruncus id.2054)	insomnia	rs8005030	C	T	0.0554447	0.0117854	2.28297e-06	-0.0319	0.0372	0.3913	22.1325
ebi-a-GCST90016967	Gut microbiota abundance (genus Anaerotruncus id.2054)	insomnia	rs9347879	T	C	0.050618	0.011049	4.22328e-06	0.0691	0.035	0.0483003	20.9877
ebi-a-GCST90016968	Gut microbiota abundance (genus Bacteroides id.918)	insomnia	rs11585893	A	G	-0.0740746	0.0147633	1.79511e-06	-0.026	0.0409	0.5254	25.1751
ebi-a-GCST90016968	Gut microbiota abundance (genus Bacteroides id.918)	insomnia	rs13207588	A	G	-0.059205	0.0131195	7.48497e-06	0.0201	0.0451	0.6561	20.3649
ebi-a-GCST90016968	Gut microbiota abundance (genus Bacteroides id.918)	insomnia	rs1340391	T	C	-0.0592004	0.0132244	6.73008e-06	-0.0099	0.0517	0.8474	20.04
ebi-a-GCST90016968	Gut microbiota abundance (genus Bacteroides id.918)	insomnia	rs17619981	T	G	0.0880978	0.0187002	2.68683e-06	0.0737	0.0511	0.1493	22.1941
ebi-a-GCST90016968	Gut microbiota abundance (genus Bacteroides id.918)	insomnia	rs2023437	T	C	-0.0782325	0.0167634	5.01822e-06	-0.02	0.0533	0.707801	21.7796
ebi-a-GCST90016968	Gut microbiota abundance (genus Bacteroides id.918)	insomnia	rs2366421	T	A	-0.0528153	0.0117124	7.64945e-06	-0.0267	0.0461	0.563101	20.3342
ebi-a-GCST90016968	Gut microbiota abundance (genus Bacteroides id.918)	insomnia	rs28757219	T	A	0.0818398	0.0170319	1.2942e-06	-0.0203	0.0544	0.7088	23.0889
ebi-a-GCST90016968	Gut microbiota abundance (genus Bacteroides id.918)	insomnia	rs495004	C	G	-0.0607475	0.0129865	3.4209e-06	0.0133	0.0419	0.7504	21.8813
ebi-a-GCST90016968	Gut microbiota abundance (genus Bacteroides id.918)	insomnia	rs66474973	G	T	0.0812515	0.0164479	6.80973e-07	-0.0292	0.0581	0.6147	24.4029
ebi-a-GCST90016968	Gut microbiota abundance (genus Bacteroides id.918)	insomnia	rs66710942	T	C	-0.0488038	0.0107412	5.8626e-06	0.0767	0.0351	0.0289001	20.6444
ebi-a-GCST90016968	Gut microbiota abundance (genus Bacteroides id.918)	insomnia	rs6795673	C	T	0.0538565	0.0105251	3.37909e-07	0.0401	0.035	0.252	26.1833
ebi-a-GCST90016968	Gut microbiota abundance (genus Bacteroides id.918)	insomnia	rs9507307	C	T	0.0604456	0.0129128	2.12711e-06	-0.0294	0.0406	0.4688	21.9123
ebi-a-GCST90016969	Gut microbiota abundance (genus Barnesiella id.944)	insomnia	rs11155559	T	C	0.0956023	0.0212961	8.91908e-06	0.0504	0.061	0.408	20.1529
ebi-a-GCST90016969	Gut microbiota abundance (genus Barnesiella id.944)	insomnia	rs113258194	A	G	0.098992	0.0214121	7.31122e-06	-0.0081	0.0591	0.8912	21.3738
ebi-a-GCST90016969	Gut microbiota abundance (genus Barnesiella id.944)	insomnia	rs12909713	C	T	-0.0550716	0.0120039	4.94527e-06	-0.0175	0.0349	0.616401	21.048
ebi-a-GCST90016969	Gut microbiota abundance (genus Barnesiella id.944)	insomnia	rs13242616	C	T	0.0583747	0.0123176	2.29018e-06	0.0222	0.0378	0.5568	22.4593
ebi-a-GCST90016969	Gut microbiota abundance (genus Barnesiella id.944)	insomnia	rs199035	G	A	0.0559495	0.0119716	3.00296e-06	0.0167	0.0352	0.636	21.8418
ebi-a-GCST90016969	Gut microbiota abundance (genus Barnesiella id.944)	insomnia	rs2057922	C	G	-0.0915241	0.0194623	3.82631e-06	0.1139	0.0474	0.0163999	22.1148
ebi-a-GCST90016969	Gut microbiota abundance (genus Barnesiella id.944)	insomnia	rs2276875	A	G	-0.0697176	0.0139537	4.65029e-07	-0.0156	0.0404	0.699	24.9635
ebi-a-GCST90016969	Gut microbiota abundance (genus Barnesiella id.944)	insomnia	rs2428166	G	A	-0.165859	0.0337309	8.50883e-07	0.1099	0.1522	0.4703	24.1781
ebi-a-GCST90016969	Gut microbiota abundance (genus Barnesiella id.944)	insomnia	rs28418786	C	G	-0.0791324	0.0174957	6.47635e-06	0.0969	0.0564	0.0858499	20.4572
ebi-a-GCST90016969	Gut microbiota abundance (genus Barnesiella id.944)	insomnia	rs28479800	A	T	-0.09152	0.0210002	7.93414e-06	-0.0016	0.0577	0.9784	18.9926
ebi-a-GCST90016969	Gut microbiota abundance (genus Barnesiella id.944)	insomnia	rs35177866	A	G	0.0917125	0.0190133	2.94761e-06	-0.049	0.068	0.4717	23.2671
ebi-a-GCST90016969	Gut microbiota abundance (genus Barnesiella id.944)	insomnia	rs62251337	G	A	0.0690763	0.0149374	4.2416e-06	-0.0252	0.0504	0.616601	21.3849
ebi-a-GCST90016969	Gut microbiota abundance (genus Barnesiella id.944)	insomnia	rs72684847	T	C	-0.114369	0.0253873	6.76176e-06	0.0075	0.0662	0.91	20.2947
ebi-a-GCST90016969	Gut microbiota abundance (genus Barnesiella id.944)	insomnia	rs76181748	C	T	-0.0778559	0.017164	6.77657e-06	-0.0515	0.0416	0.2155	20.5753
ebi-a-GCST90016969	Gut microbiota abundance (genus Barnesiella id.944)	insomnia	rs77455852	T	G	-0.0891491	0.0195601	3.16352e-06	0.0936	0.0502	0.0624698	20.7726
ebi-a-GCST90016969	Gut microbiota abundance (genus Barnesiella id.944)	insomnia	rs79795328	A	G	-0.0818645	0.0176441	4.23302e-06	-0.0152	0.0505	0.763801	21.5274
ebi-a-GCST90016970	Gut microbiota abundance (genus Bifidobacterium id.436)	insomnia	rs10841473	G	C	-0.0624207	0.0129438	1.6452e-06	-0.0761	0.0415	0.0670903	23.2559
ebi-a-GCST90016970	Gut microbiota abundance (genus Bifidobacterium id.436)	insomnia	rs12022129	A	G	-0.0619356	0.0138937	7.9965e-06	-0.0013	0.0391	0.9735	19.8722
ebi-a-GCST90016970	Gut microbiota abundance (genus Bifidobacterium id.436)	insomnia	rs182549	T	C	-0.119703	0.0127294	1.2782e-20	-0.0172	0.0357	0.630199	88.4289
ebi-a-GCST90016970	Gut microbiota abundance (genus Bifidobacterium id.436)	insomnia	rs2491158	A	G	-0.0712624	0.015983	8.04711e-06	-0.0061	0.0519	0.9065	19.8794
ebi-a-GCST90016970	Gut microbiota abundance (genus Bifidobacterium id.436)	insomnia	rs2686790	C	T	-0.070741	0.0157926	7.49894e-06	0.0309	0.0495	0.533301	20.0648
ebi-a-GCST90016970	Gut microbiota abundance (genus Bifidobacterium id.436)	insomnia	rs4567981	T	A	0.0562084	0.0117923	1.92832e-06	-0.0475	0.0351	0.1763	22.7198
ebi-a-GCST90016970	Gut microbiota abundance (genus Bifidobacterium id.436)	insomnia	rs4957061	T	C	0.0534239	0.0117431	5.77936e-06	-0.0722	0.0357	0.0430804	20.6969
ebi-a-GCST90016970	Gut microbiota abundance (genus Bifidobacterium id.436)	insomnia	rs540489	T	G	-0.0637641	0.0138746	5.19457e-06	-0.0508	0.0462	0.2715	21.1209
ebi-a-GCST90016970	Gut microbiota abundance (genus Bifidobacterium id.436)	insomnia	rs55888705	A	G	0.0546319	0.0121139	6.67022e-06	-0.0263	0.0389	0.4987	20.3388
ebi-a-GCST90016970	Gut microbiota abundance (genus Bifidobacterium id.436)	insomnia	rs5746486	T	C	-0.0536216	0.0120801	8.99953e-06	-0.0175	0.0359	0.624901	19.7033
ebi-a-GCST90016970	Gut microbiota abundance (genus Bifidobacterium id.436)	insomnia	rs62181700	G	A	-0.0624643	0.0131205	2.17245e-06	-0.0465	0.0408	0.2543	22.6654
ebi-a-GCST90016970	Gut microbiota abundance (genus Bifidobacterium id.436)	insomnia	rs7322849	T	C	0.112428	0.0201813	1.08368e-08	0.0187	0.0612	0.760599	31.0349
ebi-a-GCST90016970	Gut microbiota abundance (genus Bifidobacterium id.436)	insomnia	rs73797465	T	G	-0.0953566	0.0209236	4.38157e-06	0.0513	0.0551	0.352	20.7696
ebi-a-GCST90016970	Gut microbiota abundance (genus Bifidobacterium id.436)	insomnia	rs75344046	C	T	0.232354	0.0505979	4.86351e-06	0.0938	0.0821	0.2534	21.088
ebi-a-GCST90016970	Gut microbiota abundance (genus Bifidobacterium id.436)	insomnia	rs76671854	C	G	-0.0846055	0.0184003	3.95667e-06	-0.0156	0.053	0.7692	21.1421
ebi-a-GCST90016970	Gut microbiota abundance (genus Bifidobacterium id.436)	insomnia	rs857444	C	T	0.0558234	0.0121219	3.571e-06	-0.0131	0.0362	0.717999	21.2076
ebi-a-GCST90016971	Gut microbiota abundance (genus Bilophila id.3170)	insomnia	rs11069458	C	T	0.0680947	0.015503	7.71543e-06	0.0798	0.0451	0.0767697	19.2928
ebi-a-GCST90016971	Gut microbiota abundance (genus Bilophila id.3170)	insomnia	rs116261629	G	C	0.128112	0.0261358	8.62323e-07	0.0329	0.0605	0.5867	24.0275
ebi-a-GCST90016971	Gut microbiota abundance (genus Bilophila id.3170)	insomnia	rs1241171	G	A	-0.0692654	0.0150148	4.24033e-06	0.0339	0.0498	0.4952	21.2811
ebi-a-GCST90016971	Gut microbiota abundance (genus Bilophila id.3170)	insomnia	rs1571225	T	C	-0.0826826	0.0170621	1.1229e-06	0.0523	0.0471	0.267	23.4835
ebi-a-GCST90016971	Gut microbiota abundance (genus Bilophila id.3170)	insomnia	rs1917709	A	T	0.118509	0.026742	7.36953e-06	-0.0299	0.1011	0.767701	19.6388
ebi-a-GCST90016971	Gut microbiota abundance (genus Bilophila id.3170)	insomnia	rs1969927	A	G	-0.0564589	0.0126935	9.07215e-06	0.0061	0.0373	0.8691	19.7835
ebi-a-GCST90016971	Gut microbiota abundance (genus Bilophila id.3170)	insomnia	rs2713349	T	A	-0.0617228	0.0140174	8.63257e-06	0.027	0.0384	0.4811	19.389
ebi-a-GCST90016971	Gut microbiota abundance (genus Bilophila id.3170)	insomnia	rs2728491	T	G	0.0627416	0.0139456	6.33257e-06	0.0002	0.041	0.9957	20.2412
ebi-a-GCST90016971	Gut microbiota abundance (genus Bilophila id.3170)	insomnia	rs3827020	C	T	0.0766479	0.0160642	1.78875e-06	0.0338	0.0441	0.4436	22.7658
ebi-a-GCST90016971	Gut microbiota abundance (genus Bilophila id.3170)	insomnia	rs4798126	G	A	0.073288	0.016799	7.14661e-06	0.0356	0.0438	0.4155	19.0326
ebi-a-GCST90016971	Gut microbiota abundance (genus Bilophila id.3170)	insomnia	rs542415	T	C	-0.0613623	0.0133436	4.70945e-06	-0.0406	0.0358	0.2566	21.1474
ebi-a-GCST90016971	Gut microbiota abundance (genus Bilophila id.3170)	insomnia	rs60178956	G	A	-0.0624818	0.0141485	8.0562e-06	-0.0445	0.0421	0.2913	19.5023
ebi-a-GCST90016971	Gut microbiota abundance (genus Bilophila id.3170)	insomnia	rs6793291	A	C	-0.112729	0.0241633	3.11322e-06	0.1267	0.0798	0.1126	21.765
ebi-a-GCST90016971	Gut microbiota abundance (genus Bilophila id.3170)	insomnia	rs72676854	T	C	0.123209	0.026882	5.62264e-06	0.0406	0.08	0.611499	21.0069
ebi-a-GCST90016971	Gut microbiota abundance (genus Bilophila id.3170)	insomnia	rs7802841	A	C	-0.0670097	0.0137701	1.76954e-06	-0.0624	0.038	0.1007	23.6811
ebi-a-GCST90016971	Gut microbiota abundance (genus Bilophila id.3170)	insomnia	rs8013541	A	T	-0.0571991	0.0125673	5.47533e-06	-0.0177	0.0353	0.6169	20.7155
ebi-a-GCST90016971	Gut microbiota abundance (genus Bilophila id.3170)	insomnia	rs9899990	A	G	-0.102702	0.0233878	9.06692e-06	0.0628	0.0637	0.3244	19.2832
ebi-a-GCST90016972	Gut microbiota abundance (genus Blautia id.1992)	insomnia	rs115043014	G	A	-0.206605	0.043992	5.18597e-06	-0.0291	0.1383	0.8334	22.0564
ebi-a-GCST90016972	Gut microbiota abundance (genus Blautia id.1992)	insomnia	rs2788271	G	T	0.0575596	0.0133492	7.16391e-06	-0.0245	0.046	0.5948	18.592
ebi-a-GCST90016973	Gut microbiota abundance (genus Butyricicoccus id.2055)	insomnia	rs10084203	G	A	-0.0549699	0.0123563	8.58638e-06	0.0417	0.0523	0.4254	19.7912
ebi-a-GCST90016973	Gut microbiota abundance (genus Butyricicoccus id.2055)	insomnia	rs12034718	G	A	-0.0701199	0.0158213	9.57679e-06	0.0087	0.0419	0.8347	19.6426
ebi-a-GCST90016973	Gut microbiota abundance (genus Butyricicoccus id.2055)	insomnia	rs12585793	T	C	-0.262206	0.0564729	5.79189e-06	0.1334	0.1046	0.2022	21.5578
ebi-a-GCST90016973	Gut microbiota abundance (genus Butyricicoccus id.2055)	insomnia	rs2017189	T	G	0.0506956	0.011024	3.87258e-06	-0.0373	0.0351	0.2878	21.1477
ebi-a-GCST90016973	Gut microbiota abundance (genus Butyricicoccus id.2055)	insomnia	rs4962426	T	G	-0.0614216	0.0135979	7.38482e-06	0.0267	0.0442	0.5454	20.4032
ebi-a-GCST90016973	Gut microbiota abundance (genus Butyricicoccus id.2055)	insomnia	rs56221232	T	C	0.0828027	0.0167401	7.61939e-07	-0.0185	0.0583	0.7515	24.4666
ebi-a-GCST90016973	Gut microbiota abundance (genus Butyricicoccus id.2055)	insomnia	rs62478070	T	G	0.224039	0.0494959	5.93772e-06	0.04	0.1106	0.717399	20.4884
ebi-a-GCST90016973	Gut microbiota abundance (genus Butyricicoccus id.2055)	insomnia	rs7322368	C	T	-0.0815733	0.0183167	5.51785e-06	-0.1122	0.0612	0.0669407	19.8336
ebi-a-GCST90016973	Gut microbiota abundance (genus Butyricicoccus id.2055)	insomnia	rs75238760	T	A	0.0619423	0.0139942	6.79704e-06	0.1038	0.0527	0.0489497	19.592
ebi-a-GCST90016974	Gut microbiota abundance (genus Butyricimonas id.945)	insomnia	rs11228830	A	G	0.135265	0.0298411	6.55164e-06	0.0524	0.0651	0.4208	20.5467
ebi-a-GCST90016974	Gut microbiota abundance (genus Butyricimonas id.945)	insomnia	rs113054641	G	A	-0.144881	0.0274574	1.73696e-07	-0.0826	0.085	0.3307	27.8422
ebi-a-GCST90016974	Gut microbiota abundance (genus Butyricimonas id.945)	insomnia	rs12304031	G	A	-0.0862781	0.0196846	6.7007e-06	0.0431	0.0541	0.4253	19.2109
ebi-a-GCST90016974	Gut microbiota abundance (genus Butyricimonas id.945)	insomnia	rs12458763	A	C	0.122037	0.0269587	6.36649e-06	0.1096	0.0855	0.2001	20.492
ebi-a-GCST90016974	Gut microbiota abundance (genus Butyricimonas id.945)	insomnia	rs1862649	G	A	0.113124	0.0248176	4.76255e-06	-0.0639	0.0692	0.3556	20.7773
ebi-a-GCST90016974	Gut microbiota abundance (genus Butyricimonas id.945)	insomnia	rs2114713	G	T	0.062721	0.0138998	6.87717e-06	-0.0269	0.0352	0.4442	20.3615
ebi-a-GCST90016974	Gut microbiota abundance (genus Butyricimonas id.945)	insomnia	rs2642760	G	C	0.0713357	0.0145396	8.58084e-07	0.0134	0.038	0.724101	24.0718
ebi-a-GCST90016974	Gut microbiota abundance (genus Butyricimonas id.945)	insomnia	rs270727	G	C	-0.0694173	0.0150795	5.38158e-06	-0.0437	0.0376	0.2453	21.1915
ebi-a-GCST90016974	Gut microbiota abundance (genus Butyricimonas id.945)	insomnia	rs326049	C	G	0.0759694	0.0167617	8.18653e-06	-0.0016	0.0398	0.9674	20.5419
ebi-a-GCST90016974	Gut microbiota abundance (genus Butyricimonas id.945)	insomnia	rs62130338	A	G	0.0732608	0.0158324	3.89807e-06	-0.0157	0.0368	0.6704	21.4116
ebi-a-GCST90016974	Gut microbiota abundance (genus Butyricimonas id.945)	insomnia	rs62390301	T	C	-0.0872983	0.0174893	7.41908e-07	0.0831	0.0438	0.05745	24.9153
ebi-a-GCST90016974	Gut microbiota abundance (genus Butyricimonas id.945)	insomnia	rs7083431	A	C	0.0703539	0.0144439	8.85462e-07	0.01	0.0394	0.7991	23.7251
ebi-a-GCST90016974	Gut microbiota abundance (genus Butyricimonas id.945)	insomnia	rs71428626	G	T	-0.133188	0.0289905	4.80408e-06	0.07	0.1004	0.486	21.1066
ebi-a-GCST90016974	Gut microbiota abundance (genus Butyricimonas id.945)	insomnia	rs72814525	A	G	0.0664154	0.0149766	8.24594e-06	-0.0519	0.0411	0.2062	19.6658
ebi-a-GCST90016974	Gut microbiota abundance (genus Butyricimonas id.945)	insomnia	rs782080	A	T	-0.0653488	0.0137974	2.23398e-06	-0.0476	0.0354	0.1792	22.4327
ebi-a-GCST90016974	Gut microbiota abundance (genus Butyricimonas id.945)	insomnia	rs78453362	A	G	-0.14948	0.0327073	4.05807e-06	0.0971	0.1125	0.3879	20.887
ebi-a-GCST90016974	Gut microbiota abundance (genus Butyricimonas id.945)	insomnia	rs9657374	C	T	0.0680719	0.0148172	4.5036e-06	-0.026	0.0382	0.4954	21.1059
ebi-a-GCST90016975	Gut microbiota abundance (genus Butyrivibrio id.1993)	insomnia	rs1007475	G	T	0.118065	0.0261271	7.92319e-06	-0.0272	0.0393	0.4891	20.4202
ebi-a-GCST90016975	Gut microbiota abundance (genus Butyrivibrio id.1993)	insomnia	rs11761679	T	C	0.154775	0.0321539	2.20232e-06	-0.0059	0.0509	0.907	23.1704
ebi-a-GCST90016975	Gut microbiota abundance (genus Butyrivibrio id.1993)	insomnia	rs142855850	A	G	0.205013	0.0457138	6.85536e-06	0.0098	0.0591	0.8684	20.1126
ebi-a-GCST90016975	Gut microbiota abundance (genus Butyrivibrio id.1993)	insomnia	rs16934069	T	C	-0.133784	0.0299444	8.85911e-06	0.0135	0.0466	0.7719	19.9608
ebi-a-GCST90016975	Gut microbiota abundance (genus Butyrivibrio id.1993)	insomnia	rs16941336	C	T	0.127488	0.0267936	1.53183e-06	0.0211	0.0416	0.611999	22.64
ebi-a-GCST90016975	Gut microbiota abundance (genus Butyrivibrio id.1993)	insomnia	rs17163238	G	A	0.140987	0.0309117	5.51201e-06	-0.0204	0.0444	0.6466	20.8023
ebi-a-GCST90016975	Gut microbiota abundance (genus Butyrivibrio id.1993)	insomnia	rs4537857	T	C	-0.12459	0.0260992	1.80194e-06	-0.0089	0.037	0.8093	22.7883
ebi-a-GCST90016975	Gut microbiota abundance (genus Butyrivibrio id.1993)	insomnia	rs486484	A	G	-0.108349	0.0240008	6.61089e-06	-0.0684	0.0355	0.0541302	20.3797
ebi-a-GCST90016975	Gut microbiota abundance (genus Butyrivibrio id.1993)	insomnia	rs4928024	G	A	0.17471	0.0389333	8.18634e-06	-0.0711	0.0448	0.1125	20.1369
ebi-a-GCST90016975	Gut microbiota abundance (genus Butyrivibrio id.1993)	insomnia	rs72723662	C	T	0.224078	0.0449336	7.86249e-07	-0.0942	0.0512	0.0659903	24.8689
ebi-a-GCST90016975	Gut microbiota abundance (genus Butyrivibrio id.1993)	insomnia	rs7412979	C	G	0.186779	0.0389112	1.70565e-06	-0.0365	0.0642	0.5693	23.0413
ebi-a-GCST90016975	Gut microbiota abundance (genus Butyrivibrio id.1993)	insomnia	rs74622183	A	G	-0.201027	0.0428204	2.45748e-06	0.017	0.0614	0.782499	22.0398
ebi-a-GCST90016975	Gut microbiota abundance (genus Butyrivibrio id.1993)	insomnia	rs77356209	T	C	0.216874	0.0483299	6.66423e-06	0.0837	0.0837	0.3173	20.1365
ebi-a-GCST90016975	Gut microbiota abundance (genus Butyrivibrio id.1993)	insomnia	rs7752361	G	A	0.11923	0.0239975	7.69113e-07	-0.0024	0.0349	0.946	24.6853
ebi-a-GCST90016975	Gut microbiota abundance (genus Butyrivibrio id.1993)	insomnia	rs7763512	A	G	-0.119846	0.0253367	3.10656e-06	-0.0656	0.0355	0.0641697	22.3742
ebi-a-GCST90016975	Gut microbiota abundance (genus Butyrivibrio id.1993)	insomnia	rs9349693	G	A	-0.117973	0.0259861	5.54958e-06	0.029	0.0385	0.450001	20.6102
ebi-a-GCST90016976	Gut microbiota abundance (genus Candidatus Soleaferrea id.11350)	insomnia	rs10090365	G	A	0.0834413	0.0180989	4.17311e-06	0.0211	0.0349	0.545301	21.2548
ebi-a-GCST90016976	Gut microbiota abundance (genus Candidatus Soleaferrea id.11350)	insomnia	rs10108780	A	G	-0.092834	0.0199807	3.64083e-06	0.0762	0.0411	0.0637104	21.587
ebi-a-GCST90016976	Gut microbiota abundance (genus Candidatus Soleaferrea id.11350)	insomnia	rs10809135	C	T	-0.0834858	0.0182426	5.4718e-06	0.0093	0.0356	0.7931	20.9436
ebi-a-GCST90016976	Gut microbiota abundance (genus Candidatus Soleaferrea id.11350)	insomnia	rs11153159	G	C	-0.12805	0.0285446	4.4152e-06	-0.0256	0.05	0.6083	20.1239
ebi-a-GCST90016976	Gut microbiota abundance (genus Candidatus Soleaferrea id.11350)	insomnia	rs12500231	T	A	-0.0813853	0.0182696	7.67644e-06	0.0376	0.0351	0.2835	19.8442
ebi-a-GCST90016976	Gut microbiota abundance (genus Candidatus Soleaferrea id.11350)	insomnia	rs2193878	T	A	0.228255	0.0509241	9.4554e-06	-0.0606	0.1121	0.5888	20.0906
ebi-a-GCST90016976	Gut microbiota abundance (genus Candidatus Soleaferrea id.11350)	insomnia	rs36155147	T	C	-0.104966	0.0240995	5.4114e-06	-0.0413	0.0378	0.2748	18.9706
ebi-a-GCST90016976	Gut microbiota abundance (genus Candidatus Soleaferrea id.11350)	insomnia	rs386526	G	C	-0.0818459	0.0180086	8.33067e-06	-0.0092	0.0346	0.7905	20.6554
ebi-a-GCST90016976	Gut microbiota abundance (genus Candidatus Soleaferrea id.11350)	insomnia	rs4294381	C	T	-0.112197	0.023186	1.36848e-06	0.0298	0.0482	0.5369	23.4159
ebi-a-GCST90016976	Gut microbiota abundance (genus Candidatus Soleaferrea id.11350)	insomnia	rs4678258	T	C	0.0986136	0.0215646	5.53184e-06	-0.0271	0.0413	0.511	20.9118
ebi-a-GCST90016976	Gut microbiota abundance (genus Candidatus Soleaferrea id.11350)	insomnia	rs6489992	A	G	-0.0840437	0.0187031	7.88787e-06	0.0224	0.0362	0.5365	20.1922
ebi-a-GCST90016976	Gut microbiota abundance (genus Candidatus Soleaferrea id.11350)	insomnia	rs6494306	A	G	-0.0969304	0.0214221	5.80056e-06	-0.0414	0.0373	0.2674	20.4737
ebi-a-GCST90016976	Gut microbiota abundance (genus Candidatus Soleaferrea id.11350)	insomnia	rs6881988	C	G	0.0819131	0.018185	9.2289e-06	-0.023	0.0353	0.5147	20.2899
ebi-a-GCST90016976	Gut microbiota abundance (genus Candidatus Soleaferrea id.11350)	insomnia	rs7400877	C	T	0.0951085	0.0212799	9.29458e-06	-0.0663	0.0426	0.1201	19.9756
ebi-a-GCST90016976	Gut microbiota abundance (genus Candidatus Soleaferrea id.11350)	insomnia	rs830151	A	G	-0.194561	0.0347932	4.25608e-08	-0.0977	0.0737	0.1846	31.2696
ebi-a-GCST90016976	Gut microbiota abundance (genus Candidatus Soleaferrea id.11350)	insomnia	rs9973954	G	A	-0.0892075	0.0195401	5.94799e-06	0.032	0.0367	0.3825	20.8425
ebi-a-GCST90016977	Gut microbiota abundance (genus Catenibacterium id.2153)	insomnia	rs12404911	C	T	0.140717	0.0304142	2.79892e-06	-0.0822	0.0453	0.0696306	21.4062
ebi-a-GCST90016977	Gut microbiota abundance (genus Catenibacterium id.2153)	insomnia	rs212393	A	G	0.135254	0.0286209	3.62485e-06	0.0312	0.0432	0.471	22.3323
ebi-a-GCST90016977	Gut microbiota abundance (genus Catenibacterium id.2153)	insomnia	rs73128290	A	G	0.129726	0.0284563	4.29368e-06	0.0206	0.0382	0.589599	20.7825
ebi-a-GCST90016977	Gut microbiota abundance (genus Catenibacterium id.2153)	insomnia	rs7742829	C	T	0.11411	0.0251099	5.60725e-06	0.0356	0.0352	0.3117	20.6518
ebi-a-GCST90016978	Gut microbiota abundance (genus Christensenellaceae R 7group id.11283)	insomnia	rs10461257	A	G	-0.0551969	0.0122069	6.50744e-06	0.0374	0.0372	0.3151	20.4465
ebi-a-GCST90016978	Gut microbiota abundance (genus Christensenellaceae R 7group id.11283)	insomnia	rs17081797	A	G	-0.0904325	0.0204253	3.34033e-06	-0.0583	0.0709	0.4103	19.6025
ebi-a-GCST90016978	Gut microbiota abundance (genus Christensenellaceae R 7group id.11283)	insomnia	rs60954665	T	G	0.049815	0.0110787	7.13181e-06	0.0104	0.0349	0.7656	20.2182
ebi-a-GCST90016978	Gut microbiota abundance (genus Christensenellaceae R 7group id.11283)	insomnia	rs62132810	A	G	-0.0828853	0.0179623	5.66709e-06	0.0381	0.0505	0.4505	21.2927
ebi-a-GCST90016978	Gut microbiota abundance (genus Christensenellaceae R 7group id.11283)	insomnia	rs62190261	A	C	0.0958394	0.0214723	8.74017e-06	-0.1123	0.0625	0.0722504	19.9219
ebi-a-GCST90016978	Gut microbiota abundance (genus Christensenellaceae R 7group id.11283)	insomnia	rs62467127	C	T	0.114108	0.0251983	3.25364e-06	0.0371	0.1125	0.7415	20.5064
ebi-a-GCST90016978	Gut microbiota abundance (genus Christensenellaceae R 7group id.11283)	insomnia	rs73952017	C	T	-0.0862164	0.0194354	8.45766e-06	0.0197	0.0579	0.7334	19.6785
ebi-a-GCST90016978	Gut microbiota abundance (genus Christensenellaceae R 7group id.11283)	insomnia	rs78521377	C	T	0.124992	0.0274797	5.60673e-06	0.0032	0.1032	0.975	20.689
ebi-a-GCST90016978	Gut microbiota abundance (genus Christensenellaceae R 7group id.11283)	insomnia	rs79150079	C	A	0.121547	0.0270977	9.41803e-06	0.0188	0.0705	0.7894	20.1198
ebi-a-GCST90016978	Gut microbiota abundance (genus Christensenellaceae R 7group id.11283)	insomnia	rs892686	A	G	0.0514099	0.011136	3.96862e-06	-0.0203	0.0351	0.5644	21.3125
ebi-a-GCST90016978	Gut microbiota abundance (genus Christensenellaceae R 7group id.11283)	insomnia	rs999354	T	A	0.0580248	0.0117185	7.00697e-07	0.0213	0.0361	0.5541	24.5179
ebi-a-GCST90016979	Gut microbiota abundance (genus Clostridium innocuum group id.14397)	insomnia	rs10074000	T	C	-0.102648	0.0227508	6.99939e-06	0.0306	0.0363	0.3989	20.3567
ebi-a-GCST90016979	Gut microbiota abundance (genus Clostridium innocuum group id.14397)	insomnia	rs10506058	A	G	0.0997048	0.0221926	8.92442e-06	0.0625	0.0354	0.0778502	20.1844
ebi-a-GCST90016979	Gut microbiota abundance (genus Clostridium innocuum group id.14397)	insomnia	rs1942371	G	A	-0.157938	0.034187	4.0634e-06	0.0253	0.0533	0.634501	21.3428
ebi-a-GCST90016979	Gut microbiota abundance (genus Clostridium innocuum group id.14397)	insomnia	rs1948423	T	A	-0.108859	0.023425	3.49406e-06	-0.0115	0.0368	0.754699	21.5958
ebi-a-GCST90016979	Gut microbiota abundance (genus Clostridium innocuum group id.14397)	insomnia	rs40656	C	T	0.142664	0.0311021	8.61529e-06	-0.0232	0.0436	0.595799	21.0402
ebi-a-GCST90016979	Gut microbiota abundance (genus Clostridium innocuum group id.14397)	insomnia	rs4869133	G	A	-0.180591	0.0409505	7.24453e-06	-0.0398	0.0459	0.3865	19.4479
ebi-a-GCST90016979	Gut microbiota abundance (genus Clostridium innocuum group id.14397)	insomnia	rs61267978	T	C	0.14708	0.0320875	5.58509e-06	-0.0053	0.053	0.9204	21.0105
ebi-a-GCST90016979	Gut microbiota abundance (genus Clostridium innocuum group id.14397)	insomnia	rs6577484	G	A	0.160425	0.0360857	8.40601e-06	0.0144	0.0582	0.8044	19.764
ebi-a-GCST90016979	Gut microbiota abundance (genus Clostridium innocuum group id.14397)	insomnia	rs6890185	C	T	-0.113424	0.0233137	1.12243e-06	0.005	0.0373	0.8938	23.6694
ebi-a-GCST90016979	Gut microbiota abundance (genus Clostridium innocuum group id.14397)	insomnia	rs71564433	T	A	-0.126746	0.0274657	7.8001e-06	0.0598	0.0442	0.1761	21.2955
ebi-a-GCST90016979	Gut microbiota abundance (genus Clostridium innocuum group id.14397)	insomnia	rs77845139	A	G	-0.114993	0.0257186	8.40621e-06	-0.0555	0.0409	0.1746	19.9916
ebi-a-GCST90016980	Gut microbiota abundance (genus Clostridium sensustricto1 id.1873)	insomnia	rs11264403	G	A	-0.139061	0.0334454	7.7555e-06	0.017	0.0655	0.7949	17.2877
ebi-a-GCST90016980	Gut microbiota abundance (genus Clostridium sensustricto1 id.1873)	insomnia	rs115807074	A	G	-0.22736	0.0492575	4.31688e-06	-0.0384	0.173	0.8242	21.3051
ebi-a-GCST90016980	Gut microbiota abundance (genus Clostridium sensustricto1 id.1873)	insomnia	rs11586026	A	T	0.110967	0.0250498	8.84993e-06	0.0381	0.0987	0.699401	19.6236
ebi-a-GCST90016980	Gut microbiota abundance (genus Clostridium sensustricto1 id.1873)	insomnia	rs116847295	C	T	0.110021	0.0246032	4.58121e-06	-0.0275	0.0524	0.5992	19.9971
ebi-a-GCST90016980	Gut microbiota abundance (genus Clostridium sensustricto1 id.1873)	insomnia	rs12341505	G	A	0.0810718	0.0180121	4.8217e-06	-0.0121	0.0602	0.8411	20.2587
ebi-a-GCST90016980	Gut microbiota abundance (genus Clostridium sensustricto1 id.1873)	insomnia	rs12490337	C	G	-0.0616879	0.0137581	7.49463e-06	-0.0276	0.0439	0.5297	20.104
ebi-a-GCST90016980	Gut microbiota abundance (genus Clostridium sensustricto1 id.1873)	insomnia	rs2795528	G	A	-0.184315	0.0392204	2.72038e-06	-0.0382	0.0769	0.6195	22.085
ebi-a-GCST90016980	Gut microbiota abundance (genus Clostridium sensustricto1 id.1873)	insomnia	rs2817172	C	T	0.058139	0.0124492	2.76656e-06	0.0044	0.0359	0.9024	21.8098
ebi-a-GCST90016980	Gut microbiota abundance (genus Clostridium sensustricto1 id.1873)	insomnia	rs550843	T	C	-0.0783246	0.0169209	2.05069e-06	0.0251	0.039	0.5189	21.4264
ebi-a-GCST90016981	Gut microbiota abundance (genus Collinsella id.815)	insomnia	rs10890671	C	T	0.0537401	0.0118848	6.52139e-06	-0.0196	0.0353	0.5783	20.4462
ebi-a-GCST90016981	Gut microbiota abundance (genus Collinsella id.815)	insomnia	rs11597285	G	T	-0.0537947	0.0120548	9.37605e-06	-0.0739	0.0357	0.03861	19.914
ebi-a-GCST90016981	Gut microbiota abundance (genus Collinsella id.815)	insomnia	rs12921100	T	A	-0.0563759	0.0127019	8.22565e-06	-0.0534	0.0394	0.1756	19.6992
ebi-a-GCST90016981	Gut microbiota abundance (genus Collinsella id.815)	insomnia	rs1496626	T	C	-0.0722307	0.01616	6.78172e-06	0.0614	0.0513	0.2313	19.9784
ebi-a-GCST90016981	Gut microbiota abundance (genus Collinsella id.815)	insomnia	rs149807560	C	A	-0.104264	0.0235841	7.09872e-06	-0.1148	0.0692	0.0970689	19.5448
ebi-a-GCST90016981	Gut microbiota abundance (genus Collinsella id.815)	insomnia	rs2103510	G	A	0.0786551	0.0168217	2.42477e-06	-0.1323	0.0544	0.0151098	21.8632
ebi-a-GCST90016981	Gut microbiota abundance (genus Collinsella id.815)	insomnia	rs2671662	G	C	0.0567751	0.011945	2.22039e-06	-0.0547	0.0352	0.1203	22.5914
ebi-a-GCST90016981	Gut microbiota abundance (genus Collinsella id.815)	insomnia	rs59414781	C	G	0.0668866	0.0149773	9.14724e-06	0.0576	0.0518	0.2658	19.944
ebi-a-GCST90016981	Gut microbiota abundance (genus Collinsella id.815)	insomnia	rs62448871	C	A	-0.0540309	0.0120324	6.7825e-06	0.0485	0.0354	0.1708	20.1641
ebi-a-GCST90016981	Gut microbiota abundance (genus Collinsella id.815)	insomnia	rs73052258	G	A	0.0930178	0.0202658	1.71581e-06	-0.0577	0.0652	0.3761	21.0671
ebi-a-GCST90016981	Gut microbiota abundance (genus Collinsella id.815)	insomnia	rs75672793	A	G	-0.108908	0.0240522	6.1355e-06	-0.1852	0.085	0.0292402	20.5026
ebi-a-GCST90016981	Gut microbiota abundance (genus Collinsella id.815)	insomnia	rs9541268	C	A	0.09597	0.0197312	8.79427e-07	0.0449	0.0612	0.4633	23.6572
ebi-a-GCST90016982	Gut microbiota abundance (genus Coprobacter id.949)	insomnia	rs11532348	C	T	-0.103931	0.0226826	5.71189e-06	0.0137	0.0496	0.782499	20.9945
ebi-a-GCST90016982	Gut microbiota abundance (genus Coprobacter id.949)	insomnia	rs12684609	T	C	0.100827	0.0220366	6.10183e-06	-0.0064	0.0442	0.8848	20.9346
ebi-a-GCST90016982	Gut microbiota abundance (genus Coprobacter id.949)	insomnia	rs12996055	A	C	0.0921817	0.0209405	8.07644e-06	0.0063	0.0398	0.8733	19.3783
ebi-a-GCST90016982	Gut microbiota abundance (genus Coprobacter id.949)	insomnia	rs143662916	C	T	0.253264	0.0540141	3.07249e-06	0.0083	0.1037	0.936	21.9853
ebi-a-GCST90016982	Gut microbiota abundance (genus Coprobacter id.949)	insomnia	rs189356	G	A	0.0781125	0.0171916	6.26297e-06	-0.0545	0.0354	0.1234	20.6447
ebi-a-GCST90016982	Gut microbiota abundance (genus Coprobacter id.949)	insomnia	rs213863	T	C	0.0887412	0.0188377	2.34882e-06	-0.009	0.0364	0.8054	22.1919
ebi-a-GCST90016982	Gut microbiota abundance (genus Coprobacter id.949)	insomnia	rs305411	A	G	0.129218	0.0264518	1.00907e-06	-0.075	0.0582	0.1976	23.8636
ebi-a-GCST90016982	Gut microbiota abundance (genus Coprobacter id.949)	insomnia	rs3828477	G	T	-0.0912179	0.019569	2.88975e-06	0.0693	0.0367	0.0591998	21.7282
ebi-a-GCST90016982	Gut microbiota abundance (genus Coprobacter id.949)	insomnia	rs5011652	C	G	-0.0899597	0.020001	5.51049e-06	0.043	0.0394	0.2753	20.2298
ebi-a-GCST90016982	Gut microbiota abundance (genus Coprobacter id.949)	insomnia	rs55672356	T	A	-0.193354	0.0413815	2.73691e-06	0.0077	0.1002	0.9387	21.832
ebi-a-GCST90016982	Gut microbiota abundance (genus Coprobacter id.949)	insomnia	rs72821405	T	C	-0.147365	0.0319978	4.75762e-06	-0.0437	0.0623	0.4828	21.2104
ebi-a-GCST90016982	Gut microbiota abundance (genus Coprobacter id.949)	insomnia	rs74919520	G	A	0.125703	0.0276296	5.76328e-06	-0.1373	0.0562	0.0145801	20.6987
ebi-a-GCST90016982	Gut microbiota abundance (genus Coprobacter id.949)	insomnia	rs76001613	C	G	0.21591	0.0493019	9.12599e-06	0.0244	0.0704	0.728799	19.1787
ebi-a-GCST90016983	Gut microbiota abundance (genus Coprococcus1 id.11301)	insomnia	rs1010560	C	A	0.0580232	0.0122722	1.95916e-06	0.0891	0.0396	0.0244298	22.3542
ebi-a-GCST90016983	Gut microbiota abundance (genus Coprococcus1 id.11301)	insomnia	rs12794898	G	T	0.0903299	0.0197212	4.9153e-06	0.0193	0.0526	0.7141	20.9796
ebi-a-GCST90016983	Gut microbiota abundance (genus Coprococcus1 id.11301)	insomnia	rs12886051	G	C	-0.0521782	0.0118051	8.00774e-06	-0.0116	0.0383	0.7619	19.5361
ebi-a-GCST90016983	Gut microbiota abundance (genus Coprococcus1 id.11301)	insomnia	rs1519491	T	C	0.0499197	0.0113558	8.95282e-06	-0.017	0.0359	0.635	19.3245
ebi-a-GCST90016983	Gut microbiota abundance (genus Coprococcus1 id.11301)	insomnia	rs1576241	A	G	-0.0510343	0.0109535	3.32859e-06	0.014	0.0361	0.6984	21.7079
ebi-a-GCST90016983	Gut microbiota abundance (genus Coprococcus1 id.11301)	insomnia	rs2907920	G	A	-0.0561173	0.0126824	7.65332e-06	-0.0252	0.0388	0.515101	19.579
ebi-a-GCST90016983	Gut microbiota abundance (genus Coprococcus1 id.11301)	insomnia	rs4277593	G	A	-0.0585649	0.0109914	1.1397e-07	-0.0045	0.0355	0.8985	28.3902
ebi-a-GCST90016983	Gut microbiota abundance (genus Coprococcus1 id.11301)	insomnia	rs56405618	A	G	-0.08963	0.0186508	1.57195e-06	0.131	0.0548	0.0168101	23.0947
ebi-a-GCST90016983	Gut microbiota abundance (genus Coprococcus1 id.11301)	insomnia	rs73031725	T	C	0.167591	0.0355224	1.97916e-06	0.1409	0.1013	0.1644	22.2585
ebi-a-GCST90016983	Gut microbiota abundance (genus Coprococcus1 id.11301)	insomnia	rs73167075	T	C	0.0573137	0.0127573	8.5686e-06	0.0116	0.0431	0.788099	20.1836
ebi-a-GCST90016983	Gut microbiota abundance (genus Coprococcus1 id.11301)	insomnia	rs74101919	T	C	-0.0718988	0.0144651	1.0329e-06	0.0707	0.0569	0.214	24.7059
ebi-a-GCST90016983	Gut microbiota abundance (genus Coprococcus1 id.11301)	insomnia	rs7784490	G	C	0.0518543	0.0113136	4.55229e-06	-0.012	0.0372	0.747599	21.0072
ebi-a-GCST90016983	Gut microbiota abundance (genus Coprococcus1 id.11301)	insomnia	rs946513	T	C	-0.205899	0.0460018	8.61847e-06	-0.2165	0.0857	0.0115401	20.0336
ebi-a-GCST90016984	Gut microbiota abundance (genus Coprococcus2 id.11302)	insomnia	rs10070053	A	G	0.0594312	0.0135375	7.64874e-06	-0.0143	0.0355	0.6875	19.2731
ebi-a-GCST90016984	Gut microbiota abundance (genus Coprococcus2 id.11302)	insomnia	rs12634070	T	C	0.0736486	0.0164921	9.95108e-06	0.0729	0.0401	0.0690494	19.9424
ebi-a-GCST90016984	Gut microbiota abundance (genus Coprococcus2 id.11302)	insomnia	rs1958519	T	A	0.0665288	0.0138558	1.57692e-06	-0.0145	0.0351	0.679301	23.0545
ebi-a-GCST90016984	Gut microbiota abundance (genus Coprococcus2 id.11302)	insomnia	rs2482516	C	T	0.0754415	0.0164619	4.72335e-06	-0.0021	0.042	0.9599	21.002
ebi-a-GCST90016984	Gut microbiota abundance (genus Coprococcus2 id.11302)	insomnia	rs35890118	A	G	-0.066536	0.0147661	8.25962e-06	-0.0573	0.0403	0.1544	20.304
ebi-a-GCST90016984	Gut microbiota abundance (genus Coprococcus2 id.11302)	insomnia	rs59936925	A	T	0.117085	0.0233995	9.3754e-07	-0.0265	0.055	0.6306	25.0374
ebi-a-GCST90016984	Gut microbiota abundance (genus Coprococcus2 id.11302)	insomnia	rs61823518	A	C	-0.0955381	0.0215724	6.68252e-06	-0.0184	0.0567	0.744801	19.6136
ebi-a-GCST90016984	Gut microbiota abundance (genus Coprococcus2 id.11302)	insomnia	rs6677933	C	T	-0.0804405	0.0164216	1.185e-06	-0.0054	0.0497	0.9131	23.9949
ebi-a-GCST90016984	Gut microbiota abundance (genus Coprococcus2 id.11302)	insomnia	rs72680320	T	C	-0.0649382	0.013919	2.27117e-06	-0.0067	0.0373	0.8568	21.7663
ebi-a-GCST90016984	Gut microbiota abundance (genus Coprococcus2 id.11302)	insomnia	rs9426473	A	G	0.0727361	0.0161662	6.30681e-06	0.0431	0.0398	0.2782	20.2434
ebi-a-GCST90016985	Gut microbiota abundance (genus Coprococcus3 id.11303)	insomnia	rs10810043	G	A	-0.0515518	0.0115923	9.27428e-06	-0.0501	0.0372	0.179	19.7765
ebi-a-GCST90016985	Gut microbiota abundance (genus Coprococcus3 id.11303)	insomnia	rs11077359	C	T	0.0645443	0.0148833	9.63607e-06	0.0082	0.0472	0.8627	18.8069
ebi-a-GCST90016985	Gut microbiota abundance (genus Coprococcus3 id.11303)	insomnia	rs11080344	C	T	0.0516921	0.0113054	4.78696e-06	0.0325	0.0352	0.3556	20.9063
ebi-a-GCST90016985	Gut microbiota abundance (genus Coprococcus3 id.11303)	insomnia	rs13247359	G	A	0.051211	0.0113031	7.32605e-06	-0.0381	0.0353	0.2799	20.5273
ebi-a-GCST90016985	Gut microbiota abundance (genus Coprococcus3 id.11303)	insomnia	rs13394391	C	T	-0.0709302	0.0150918	2.20318e-06	-0.0701	0.0488	0.1508	22.0892
ebi-a-GCST90016985	Gut microbiota abundance (genus Coprococcus3 id.11303)	insomnia	rs178271	C	T	-0.145257	0.0294239	7.81088e-07	0.1298	0.1403	0.355	24.371
ebi-a-GCST90016985	Gut microbiota abundance (genus Coprococcus3 id.11303)	insomnia	rs4575475	A	G	-0.0619514	0.0137787	7.04288e-06	0.0122	0.0417	0.7704	20.2156
ebi-a-GCST90016985	Gut microbiota abundance (genus Coprococcus3 id.11303)	insomnia	rs62481985	G	C	-0.0582385	0.0115052	4.17561e-07	0.0306	0.0355	0.3883	25.6231
ebi-a-GCST90016985	Gut microbiota abundance (genus Coprococcus3 id.11303)	insomnia	rs7521171	A	G	0.0596434	0.0129279	4.32245e-06	-0.0155	0.0379	0.6822	21.2848
ebi-a-GCST90016985	Gut microbiota abundance (genus Coprococcus3 id.11303)	insomnia	rs8100692	T	C	0.0577411	0.0113476	4.16457e-07	0.0418	0.0352	0.2352	25.8918
ebi-a-GCST90016986	Gut microbiota abundance (genus Defluviitaleaceae UCG011 id.11287)	insomnia	rs112893842	T	C	0.11381	0.0232806	1.44534e-06	-0.0443	0.0618	0.4735	23.8986
ebi-a-GCST90016986	Gut microbiota abundance (genus Defluviitaleaceae UCG011 id.11287)	insomnia	rs1582238	C	T	-0.0805036	0.0167257	1.56776e-06	0.0065	0.0365	0.8586	23.1666
ebi-a-GCST90016986	Gut microbiota abundance (genus Defluviitaleaceae UCG011 id.11287)	insomnia	rs28696126	T	A	0.106503	0.0238473	6.62811e-06	0.0126	0.052	0.8085	19.9455
ebi-a-GCST90016986	Gut microbiota abundance (genus Defluviitaleaceae UCG011 id.11287)	insomnia	rs2892880	G	A	0.0817755	0.0181686	6.82889e-06	-0.0249	0.0403	0.537	20.2583
ebi-a-GCST90016986	Gut microbiota abundance (genus Defluviitaleaceae UCG011 id.11287)	insomnia	rs4344384	T	G	-0.0715978	0.0156309	4.83237e-06	0.0458	0.035	0.1912	20.9813
ebi-a-GCST90016986	Gut microbiota abundance (genus Defluviitaleaceae UCG011 id.11287)	insomnia	rs4677103	A	G	0.0977912	0.0197263	9.59555e-07	0.0242	0.046	0.5992	24.5758
ebi-a-GCST90016986	Gut microbiota abundance (genus Defluviitaleaceae UCG011 id.11287)	insomnia	rs55658617	T	C	0.174369	0.0362226	2.15293e-06	0.0113	0.0972	0.9072	23.1728
ebi-a-GCST90016986	Gut microbiota abundance (genus Defluviitaleaceae UCG011 id.11287)	insomnia	rs72731813	C	T	-0.147383	0.0293796	4.33112e-07	-0.004	0.0822	0.9611	25.1654
ebi-a-GCST90016986	Gut microbiota abundance (genus Defluviitaleaceae UCG011 id.11287)	insomnia	rs9608282	T	G	0.142939	0.0299793	2.52046e-06	-0.0421	0.0977	0.6669	22.7331
ebi-a-GCST90016986	Gut microbiota abundance (genus Defluviitaleaceae UCG011 id.11287)	insomnia	rs9725395	A	G	-0.13834	0.029554	3.51925e-06	0.0338	0.0551	0.5392	21.911
ebi-a-GCST90016987	Gut microbiota abundance (genus Desulfovibrio id.3173)	insomnia	rs11160353	A	T	0.0691756	0.0147285	2.70302e-06	-0.02	0.0355	0.574	22.0592
ebi-a-GCST90016987	Gut microbiota abundance (genus Desulfovibrio id.3173)	insomnia	rs12031543	T	C	-0.127185	0.0281887	6.54757e-06	0.0527	0.0512	0.304	20.3574
ebi-a-GCST90016987	Gut microbiota abundance (genus Desulfovibrio id.3173)	insomnia	rs13066142	G	A	0.119141	0.0250891	3.78669e-06	-0.0292	0.0617	0.6362	22.5503
ebi-a-GCST90016987	Gut microbiota abundance (genus Desulfovibrio id.3173)	insomnia	rs16863365	A	G	0.109402	0.0226964	1.79449e-06	0.1521	0.0841	0.0704498	23.2347
ebi-a-GCST90016987	Gut microbiota abundance (genus Desulfovibrio id.3173)	insomnia	rs2032031	G	A	0.0654931	0.0148681	9.14282e-06	-0.0049	0.0351	0.8886	19.4035
ebi-a-GCST90016987	Gut microbiota abundance (genus Desulfovibrio id.3173)	insomnia	rs2456226	A	C	0.0854927	0.0172749	8.5487e-07	-0.0446	0.0377	0.2364	24.4922
ebi-a-GCST90016987	Gut microbiota abundance (genus Desulfovibrio id.3173)	insomnia	rs2590913	A	G	-0.154496	0.0339396	6.65426e-06	-0.0194	0.0807	0.8098	20.7215
ebi-a-GCST90016987	Gut microbiota abundance (genus Desulfovibrio id.3173)	insomnia	rs2853179	T	C	-0.0811971	0.0174234	2.42438e-06	-0.0388	0.0419	0.3543	21.7178
ebi-a-GCST90016987	Gut microbiota abundance (genus Desulfovibrio id.3173)	insomnia	rs4797774	A	G	-0.212582	0.0470044	5.64313e-06	0.0448	0.0875	0.6088	20.4539
ebi-a-GCST90016987	Gut microbiota abundance (genus Desulfovibrio id.3173)	insomnia	rs6580353	T	C	0.0770979	0.0169735	4.93856e-06	-0.0546	0.0441	0.2159	20.632
ebi-a-GCST90016987	Gut microbiota abundance (genus Desulfovibrio id.3173)	insomnia	rs72647089	T	G	-0.106594	0.0239337	8.29755e-06	-0.083	0.0642	0.1962	19.8356
ebi-a-GCST90016988	Gut microbiota abundance (genus Dialister id.2183)	insomnia	rs10138457	T	C	-0.113054	0.0261933	7.88116e-06	0.0325	0.0602	0.5887	18.6291
ebi-a-GCST90016988	Gut microbiota abundance (genus Dialister id.2183)	insomnia	rs10938938	A	G	0.0773514	0.0170915	7.37055e-06	0.0404	0.0484	0.4032	20.4822
ebi-a-GCST90016988	Gut microbiota abundance (genus Dialister id.2183)	insomnia	rs11071887	T	C	0.0662403	0.0146315	5.91412e-06	-0.1242	0.0375	0.00091601	20.4959
ebi-a-GCST90016988	Gut microbiota abundance (genus Dialister id.2183)	insomnia	rs11166701	G	A	-0.0655301	0.013186	5.50744e-07	-0.073	0.035	0.0371604	24.6976
ebi-a-GCST90016988	Gut microbiota abundance (genus Dialister id.2183)	insomnia	rs2314294	T	C	0.0865932	0.0193719	8.07904e-06	0.0326	0.0511	0.5239	19.9813
ebi-a-GCST90016988	Gut microbiota abundance (genus Dialister id.2183)	insomnia	rs2435610	A	C	0.0647132	0.0143314	5.93267e-06	-0.024	0.0404	0.553	20.3896
ebi-a-GCST90016988	Gut microbiota abundance (genus Dialister id.2183)	insomnia	rs4747450	C	A	0.0668509	0.0147685	5.83727e-06	-0.0397	0.042	0.3449	20.49
ebi-a-GCST90016988	Gut microbiota abundance (genus Dialister id.2183)	insomnia	rs4753063	A	G	0.0596297	0.0130052	4.8568e-06	0.0652	0.0351	0.0632995	21.0228
ebi-a-GCST90016988	Gut microbiota abundance (genus Dialister id.2183)	insomnia	rs517089	T	A	0.076227	0.0170411	5.1363e-06	0.0412	0.0466	0.3759	20.0089
ebi-a-GCST90016988	Gut microbiota abundance (genus Dialister id.2183)	insomnia	rs75416973	A	G	0.0727223	0.016451	9.46085e-06	-0.0269	0.0421	0.5236	19.5412
ebi-a-GCST90016988	Gut microbiota abundance (genus Dialister id.2183)	insomnia	rs764177	C	A	-0.0601454	0.0135366	9.60771e-06	0.0125	0.0364	0.7317	19.7417
ebi-a-GCST90016988	Gut microbiota abundance (genus Dialister id.2183)	insomnia	rs76680460	G	A	-0.161296	0.0364332	8.19219e-06	0.081	0.0877	0.3554	19.5998
ebi-a-GCST90016989	Gut microbiota abundance (genus Dorea id.1997)	insomnia	rs11150408	G	T	-0.0488254	0.0109063	7.05781e-06	-0.0198	0.0351	0.5732	20.0418
ebi-a-GCST90016989	Gut microbiota abundance (genus Dorea id.1997)	insomnia	rs12216169	T	A	0.0881722	0.0193683	5.33126e-06	-0.0054	0.0552	0.9214	20.7243
ebi-a-GCST90016989	Gut microbiota abundance (genus Dorea id.1997)	insomnia	rs12537781	T	C	-0.055544	0.0125223	9.15145e-06	0.0291	0.0411	0.4785	19.6746
ebi-a-GCST90016989	Gut microbiota abundance (genus Dorea id.1997)	insomnia	rs13279148	G	A	0.0715309	0.0150878	2.25284e-06	0.0073	0.0563	0.8962	22.4769
ebi-a-GCST90016989	Gut microbiota abundance (genus Dorea id.1997)	insomnia	rs1899291	T	C	-0.0697217	0.0150285	4.56688e-06	-0.0123	0.0476	0.7956	21.5231
ebi-a-GCST90016989	Gut microbiota abundance (genus Dorea id.1997)	insomnia	rs3005511	G	A	-0.0516127	0.0112852	5.28701e-06	0.0212	0.0383	0.580301	20.9168
ebi-a-GCST90016989	Gut microbiota abundance (genus Dorea id.1997)	insomnia	rs345219	G	T	0.0497368	0.0112621	8.80055e-06	-0.0216	0.0355	0.542099	19.5037
ebi-a-GCST90016989	Gut microbiota abundance (genus Dorea id.1997)	insomnia	rs3752849	G	A	0.163846	0.036608	7.68051e-06	0.0159	0.0797	0.8417	20.0318
ebi-a-GCST90016989	Gut microbiota abundance (genus Dorea id.1997)	insomnia	rs4793307	C	T	0.0574165	0.0122472	4.00691e-06	-0.0428	0.0412	0.2985	21.9786
ebi-a-GCST90016989	Gut microbiota abundance (genus Dorea id.1997)	insomnia	rs62503162	A	G	-0.0974091	0.0194379	7.46603e-07	0.1583	0.0873	0.0699198	25.1131
ebi-a-GCST90016989	Gut microbiota abundance (genus Dorea id.1997)	insomnia	rs62583469	T	A	-0.0634136	0.0142227	5.77511e-06	0.0109	0.0512	0.8316	19.8793
ebi-a-GCST90016989	Gut microbiota abundance (genus Dorea id.1997)	insomnia	rs73729431	C	T	-0.13745	0.0299983	3.16738e-06	-0.023	0.1228	0.8513	20.994
ebi-a-GCST90016990	Gut microbiota abundance (genus Eggerthella id.819)	insomnia	rs112205261	T	C	-0.188618	0.0403613	3.34649e-06	0.0087	0.0639	0.8913	21.8392
ebi-a-GCST90016990	Gut microbiota abundance (genus Eggerthella id.819)	insomnia	rs13070736	A	C	-0.121331	0.0272024	7.61921e-06	-0.0499	0.0472	0.2909	19.8943
ebi-a-GCST90016990	Gut microbiota abundance (genus Eggerthella id.819)	insomnia	rs1784446	A	G	-0.0907728	0.0198096	5.2313e-06	-0.0731	0.0348	0.0357602	20.9971
ebi-a-GCST90016990	Gut microbiota abundance (genus Eggerthella id.819)	insomnia	rs2223081	A	G	-0.102572	0.0221108	3.88893e-06	-0.0114	0.0389	0.7696	21.5203
ebi-a-GCST90016990	Gut microbiota abundance (genus Eggerthella id.819)	insomnia	rs2240838	G	A	-0.0980582	0.0197653	7.36207e-07	0.0591	0.0353	0.0943604	24.6128
ebi-a-GCST90016990	Gut microbiota abundance (genus Eggerthella id.819)	insomnia	rs3851328	G	T	0.107774	0.0236527	4.1759e-06	-0.0542	0.042	0.1968	20.7619
ebi-a-GCST90016990	Gut microbiota abundance (genus Eggerthella id.819)	insomnia	rs4985746	A	G	-0.110522	0.0247653	5.71465e-06	-0.0046	0.0594	0.9379	19.9164
ebi-a-GCST90016990	Gut microbiota abundance (genus Eggerthella id.819)	insomnia	rs6430926	T	C	-0.0879736	0.0197127	8.37124e-06	0.0629	0.0352	0.0741498	19.9165
ebi-a-GCST90016990	Gut microbiota abundance (genus Eggerthella id.819)	insomnia	rs67490567	T	C	0.108495	0.0245457	8.94211e-06	-0.0076	0.0407	0.8512	19.5375
ebi-a-GCST90016990	Gut microbiota abundance (genus Eggerthella id.819)	insomnia	rs76663501	C	T	0.175349	0.0378576	4.8257e-06	0.0446	0.078	0.5677	21.4536
ebi-a-GCST90016991	Gut microbiota abundance (genus Eisenbergiella id.11304)	insomnia	rs11027642	C	T	0.129006	0.0284844	4.9187e-06	-0.0058	0.0502	0.9074	20.5119
ebi-a-GCST90016991	Gut microbiota abundance (genus Eisenbergiella id.11304)	insomnia	rs11079158	T	C	0.100627	0.022546	7.34852e-06	0.0051	0.0426	0.904	19.92
ebi-a-GCST90016991	Gut microbiota abundance (genus Eisenbergiella id.11304)	insomnia	rs11938607	C	T	-0.0978125	0.0216636	8.21826e-06	0.0328	0.04	0.4124	20.3858
ebi-a-GCST90016991	Gut microbiota abundance (genus Eisenbergiella id.11304)	insomnia	rs12257723	A	C	-0.0952742	0.0211569	8.85116e-06	0.0038	0.0374	0.919	20.279
ebi-a-GCST90016991	Gut microbiota abundance (genus Eisenbergiella id.11304)	insomnia	rs12278566	T	A	-0.121065	0.0251658	1.65002e-06	0.0307	0.0396	0.438	23.1428
ebi-a-GCST90016991	Gut microbiota abundance (genus Eisenbergiella id.11304)	insomnia	rs12710729	C	A	0.0893384	0.0199069	9.84419e-06	-0.0186	0.0375	0.6203	20.1404
ebi-a-GCST90016991	Gut microbiota abundance (genus Eisenbergiella id.11304)	insomnia	rs13258851	A	G	0.137001	0.0302124	7.7464e-06	-0.0361	0.0502	0.4715	20.5626
ebi-a-GCST90016991	Gut microbiota abundance (genus Eisenbergiella id.11304)	insomnia	rs1508033	A	C	0.091546	0.0195787	3.22887e-06	0.0372	0.038	0.3279	21.8631
ebi-a-GCST90016991	Gut microbiota abundance (genus Eisenbergiella id.11304)	insomnia	rs1553971	T	G	0.120965	0.0263054	5.26842e-06	-0.0524	0.0419	0.2113	21.1461
ebi-a-GCST90016991	Gut microbiota abundance (genus Eisenbergiella id.11304)	insomnia	rs2683098	T	C	-0.107319	0.022515	2.23748e-06	-0.0179	0.0425	0.673701	22.7201
ebi-a-GCST90016991	Gut microbiota abundance (genus Eisenbergiella id.11304)	insomnia	rs3812426	A	G	-0.106447	0.0224159	2.71688e-06	-0.061	0.0482	0.2059	22.5504
ebi-a-GCST90016991	Gut microbiota abundance (genus Eisenbergiella id.11304)	insomnia	rs4462860	G	A	0.0939071	0.0201104	4.16217e-06	0.0152	0.0359	0.6728	21.805
ebi-a-GCST90016992	Gut microbiota abundance (genus Enterorhabdus id.820)	insomnia	rs10098492	T	C	0.132323	0.0293688	6.40575e-06	-0.0467	0.0758	0.538	20.3001
ebi-a-GCST90016992	Gut microbiota abundance (genus Enterorhabdus id.820)	insomnia	rs11098863	A	T	0.0966008	0.0162677	3.05647e-09	-0.0122	0.035	0.7263	35.2622
ebi-a-GCST90016992	Gut microbiota abundance (genus Enterorhabdus id.820)	insomnia	rs114731706	T	G	0.182308	0.0382298	2.1734e-06	0.0301	0.1007	0.7651	22.7409
ebi-a-GCST90016992	Gut microbiota abundance (genus Enterorhabdus id.820)	insomnia	rs2051957	C	T	0.0843291	0.0189864	8.89857e-06	-0.059	0.0438	0.1778	19.7274
ebi-a-GCST90016992	Gut microbiota abundance (genus Enterorhabdus id.820)	insomnia	rs3017103	G	A	-0.0980897	0.0208995	2.94042e-06	-0.0416	0.0445	0.35	22.028
ebi-a-GCST90016992	Gut microbiota abundance (genus Enterorhabdus id.820)	insomnia	rs73331712	T	C	0.26199	0.055123	4.8492e-06	-0.0202	0.0883	0.819	22.5894
ebi-a-GCST90016992	Gut microbiota abundance (genus Enterorhabdus id.820)	insomnia	rs77655283	G	A	0.132988	0.0298306	5.88044e-06	-0.0407	0.068	0.5495	19.8747
ebi-a-GCST90016992	Gut microbiota abundance (genus Enterorhabdus id.820)	insomnia	rs7923280	T	A	-0.0860019	0.0169148	5.23854e-07	0.0123	0.0393	0.7548	25.8513
ebi-a-GCST90016992	Gut microbiota abundance (genus Enterorhabdus id.820)	insomnia	rs9470637	T	A	0.0755513	0.0166263	5.69626e-06	0.0079	0.0351	0.8222	20.6487
ebi-a-GCST90016993	Gut microbiota abundance (genus Erysipelatoclostridium id.11381)	insomnia	rs1434153	G	A	-0.0684526	0.0152443	6.85299e-06	-0.0347	0.0353	0.3254	20.1635
ebi-a-GCST90016993	Gut microbiota abundance (genus Erysipelatoclostridium id.11381)	insomnia	rs16936671	C	T	-0.0968026	0.0217883	6.0431e-06	-0.0507	0.0503	0.3143	19.7391
ebi-a-GCST90016993	Gut microbiota abundance (genus Erysipelatoclostridium id.11381)	insomnia	rs17804233	C	T	0.0662914	0.0144203	4.58606e-06	0.0617	0.0351	0.0789605	21.1332
ebi-a-GCST90016993	Gut microbiota abundance (genus Erysipelatoclostridium id.11381)	insomnia	rs2901723	A	C	-0.0641339	0.0144295	8.79468e-06	-0.0204	0.0353	0.5639	19.7548
ebi-a-GCST90016993	Gut microbiota abundance (genus Erysipelatoclostridium id.11381)	insomnia	rs340991	A	G	-0.0740482	0.0158891	3.74938e-06	0.0513	0.0395	0.1934	21.7185
ebi-a-GCST90016993	Gut microbiota abundance (genus Erysipelatoclostridium id.11381)	insomnia	rs34528142	C	G	-0.0875551	0.0195556	6.12703e-06	-0.0547	0.0435	0.2084	20.0457
ebi-a-GCST90016993	Gut microbiota abundance (genus Erysipelatoclostridium id.11381)	insomnia	rs3804326	A	G	0.14147	0.0336352	9.85281e-06	0.0035	0.0816	0.9658	17.6905
ebi-a-GCST90016993	Gut microbiota abundance (genus Erysipelatoclostridium id.11381)	insomnia	rs45480394	T	G	-0.0687134	0.0151835	7.66161e-06	-0.0521	0.0367	0.1554	20.4804
ebi-a-GCST90016993	Gut microbiota abundance (genus Erysipelatoclostridium id.11381)	insomnia	rs4697572	A	G	-0.0810636	0.0163308	7.59347e-07	0.0567	0.0438	0.1961	24.6398
ebi-a-GCST90016993	Gut microbiota abundance (genus Erysipelatoclostridium id.11381)	insomnia	rs58236560	G	T	-0.111157	0.0234426	2.16118e-06	-0.0643	0.054	0.2343	22.4834
ebi-a-GCST90016993	Gut microbiota abundance (genus Erysipelatoclostridium id.11381)	insomnia	rs61806970	C	T	0.142548	0.0320688	9.09411e-06	0.062	0.0695	0.3723	19.7586
ebi-a-GCST90016993	Gut microbiota abundance (genus Erysipelatoclostridium id.11381)	insomnia	rs622418	A	G	-0.0668051	0.0143224	3.68154e-06	0.0171	0.035	0.625801	21.7564
ebi-a-GCST90016993	Gut microbiota abundance (genus Erysipelatoclostridium id.11381)	insomnia	rs6474512	C	A	-0.067015	0.0143201	3.01544e-06	-0.0502	0.036	0.163	21.9004
ebi-a-GCST90016993	Gut microbiota abundance (genus Erysipelatoclostridium id.11381)	insomnia	rs710230	C	T	-0.143381	0.0281514	6.33126e-07	-0.0787	0.067	0.2405	25.9408
ebi-a-GCST90016993	Gut microbiota abundance (genus Erysipelatoclostridium id.11381)	insomnia	rs7221249	G	A	-0.0839861	0.0142741	4.30953e-09	0.0251	0.035	0.4731	34.6192
ebi-a-GCST90016993	Gut microbiota abundance (genus Erysipelatoclostridium id.11381)	insomnia	rs9590927	A	G	0.0646003	0.0143479	6.39043e-06	-0.0037	0.0352	0.9172	20.2718
ebi-a-GCST90016994	Gut microbiota abundance (genus Erysipelotrichaceae UCG003 id.11384)	insomnia	rs75949021	T	C	-0.169667	0.0374238	3.57511e-06	-0.0331	0.0894	0.7112	20.5541
ebi-a-GCST90016995	Gut microbiota abundance (genus Escherichia Shigella id.3504)	insomnia	rs112767262	T	C	0.0732963	0.0163589	8.20635e-06	0.0483	0.042	0.25	20.075
ebi-a-GCST90016995	Gut microbiota abundance (genus Escherichia Shigella id.3504)	insomnia	rs113127095	A	G	0.151009	0.0323434	3.3335e-06	-0.0044	0.0878	0.9598	21.7989
ebi-a-GCST90016995	Gut microbiota abundance (genus Escherichia Shigella id.3504)	insomnia	rs113513883	A	G	0.172283	0.038041	5.27716e-06	0.0495	0.1	0.6208	20.5107
ebi-a-GCST90016995	Gut microbiota abundance (genus Escherichia Shigella id.3504)	insomnia	rs1154904	G	A	0.0613376	0.0130644	3.03753e-06	-0.0139	0.0349	0.6894	22.0432
ebi-a-GCST90016995	Gut microbiota abundance (genus Escherichia Shigella id.3504)	insomnia	rs11706043	T	A	0.075657	0.0164155	5.87273e-06	-0.0338	0.0422	0.4234	21.2417
ebi-a-GCST90016995	Gut microbiota abundance (genus Escherichia Shigella id.3504)	insomnia	rs117092367	A	T	0.117362	0.0264533	9.65028e-06	0.0429	0.0716	0.5488	19.6832
ebi-a-GCST90016995	Gut microbiota abundance (genus Escherichia Shigella id.3504)	insomnia	rs118526	A	C	0.0594401	0.013598	7.99558e-06	-0.0232	0.0384	0.5461	19.1077
ebi-a-GCST90016995	Gut microbiota abundance (genus Escherichia Shigella id.3504)	insomnia	rs2267739	G	C	0.115505	0.0237628	1.42479e-06	-0.0403	0.0557	0.469	23.6269
ebi-a-GCST90016995	Gut microbiota abundance (genus Escherichia Shigella id.3504)	insomnia	rs2798105	A	G	-0.100851	0.0222045	8.24499e-06	0.0012	0.0585	0.9836	20.629
ebi-a-GCST90016995	Gut microbiota abundance (genus Escherichia Shigella id.3504)	insomnia	rs35555519	C	G	0.101976	0.0222883	4.92334e-06	0.1032	0.0593	0.0818107	20.9335
ebi-a-GCST90016995	Gut microbiota abundance (genus Escherichia Shigella id.3504)	insomnia	rs4731451	G	A	-0.0609885	0.0135157	7.47309e-06	0.0396	0.0376	0.2916	20.3619
ebi-a-GCST90016995	Gut microbiota abundance (genus Escherichia Shigella id.3504)	insomnia	rs57024273	T	C	0.0626172	0.0139919	9.70465e-06	0.0425	0.0403	0.2913	20.0278
ebi-a-GCST90016995	Gut microbiota abundance (genus Escherichia Shigella id.3504)	insomnia	rs592299	T	C	-0.0592004	0.0129486	4.76925e-06	-0.0631	0.0353	0.0737293	20.9028
ebi-a-GCST90016995	Gut microbiota abundance (genus Escherichia Shigella id.3504)	insomnia	rs73208162	A	G	-0.119296	0.024839	2.19392e-06	-0.0411	0.1012	0.684699	23.0666
ebi-a-GCST90016995	Gut microbiota abundance (genus Escherichia Shigella id.3504)	insomnia	rs7502686	G	C	-0.136384	0.0302576	5.90391e-06	-0.0594	0.0731	0.4169	20.3169
ebi-a-GCST90016996	Gut microbiota abundance (genus Eubacterium brachy group id.11296)	insomnia	rs112617308	T	C	-0.170873	0.0362844	2.38035e-06	-0.0596	0.0605	0.325	22.1772
ebi-a-GCST90016996	Gut microbiota abundance (genus Eubacterium brachy group id.11296)	insomnia	rs12151423	G	A	-0.101329	0.0227324	9.27043e-06	-0.0236	0.0351	0.5017	19.869
ebi-a-GCST90016996	Gut microbiota abundance (genus Eubacterium brachy group id.11296)	insomnia	rs13139592	T	C	-0.145997	0.0327192	7.96746e-06	0.0403	0.0516	0.4342	19.9105
ebi-a-GCST90016996	Gut microbiota abundance (genus Eubacterium brachy group id.11296)	insomnia	rs1384962	G	A	-0.120888	0.0266264	6.99294e-06	0.0641	0.0375	0.0875105	20.613
ebi-a-GCST90016996	Gut microbiota abundance (genus Eubacterium brachy group id.11296)	insomnia	rs2913110	T	C	-0.105143	0.022942	4.55806e-06	0.0352	0.0367	0.3368	21.0038
ebi-a-GCST90016996	Gut microbiota abundance (genus Eubacterium brachy group id.11296)	insomnia	rs4862235	A	G	-0.104806	0.0225751	3.73147e-06	-0.0244	0.0352	0.4883	21.5533
ebi-a-GCST90016996	Gut microbiota abundance (genus Eubacterium brachy group id.11296)	insomnia	rs62348779	T	C	-0.201481	0.043286	3.7812e-06	-0.0025	0.0659	0.9695	21.6657
ebi-a-GCST90016996	Gut microbiota abundance (genus Eubacterium brachy group id.11296)	insomnia	rs6591893	A	G	-0.108225	0.0240319	7.34345e-06	0.0288	0.0367	0.4322	20.2805
ebi-a-GCST90016996	Gut microbiota abundance (genus Eubacterium brachy group id.11296)	insomnia	rs720439	G	A	0.111927	0.0251252	7.0283e-06	-0.0285	0.0408	0.4854	19.845
ebi-a-GCST90016996	Gut microbiota abundance (genus Eubacterium brachy group id.11296)	insomnia	rs73199919	T	C	-0.236717	0.0531335	8.1553e-06	0.0029	0.0805	0.971	19.8482
ebi-a-GCST90016996	Gut microbiota abundance (genus Eubacterium brachy group id.11296)	insomnia	rs9613196	T	A	-0.238718	0.0528561	4.98781e-06	-0.1082	0.0871	0.2144	20.3976
ebi-a-GCST90016997	Gut microbiota abundance (genus Eubacterium coprostanoligenes group id.11375)	insomnia	rs1020520	T	G	-0.0590705	0.0132929	8.88976e-06	-0.0367	0.0487	0.450199	19.747
ebi-a-GCST90016997	Gut microbiota abundance (genus Eubacterium coprostanoligenes group id.11375)	insomnia	rs10444197	A	G	-0.0505823	0.0113455	5.98467e-06	-0.0087	0.0367	0.8135	19.877
ebi-a-GCST90016997	Gut microbiota abundance (genus Eubacterium coprostanoligenes group id.11375)	insomnia	rs11052069	C	T	-0.0477832	0.0107833	9.37951e-06	-0.0088	0.0353	0.8037	19.6357
ebi-a-GCST90016997	Gut microbiota abundance (genus Eubacterium coprostanoligenes group id.11375)	insomnia	rs11720857	C	T	0.0630776	0.0144485	9.26254e-06	0.1105	0.0463	0.017	19.0592
ebi-a-GCST90016997	Gut microbiota abundance (genus Eubacterium coprostanoligenes group id.11375)	insomnia	rs12906958	C	T	-0.0533159	0.0115935	4.348e-06	0.0482	0.0384	0.2093	21.1487
ebi-a-GCST90016997	Gut microbiota abundance (genus Eubacterium coprostanoligenes group id.11375)	insomnia	rs17159861	C	T	0.0962228	0.0168388	1.03786e-08	0.0055	0.057	0.9234	32.6538
ebi-a-GCST90016997	Gut microbiota abundance (genus Eubacterium coprostanoligenes group id.11375)	insomnia	rs2644213	A	G	-0.0538845	0.0121245	9.85644e-06	0.0077	0.0381	0.8406	19.7515
ebi-a-GCST90016997	Gut microbiota abundance (genus Eubacterium coprostanoligenes group id.11375)	insomnia	rs4076415	G	T	-0.0515152	0.0110294	1.98976e-06	-0.0238	0.0365	0.5141	21.8156
ebi-a-GCST90016997	Gut microbiota abundance (genus Eubacterium coprostanoligenes group id.11375)	insomnia	rs62024432	C	T	-0.0769698	0.0172101	7.50205e-06	-0.0086	0.0589	0.8843	20.002
ebi-a-GCST90016997	Gut microbiota abundance (genus Eubacterium coprostanoligenes group id.11375)	insomnia	rs6762473	A	C	-0.0521584	0.0112353	4.26108e-06	0.0135	0.0368	0.713801	21.5516
ebi-a-GCST90016997	Gut microbiota abundance (genus Eubacterium coprostanoligenes group id.11375)	insomnia	rs76898927	G	A	0.123055	0.0266375	4.78983e-06	0.0522	0.077	0.4983	21.3408
ebi-a-GCST90016997	Gut microbiota abundance (genus Eubacterium coprostanoligenes group id.11375)	insomnia	rs79895140	T	C	-0.0641017	0.0141153	8.61807e-06	-0.0317	0.0562	0.5719	20.6233
ebi-a-GCST90016997	Gut microbiota abundance (genus Eubacterium coprostanoligenes group id.11375)	insomnia	rs9648214	T	C	-0.0828719	0.016431	2.52029e-07	-0.0238	0.0623	0.702301	25.4382
ebi-a-GCST90016998	Gut microbiota abundance (genus Eubacterium eligens group id.14372)	insomnia	rs158115	G	C	0.0915271	0.0190611	9.74182e-06	-0.0423	0.052	0.4159	23.057
ebi-a-GCST90016998	Gut microbiota abundance (genus Eubacterium eligens group id.14372)	insomnia	rs182318	G	A	-0.0824941	0.0195615	8.39827e-06	0.0046	0.0644	0.9432	17.7845
ebi-a-GCST90016998	Gut microbiota abundance (genus Eubacterium eligens group id.14372)	insomnia	rs2200429	A	G	-0.0888825	0.0198479	5.29724e-06	-0.0431	0.0584	0.461	20.0541
ebi-a-GCST90016998	Gut microbiota abundance (genus Eubacterium eligens group id.14372)	insomnia	rs265534	T	G	-0.0563756	0.0120127	2.26757e-06	0.0582	0.035	0.0967899	22.0242
ebi-a-GCST90016998	Gut microbiota abundance (genus Eubacterium eligens group id.14372)	insomnia	rs4583233	A	C	0.0670205	0.0128122	2.83851e-07	-0.0117	0.039	0.763001	27.3633
ebi-a-GCST90016998	Gut microbiota abundance (genus Eubacterium eligens group id.14372)	insomnia	rs56080211	T	C	-0.123093	0.0282743	9.14282e-06	0.0132	0.066	0.8413	18.9532
ebi-a-GCST90016998	Gut microbiota abundance (genus Eubacterium eligens group id.14372)	insomnia	rs6923695	T	G	0.103268	0.0229525	4.87405e-06	-0.0227	0.0703	0.7466	20.2428
ebi-a-GCST90016998	Gut microbiota abundance (genus Eubacterium eligens group id.14372)	insomnia	rs72839198	C	G	0.155659	0.0375612	3.13914e-06	-0.0336	0.0601	0.5757	17.1739
ebi-a-GCST90016998	Gut microbiota abundance (genus Eubacterium eligens group id.14372)	insomnia	rs74606150	C	G	-0.196454	0.042565	4.24502e-06	-0.1361	0.0906	0.1327	21.3018
ebi-a-GCST90016999	Gut microbiota abundance (genus Eubacterium fissicatena group id.14373)	insomnia	rs10147907	T	G	0.172263	0.039601	8.27237e-06	0.0872	0.0665	0.1897	18.9222
ebi-a-GCST90016999	Gut microbiota abundance (genus Eubacterium fissicatena group id.14373)	insomnia	rs11818408	G	A	0.10585	0.0237114	8.20012e-06	0.0119	0.0358	0.739399	19.9282
ebi-a-GCST90016999	Gut microbiota abundance (genus Eubacterium fissicatena group id.14373)	insomnia	rs11876297	T	C	0.131469	0.0281712	2.66557e-06	-0.0318	0.0395	0.4207	21.7789
ebi-a-GCST90016999	Gut microbiota abundance (genus Eubacterium fissicatena group id.14373)	insomnia	rs151257695	A	G	0.20951	0.0454847	3.09678e-06	-0.0781	0.0692	0.259	21.2167
ebi-a-GCST90016999	Gut microbiota abundance (genus Eubacterium fissicatena group id.14373)	insomnia	rs1768152	C	T	-0.139489	0.0316186	8.70062e-06	0.0375	0.0574	0.5133	19.4623
ebi-a-GCST90016999	Gut microbiota abundance (genus Eubacterium fissicatena group id.14373)	insomnia	rs2733072	G	A	0.109644	0.0228306	1.49091e-06	-0.0021	0.0352	0.9515	23.064
ebi-a-GCST90016999	Gut microbiota abundance (genus Eubacterium fissicatena group id.14373)	insomnia	rs3771393	T	C	-0.130842	0.0266671	7.37904e-07	-0.0361	0.0441	0.4127	24.0737
ebi-a-GCST90016999	Gut microbiota abundance (genus Eubacterium fissicatena group id.14373)	insomnia	rs6934739	A	G	0.111463	0.0252788	9.75326e-06	0.0222	0.037	0.549201	19.4423
ebi-a-GCST90016999	Gut microbiota abundance (genus Eubacterium fissicatena group id.14373)	insomnia	rs7104872	G	A	0.138612	0.0291906	2.73149e-06	-0.0182	0.0567	0.747599	22.5484
ebi-a-GCST90017000	Gut microbiota abundance (genus Eubacterium hallii group id.11338)	insomnia	rs10501370	C	T	-0.115589	0.0252489	5.41914e-06	0.0156	0.0726	0.8297	20.9579
ebi-a-GCST90017000	Gut microbiota abundance (genus Eubacterium hallii group id.11338)	insomnia	rs10798999	C	T	0.0601661	0.0126752	2.60555e-06	0.0092	0.0395	0.8154	22.5317
ebi-a-GCST90017000	Gut microbiota abundance (genus Eubacterium hallii group id.11338)	insomnia	rs10808115	C	A	0.0504747	0.0109922	4.42446e-06	-0.0546	0.0351	0.12	21.0852
ebi-a-GCST90017000	Gut microbiota abundance (genus Eubacterium hallii group id.11338)	insomnia	rs117748144	T	C	-0.126582	0.028712	7.85995e-06	-0.0414	0.0808	0.608001	19.4365
ebi-a-GCST90017000	Gut microbiota abundance (genus Eubacterium hallii group id.11338)	insomnia	rs13116360	T	C	0.154124	0.0297185	2.9449e-07	0.072	0.0713	0.3122	26.8959
ebi-a-GCST90017000	Gut microbiota abundance (genus Eubacterium hallii group id.11338)	insomnia	rs138531890	A	G	0.153138	0.0349456	5.43063e-06	0.0616	0.0646	0.3405	19.2035
ebi-a-GCST90017000	Gut microbiota abundance (genus Eubacterium hallii group id.11338)	insomnia	rs17074066	T	C	-0.0813986	0.0189272	9.3491e-06	-0.0476	0.1256	0.704601	18.4953
ebi-a-GCST90017000	Gut microbiota abundance (genus Eubacterium hallii group id.11338)	insomnia	rs17474256	G	A	0.0810805	0.0184573	9.45453e-06	-0.0147	0.0594	0.8044	19.2973
ebi-a-GCST90017000	Gut microbiota abundance (genus Eubacterium hallii group id.11338)	insomnia	rs281379	A	G	-0.0499523	0.0112153	9.32803e-06	0.0191	0.0355	0.5919	19.8376
ebi-a-GCST90017000	Gut microbiota abundance (genus Eubacterium hallii group id.11338)	insomnia	rs28584818	A	G	0.126115	0.0268627	4.43231e-06	-0.0335	0.0647	0.604901	22.0411
ebi-a-GCST90017000	Gut microbiota abundance (genus Eubacterium hallii group id.11338)	insomnia	rs60254196	G	A	0.0522832	0.0111865	2.69675e-06	0.0056	0.0352	0.8746	21.8442
ebi-a-GCST90017000	Gut microbiota abundance (genus Eubacterium hallii group id.11338)	insomnia	rs630939	C	T	-0.0508914	0.0114352	9.15756e-06	0.0256	0.0354	0.4691	19.8062
ebi-a-GCST90017000	Gut microbiota abundance (genus Eubacterium hallii group id.11338)	insomnia	rs6550770	C	T	0.198087	0.0443545	4.82303e-06	-0.0976	0.087	0.2618	19.9451
ebi-a-GCST90017000	Gut microbiota abundance (genus Eubacterium hallii group id.11338)	insomnia	rs74018587	C	T	0.208943	0.043822	3.70254e-06	0.0203	0.0884	0.8184	22.7338
ebi-a-GCST90017000	Gut microbiota abundance (genus Eubacterium hallii group id.11338)	insomnia	rs78056098	G	T	-0.0507411	0.0113758	8.2882e-06	-0.0359	0.0365	0.3261	19.8955
ebi-a-GCST90017000	Gut microbiota abundance (genus Eubacterium hallii group id.11338)	insomnia	rs949971	T	G	-0.0540164	0.0116101	3.29003e-06	0.0462	0.0374	0.2174	21.6461
ebi-a-GCST90017001	Gut microbiota abundance (genus Eubacterium nodatum group id.11297)	insomnia	rs10263623	C	T	0.193496	0.0439023	8.90697e-06	0.0125	0.092	0.8918	19.4254
ebi-a-GCST90017001	Gut microbiota abundance (genus Eubacterium nodatum group id.11297)	insomnia	rs10458299	T	C	-0.187753	0.041969	8.3672e-06	0.0126	0.0672	0.8511	20.0132
ebi-a-GCST90017001	Gut microbiota abundance (genus Eubacterium nodatum group id.11297)	insomnia	rs11006576	A	G	-0.110167	0.024593	7.98656e-06	0.0622	0.0352	0.0771205	20.0669
ebi-a-GCST90017001	Gut microbiota abundance (genus Eubacterium nodatum group id.11297)	insomnia	rs113893692	C	T	-0.185107	0.0403573	5.75705e-06	0.0236	0.0534	0.6579	21.0379
ebi-a-GCST90017001	Gut microbiota abundance (genus Eubacterium nodatum group id.11297)	insomnia	rs34297067	A	G	-0.186907	0.0341475	6.59781e-08	0.0534	0.0493	0.2791	29.9594
ebi-a-GCST90017001	Gut microbiota abundance (genus Eubacterium nodatum group id.11297)	insomnia	rs61841040	G	T	0.160621	0.0341609	3.56139e-06	-0.0216	0.0445	0.6271	22.1078
ebi-a-GCST90017001	Gut microbiota abundance (genus Eubacterium nodatum group id.11297)	insomnia	rs6818880	G	A	0.110081	0.0245964	7.82546e-06	-0.0284	0.0353	0.4198	20.03
ebi-a-GCST90017001	Gut microbiota abundance (genus Eubacterium nodatum group id.11297)	insomnia	rs77910827	C	T	0.201788	0.0413568	9.05378e-07	-0.1081	0.0565	0.0554702	23.8066
ebi-a-GCST90017001	Gut microbiota abundance (genus Eubacterium nodatum group id.11297)	insomnia	rs7827125	C	T	0.1223	0.0271331	7.17348e-06	0.0385	0.039	0.3229	20.3167
ebi-a-GCST90017001	Gut microbiota abundance (genus Eubacterium nodatum group id.11297)	insomnia	rs7880204	T	C	-0.125454	0.0275303	6.8388e-06	-0.0005	0.0405	0.99	20.7657
ebi-a-GCST90017001	Gut microbiota abundance (genus Eubacterium nodatum group id.11297)	insomnia	rs9425984	T	C	-0.130234	0.0292347	7.20676e-06	-0.0315	0.0427	0.4605	19.845
ebi-a-GCST90017002	Gut microbiota abundance (genus Eubacterium oxidoreducens group id.11339)	insomnia	rs12129908	A	C	-0.0893273	0.0198333	5.79522e-06	-0.033	0.0357	0.3559	20.2852
ebi-a-GCST90017002	Gut microbiota abundance (genus Eubacterium oxidoreducens group id.11339)	insomnia	rs12423772	G	T	0.14098	0.0295029	2.62924e-06	0.0288	0.0502	0.5665	22.8342
ebi-a-GCST90017002	Gut microbiota abundance (genus Eubacterium oxidoreducens group id.11339)	insomnia	rs1425962	C	G	-0.0906104	0.0200612	7.32285e-06	0.0254	0.0359	0.4796	20.4006
ebi-a-GCST90017002	Gut microbiota abundance (genus Eubacterium oxidoreducens group id.11339)	insomnia	rs2973294	G	T	0.0923559	0.0195439	2.38836e-06	-0.0171	0.0355	0.6293	22.3309
ebi-a-GCST90017002	Gut microbiota abundance (genus Eubacterium oxidoreducens group id.11339)	insomnia	rs34561138	G	A	0.216145	0.045992	2.51166e-06	-0.1807	0.0916	0.04853	22.0864
ebi-a-GCST90017002	Gut microbiota abundance (genus Eubacterium oxidoreducens group id.11339)	insomnia	rs440215	T	C	-0.0932766	0.0195294	1.65406e-06	0.0473	0.0352	0.1791	22.8122
ebi-a-GCST90017003	Gut microbiota abundance (genus Eubacterium rectale group id.14374)	insomnia	rs10248854	C	A	-0.0527827	0.0113464	4.20678e-06	-0.0443	0.0357	0.2148	21.6405
ebi-a-GCST90017003	Gut microbiota abundance (genus Eubacterium rectale group id.14374)	insomnia	rs10797540	A	G	0.0503179	0.0108389	3.53387e-06	-0.0371	0.0353	0.2923	21.5514
ebi-a-GCST90017003	Gut microbiota abundance (genus Eubacterium rectale group id.14374)	insomnia	rs10892089	C	G	-0.0635522	0.0140072	6.21828e-06	0.0375	0.0452	0.407	20.5854
ebi-a-GCST90017003	Gut microbiota abundance (genus Eubacterium rectale group id.14374)	insomnia	rs117151453	G	C	-0.113141	0.0243541	1.84434e-06	-0.0057	0.0559	0.9191	21.5822
ebi-a-GCST90017003	Gut microbiota abundance (genus Eubacterium rectale group id.14374)	insomnia	rs143694765	T	C	0.0870025	0.019779	9.75371e-06	0.0045	0.0576	0.9376	19.3488
ebi-a-GCST90017003	Gut microbiota abundance (genus Eubacterium rectale group id.14374)	insomnia	rs16960159	C	G	-0.156596	0.0336234	4.10129e-06	-0.0411	0.0599	0.4933	21.6909
ebi-a-GCST90017003	Gut microbiota abundance (genus Eubacterium rectale group id.14374)	insomnia	rs2884897	A	G	-0.129364	0.0289021	6.44421e-06	0.1893	0.0951	0.04655	20.034
ebi-a-GCST90017003	Gut microbiota abundance (genus Eubacterium rectale group id.14374)	insomnia	rs314726	T	C	0.0528824	0.0109486	1.37965e-06	-0.0055	0.0351	0.8763	23.3295
ebi-a-GCST90017003	Gut microbiota abundance (genus Eubacterium rectale group id.14374)	insomnia	rs35398954	A	G	-0.0901402	0.0174602	5.39946e-07	0.0287	0.0478	0.5478	26.6525
ebi-a-GCST90017003	Gut microbiota abundance (genus Eubacterium rectale group id.14374)	insomnia	rs3980709	A	T	-0.0622701	0.0140572	6.8552e-06	0.0422	0.0461	0.3605	19.6228
ebi-a-GCST90017003	Gut microbiota abundance (genus Eubacterium rectale group id.14374)	insomnia	rs59427698	A	G	-0.0576035	0.0130853	5.36908e-06	-0.0554	0.0448	0.2165	19.379
ebi-a-GCST90017003	Gut microbiota abundance (genus Eubacterium rectale group id.14374)	insomnia	rs62547233	A	G	0.0536319	0.0120201	9.89829e-06	0.0077	0.0387	0.8426	19.9081
ebi-a-GCST90017004	Gut microbiota abundance (genus Eubacterium ruminantium group id.11340)	insomnia	rs10131724	C	A	0.199832	0.0414577	2.38666e-06	0.0259	0.0594	0.6635	23.2338
ebi-a-GCST90017004	Gut microbiota abundance (genus Eubacterium ruminantium group id.11340)	insomnia	rs10923018	G	A	0.0726438	0.0160924	6.79548e-06	-0.0457	0.0353	0.1956	20.3777
ebi-a-GCST90017004	Gut microbiota abundance (genus Eubacterium ruminantium group id.11340)	insomnia	rs112375806	T	A	0.143141	0.0293757	5.8217e-06	0.0319	0.0507	0.5302	23.7439
ebi-a-GCST90017004	Gut microbiota abundance (genus Eubacterium ruminantium group id.11340)	insomnia	rs11637981	T	G	0.073258	0.0160888	5.43676e-06	-0.0351	0.0352	0.3198	20.733
ebi-a-GCST90017004	Gut microbiota abundance (genus Eubacterium ruminantium group id.11340)	insomnia	rs13025464	C	T	0.0737077	0.0163786	6.96835e-06	-0.0187	0.0357	0.6004	20.2522
ebi-a-GCST90017004	Gut microbiota abundance (genus Eubacterium ruminantium group id.11340)	insomnia	rs139749	C	T	-0.0845439	0.0171791	8.58836e-07	-0.028	0.0371	0.4497	24.2194
ebi-a-GCST90017004	Gut microbiota abundance (genus Eubacterium ruminantium group id.11340)	insomnia	rs16891896	G	A	-0.174787	0.0390573	2.38122e-06	0.0593	0.0624	0.342	20.0269
ebi-a-GCST90017004	Gut microbiota abundance (genus Eubacterium ruminantium group id.11340)	insomnia	rs17519472	C	T	0.107804	0.0233984	4.7036e-06	0.0046	0.0503	0.9272	21.2274
ebi-a-GCST90017004	Gut microbiota abundance (genus Eubacterium ruminantium group id.11340)	insomnia	rs209813	G	A	-0.103488	0.0236391	9.23145e-06	0.0073	0.0495	0.8824	19.1654
ebi-a-GCST90017004	Gut microbiota abundance (genus Eubacterium ruminantium group id.11340)	insomnia	rs2116427	A	G	0.0911461	0.0182353	4.67369e-07	-0.0119	0.04	0.7655	24.9833
ebi-a-GCST90017004	Gut microbiota abundance (genus Eubacterium ruminantium group id.11340)	insomnia	rs2229917	A	G	0.153538	0.0323922	2.15894e-06	-0.0111	0.0877	0.899	22.4673
ebi-a-GCST90017004	Gut microbiota abundance (genus Eubacterium ruminantium group id.11340)	insomnia	rs2418654	C	T	-0.0748879	0.0165852	6.17248e-06	0.0242	0.0357	0.498799	20.3883
ebi-a-GCST90017004	Gut microbiota abundance (genus Eubacterium ruminantium group id.11340)	insomnia	rs2817174	C	T	-0.0734306	0.0163687	7.86955e-06	-0.005	0.0359	0.8882	20.1245
ebi-a-GCST90017004	Gut microbiota abundance (genus Eubacterium ruminantium group id.11340)	insomnia	rs57340348	T	C	-0.0979429	0.0212166	4.93276e-06	-0.0212	0.0438	0.6275	21.3105
ebi-a-GCST90017004	Gut microbiota abundance (genus Eubacterium ruminantium group id.11340)	insomnia	rs606117	G	A	-0.0833243	0.018056	4.81637e-06	0.0605	0.0394	0.1245	21.2961
ebi-a-GCST90017004	Gut microbiota abundance (genus Eubacterium ruminantium group id.11340)	insomnia	rs6676699	T	G	0.0888124	0.0196447	6.37984e-06	-0.0203	0.038	0.592899	20.4388
ebi-a-GCST90017004	Gut microbiota abundance (genus Eubacterium ruminantium group id.11340)	insomnia	rs7000472	G	A	0.0762282	0.016523	4.06846e-06	-0.0001	0.0356	0.9982	21.284
ebi-a-GCST90017004	Gut microbiota abundance (genus Eubacterium ruminantium group id.11340)	insomnia	rs72836424	C	T	-0.139825	0.030069	2.62126e-06	-0.118	0.0556	0.0339899	21.6238
ebi-a-GCST90017004	Gut microbiota abundance (genus Eubacterium ruminantium group id.11340)	insomnia	rs73139629	A	C	-0.115098	0.0247909	5.36204e-06	-0.0533	0.0616	0.3872	21.5551
ebi-a-GCST90017005	Gut microbiota abundance (genus Eubacterium ventriosum group id.11341)	insomnia	rs11617697	A	G	-0.143349	0.0286241	7.21755e-07	-0.0334	0.0764	0.662	25.0799
ebi-a-GCST90017005	Gut microbiota abundance (genus Eubacterium ventriosum group id.11341)	insomnia	rs12964517	G	A	0.0587198	0.0123453	2.07501e-06	-0.0509	0.039	0.1913	22.6238
ebi-a-GCST90017005	Gut microbiota abundance (genus Eubacterium ventriosum group id.11341)	insomnia	rs13082419	C	T	-0.0715522	0.016137	9.55983e-06	0.0252	0.0561	0.652701	19.6608
ebi-a-GCST90017005	Gut microbiota abundance (genus Eubacterium ventriosum group id.11341)	insomnia	rs16884680	G	T	-0.0906428	0.0191909	1.73968e-06	-0.0474	0.0573	0.408	22.3088
ebi-a-GCST90017005	Gut microbiota abundance (genus Eubacterium ventriosum group id.11341)	insomnia	rs35179274	C	T	-0.0627263	0.013786	5.75798e-06	0.015	0.0459	0.7431	20.7025
ebi-a-GCST90017005	Gut microbiota abundance (genus Eubacterium ventriosum group id.11341)	insomnia	rs3809430	T	C	-0.0548171	0.0118426	3.5532e-06	0.0104	0.038	0.7835	21.4258
ebi-a-GCST90017005	Gut microbiota abundance (genus Eubacterium ventriosum group id.11341)	insomnia	rs57199565	T	C	0.0783394	0.0160257	7.9704e-07	-0.0792	0.0458	0.0837491	23.8961
ebi-a-GCST90017005	Gut microbiota abundance (genus Eubacterium ventriosum group id.11341)	insomnia	rs6048195	A	T	-0.0603594	0.011658	2.50323e-07	0.0372	0.0368	0.3125	26.8066
ebi-a-GCST90017005	Gut microbiota abundance (genus Eubacterium ventriosum group id.11341)	insomnia	rs66746423	C	T	0.0751501	0.0164978	6.11139e-06	0.0506	0.0486	0.2981	20.7495
ebi-a-GCST90017005	Gut microbiota abundance (genus Eubacterium ventriosum group id.11341)	insomnia	rs66830358	T	A	0.0528752	0.0117972	6.8691e-06	-0.0269	0.0356	0.4505	20.0884
ebi-a-GCST90017005	Gut microbiota abundance (genus Eubacterium ventriosum group id.11341)	insomnia	rs6704822	G	A	-0.0739179	0.0166705	6.62232e-06	0.0105	0.0516	0.8389	19.6608
ebi-a-GCST90017005	Gut microbiota abundance (genus Eubacterium ventriosum group id.11341)	insomnia	rs72783037	C	A	0.0658926	0.0143747	6.54757e-06	-0.0104	0.0433	0.8106	21.0124
ebi-a-GCST90017005	Gut microbiota abundance (genus Eubacterium ventriosum group id.11341)	insomnia	rs73615400	T	C	-0.0956303	0.0193428	9.53608e-07	0.0774	0.0596	0.1943	24.4429
ebi-a-GCST90017005	Gut microbiota abundance (genus Eubacterium ventriosum group id.11341)	insomnia	rs73849225	T	C	0.0975711	0.0224388	5.20907e-06	-0.0758	0.0638	0.2348	18.9079
ebi-a-GCST90017005	Gut microbiota abundance (genus Eubacterium ventriosum group id.11341)	insomnia	rs78250280	G	A	0.0749762	0.0164404	3.35792e-06	-0.0276	0.0505	0.5848	20.798
ebi-a-GCST90017005	Gut microbiota abundance (genus Eubacterium ventriosum group id.11341)	insomnia	rs876734	T	C	0.0618696	0.0132532	2.88908e-06	0.0967	0.0391	0.01341	21.7928
ebi-a-GCST90017005	Gut microbiota abundance (genus Eubacterium ventriosum group id.11341)	insomnia	rs9316536	T	G	-0.0817111	0.0183121	7.8352e-06	-0.0894	0.0501	0.0741396	19.9107
ebi-a-GCST90017006	Gut microbiota abundance (genus Eubacterium xylanophilum group id.14375)	insomnia	rs10140184	A	C	0.0576795	0.012599	4.95861e-06	-0.0083	0.0357	0.8154	20.959
ebi-a-GCST90017006	Gut microbiota abundance (genus Eubacterium xylanophilum group id.14375)	insomnia	rs10917203	A	C	0.0612633	0.0130917	3.15152e-06	-0.0701	0.0359	0.0505103	21.8982
ebi-a-GCST90017006	Gut microbiota abundance (genus Eubacterium xylanophilum group id.14375)	insomnia	rs112176119	C	T	-0.113455	0.0245762	3.32767e-06	-0.0405	0.0609	0.5068	21.3117
ebi-a-GCST90017006	Gut microbiota abundance (genus Eubacterium xylanophilum group id.14375)	insomnia	rs12980122	C	G	-0.108274	0.0238257	5.01938e-06	-0.0298	0.0664	0.653501	20.6518
ebi-a-GCST90017006	Gut microbiota abundance (genus Eubacterium xylanophilum group id.14375)	insomnia	rs13239072	G	A	0.0687427	0.0142728	1.81782e-06	0.0539	0.0391	0.1686	23.1972
ebi-a-GCST90017006	Gut microbiota abundance (genus Eubacterium xylanophilum group id.14375)	insomnia	rs17830032	G	A	-0.160597	0.0310515	2.38891e-07	-0.0229	0.064	0.7198	26.7491
ebi-a-GCST90017006	Gut microbiota abundance (genus Eubacterium xylanophilum group id.14375)	insomnia	rs1999224	G	T	-0.0949051	0.0203503	3.75491e-06	-0.06	0.0596	0.3139	21.7489
ebi-a-GCST90017006	Gut microbiota abundance (genus Eubacterium xylanophilum group id.14375)	insomnia	rs2012708	G	A	-0.0573202	0.0126905	6.52544e-06	0.0211	0.0368	0.5651	20.4013
ebi-a-GCST90017006	Gut microbiota abundance (genus Eubacterium xylanophilum group id.14375)	insomnia	rs2213117	T	G	0.0877797	0.0189012	4.21328e-06	-0.0299	0.0478	0.5316	21.568
ebi-a-GCST90017006	Gut microbiota abundance (genus Eubacterium xylanophilum group id.14375)	insomnia	rs4654122	G	C	-0.0553508	0.0123588	7.19615e-06	0.0353	0.035	0.3124	20.0583
ebi-a-GCST90017006	Gut microbiota abundance (genus Eubacterium xylanophilum group id.14375)	insomnia	rs75586835	A	G	-0.114498	0.0263455	9.38707e-06	-0.0375	0.068	0.5814	18.8879
ebi-a-GCST90017006	Gut microbiota abundance (genus Eubacterium xylanophilum group id.14375)	insomnia	rs79582700	C	G	-0.0951677	0.0199969	2.40979e-06	0.0737	0.0534	0.1674	22.6492
ebi-a-GCST90017007	Gut microbiota abundance (genus Faecalibacterium id.2057)	insomnia	rs10927394	G	T	-0.232262	0.0512364	7.01892e-06	0.2345	0.1273	0.0654606	20.5494
ebi-a-GCST90017007	Gut microbiota abundance (genus Faecalibacterium id.2057)	insomnia	rs114946999	C	T	-0.0861565	0.01896	5.69574e-06	0.0413	0.0525	0.4311	20.649
ebi-a-GCST90017007	Gut microbiota abundance (genus Faecalibacterium id.2057)	insomnia	rs11776390	T	C	-0.078354	0.017183	6.39676e-06	-0.0596	0.0702	0.3957	20.7933
ebi-a-GCST90017007	Gut microbiota abundance (genus Faecalibacterium id.2057)	insomnia	rs12320842	C	G	0.094833	0.0163962	7.56955e-09	-0.0272	0.0523	0.6031	33.4528
ebi-a-GCST90017007	Gut microbiota abundance (genus Faecalibacterium id.2057)	insomnia	rs1271565	C	T	-0.0576251	0.0119649	1.3017e-06	-0.0277	0.0397	0.485801	23.1956
ebi-a-GCST90017007	Gut microbiota abundance (genus Faecalibacterium id.2057)	insomnia	rs12753492	A	C	0.0641305	0.0149933	8.80278e-06	0.0191	0.0562	0.7338	18.2951
ebi-a-GCST90017007	Gut microbiota abundance (genus Faecalibacterium id.2057)	insomnia	rs2835874	T	C	-0.0866356	0.0196496	7.54397e-06	0.0032	0.0966	0.9733	19.4395
ebi-a-GCST90017007	Gut microbiota abundance (genus Faecalibacterium id.2057)	insomnia	rs28376661	C	G	0.0504817	0.0109368	3.66454e-06	-0.0345	0.0382	0.3664	21.3053
ebi-a-GCST90017007	Gut microbiota abundance (genus Faecalibacterium id.2057)	insomnia	rs61875484	C	G	0.0817953	0.018369	9.18015e-06	-0.0242	0.0602	0.687	19.8283
ebi-a-GCST90017007	Gut microbiota abundance (genus Faecalibacterium id.2057)	insomnia	rs6910935	G	A	-0.134864	0.0277032	1.37848e-06	-0.0226	0.0737	0.758501	23.6991
ebi-a-GCST90017007	Gut microbiota abundance (genus Faecalibacterium id.2057)	insomnia	rs75499067	C	T	0.227585	0.0465522	1.76449e-06	0.0153	0.0665	0.8186	23.9005
ebi-a-GCST90017007	Gut microbiota abundance (genus Faecalibacterium id.2057)	insomnia	rs79656633	T	C	0.145631	0.0323019	8.13561e-06	-0.026	0.0587	0.657301	20.326
ebi-a-GCST90017007	Gut microbiota abundance (genus Faecalibacterium id.2057)	insomnia	rs9536330	T	C	-0.048317	0.010797	5.33261e-06	0.0027	0.0351	0.9389	20.026
ebi-a-GCST90017008	Gut microbiota abundance (genus Family XIII AD3011 group id.11293)	insomnia	rs11126423	T	C	-0.0904399	0.0196301	5.91248e-06	-0.035	0.0624	0.574101	21.2263
ebi-a-GCST90017008	Gut microbiota abundance (genus Family XIII AD3011 group id.11293)	insomnia	rs11736617	G	A	-0.0759493	0.0172101	9.02049e-06	-0.1569	0.0777	0.04344	19.4751
ebi-a-GCST90017008	Gut microbiota abundance (genus Family XIII AD3011 group id.11293)	insomnia	rs12812672	T	C	-0.096065	0.020828	2.55806e-06	0.0184	0.0684	0.788	21.2733
ebi-a-GCST90017008	Gut microbiota abundance (genus Family XIII AD3011 group id.11293)	insomnia	rs12911842	A	T	-0.0811976	0.0183335	6.90828e-06	0.0329	0.0638	0.6065	19.6153
ebi-a-GCST90017008	Gut microbiota abundance (genus Family XIII AD3011 group id.11293)	insomnia	rs149302	T	C	-0.0645635	0.0143225	7.48187e-06	0.0141	0.0415	0.7334	20.3206
ebi-a-GCST90017008	Gut microbiota abundance (genus Family XIII AD3011 group id.11293)	insomnia	rs16840310	G	A	0.0608052	0.0122149	6.75118e-07	-0.0082	0.0355	0.8169	24.78
ebi-a-GCST90017008	Gut microbiota abundance (genus Family XIII AD3011 group id.11293)	insomnia	rs16940167	C	T	0.0732552	0.0159898	3.90841e-06	-0.0276	0.0445	0.5349	20.989
ebi-a-GCST90017008	Gut microbiota abundance (genus Family XIII AD3011 group id.11293)	insomnia	rs17156849	G	A	-0.112891	0.0245292	4.1917e-06	0.1187	0.0741	0.1091	21.1813
ebi-a-GCST90017008	Gut microbiota abundance (genus Family XIII AD3011 group id.11293)	insomnia	rs62029761	A	G	0.128753	0.0276002	3.89081e-06	0.0357	0.0788	0.6505	21.7616
ebi-a-GCST90017008	Gut microbiota abundance (genus Family XIII AD3011 group id.11293)	insomnia	rs62200412	C	T	-0.0800851	0.0163834	5.80216e-07	-0.068	0.0401	0.0901903	23.8944
ebi-a-GCST90017008	Gut microbiota abundance (genus Family XIII AD3011 group id.11293)	insomnia	rs72730932	C	A	-0.0899559	0.0177107	6.88763e-07	0.047	0.0606	0.4383	25.7981
ebi-a-GCST90017008	Gut microbiota abundance (genus Family XIII AD3011 group id.11293)	insomnia	rs739451	C	T	0.0649589	0.0147534	7.87807e-06	-0.0104	0.043	0.8096	19.3862
ebi-a-GCST90017008	Gut microbiota abundance (genus Family XIII AD3011 group id.11293)	insomnia	rs9276029	A	G	-0.0811384	0.0185669	8.92771e-06	-0.0078	0.0477	0.8693	19.0974
ebi-a-GCST90017008	Gut microbiota abundance (genus Family XIII AD3011 group id.11293)	insomnia	rs9837139	A	G	0.10752	0.0240482	8.70803e-06	-0.0021	0.063	0.974	19.99
ebi-a-GCST90017008	Gut microbiota abundance (genus Family XIII AD3011 group id.11293)	insomnia	rs9852893	G	C	-0.0657834	0.0129056	3.87543e-07	0.025	0.0392	0.5224	25.9822
ebi-a-GCST90017009	Gut microbiota abundance (genus Family XIII UCG001 id.11294)	insomnia	rs112362903	A	G	-0.149047	0.0333271	7.87771e-06	0.0458	0.0984	0.641501	20.001
ebi-a-GCST90017009	Gut microbiota abundance (genus Family XIII UCG001 id.11294)	insomnia	rs116979587	T	A	-0.121679	0.0260821	3.04635e-06	0.0587	0.082	0.4741	21.7644
ebi-a-GCST90017009	Gut microbiota abundance (genus Family XIII UCG001 id.11294)	insomnia	rs12049454	T	C	-0.0647298	0.0134065	1.17379e-06	-0.0267	0.036	0.4592	23.3119
ebi-a-GCST90017009	Gut microbiota abundance (genus Family XIII UCG001 id.11294)	insomnia	rs1426266	C	T	0.0665521	0.0137151	1.24934e-06	-0.0545	0.0394	0.1668	23.5465
ebi-a-GCST90017009	Gut microbiota abundance (genus Family XIII UCG001 id.11294)	insomnia	rs2276529	C	G	-0.0759406	0.0165099	5.35673e-06	0.0056	0.0436	0.8983	21.1572
ebi-a-GCST90017009	Gut microbiota abundance (genus Family XIII UCG001 id.11294)	insomnia	rs3842897	G	A	-0.112639	0.0242751	5.19709e-06	0.0604	0.0611	0.323	21.5306
ebi-a-GCST90017009	Gut microbiota abundance (genus Family XIII UCG001 id.11294)	insomnia	rs62414802	C	T	-0.0611904	0.013457	4.29181e-06	-0.0607	0.0403	0.1323	20.6762
ebi-a-GCST90017009	Gut microbiota abundance (genus Family XIII UCG001 id.11294)	insomnia	rs7119679	G	A	-0.0809085	0.0174782	3.52493e-06	-0.0124	0.0408	0.7619	21.4287
ebi-a-GCST90017009	Gut microbiota abundance (genus Family XIII UCG001 id.11294)	insomnia	rs76463770	A	G	0.19313	0.0419866	3.77477e-06	0.0471	0.1031	0.6476	21.1582
ebi-a-GCST90017009	Gut microbiota abundance (genus Family XIII UCG001 id.11294)	insomnia	rs8076666	G	A	-0.088655	0.0198094	8.01826e-06	-0.0586	0.0541	0.2786	20.0292
ebi-a-GCST90017010	Gut microbiota abundance (genus Flavonifractor id.2059)	insomnia	rs114873521	C	T	-0.130067	0.0294087	7.12525e-06	-0.0023	0.0683	0.973	19.5606
ebi-a-GCST90017010	Gut microbiota abundance (genus Flavonifractor id.2059)	insomnia	rs11642826	G	C	0.14686	0.0325191	6.6489e-06	-0.0588	0.0605	0.3311	20.3953
ebi-a-GCST90017010	Gut microbiota abundance (genus Flavonifractor id.2059)	insomnia	rs11811696	T	C	-0.116063	0.0241012	2.07348e-06	0.1291	0.0632	0.04108	23.1905
ebi-a-GCST90017010	Gut microbiota abundance (genus Flavonifractor id.2059)	insomnia	rs12030302	G	A	0.0692276	0.0137467	5.60841e-07	-0.0239	0.035	0.496	25.3607
ebi-a-GCST90017010	Gut microbiota abundance (genus Flavonifractor id.2059)	insomnia	rs12038887	C	G	0.0942719	0.0211646	9.37195e-06	0.021	0.0513	0.681999	19.8401
ebi-a-GCST90017010	Gut microbiota abundance (genus Flavonifractor id.2059)	insomnia	rs34066017	A	G	0.0764294	0.0159789	1.52086e-06	-0.0662	0.0434	0.1267	22.8785
ebi-a-GCST90017010	Gut microbiota abundance (genus Flavonifractor id.2059)	insomnia	rs6761463	C	G	0.0833919	0.0184596	8.10905e-06	0.0009	0.0508	0.9859	20.4081
ebi-a-GCST90017010	Gut microbiota abundance (genus Flavonifractor id.2059)	insomnia	rs806808	C	T	-0.0667272	0.0136557	1.17972e-06	0.0255	0.0354	0.4703	23.8769
ebi-a-GCST90017011	Gut microbiota abundance (genus Fusicatenibacter id.11305)	insomnia	rs10439674	A	G	-0.0572129	0.0130007	7.68493e-06	0.0052	0.0435	0.9056	19.3666
ebi-a-GCST90017011	Gut microbiota abundance (genus Fusicatenibacter id.11305)	insomnia	rs167879	T	C	0.0659543	0.0148763	5.86894e-06	0.0604	0.0497	0.2244	19.6561
ebi-a-GCST90017011	Gut microbiota abundance (genus Fusicatenibacter id.11305)	insomnia	rs1864685	A	C	-0.0494799	0.0108105	4.96158e-06	0.0363	0.0356	0.308	20.9491
ebi-a-GCST90017011	Gut microbiota abundance (genus Fusicatenibacter id.11305)	insomnia	rs2025938	G	A	-0.0967298	0.0205426	2.98834e-06	-0.0616	0.0717	0.3899	22.1722
ebi-a-GCST90017011	Gut microbiota abundance (genus Fusicatenibacter id.11305)	insomnia	rs2039204	A	T	0.0497415	0.0107941	3.94176e-06	0.0207	0.0365	0.5709	21.2356
ebi-a-GCST90017011	Gut microbiota abundance (genus Fusicatenibacter id.11305)	insomnia	rs206581	A	G	-0.0568339	0.0127894	8.95757e-06	-0.0678	0.0426	0.1119	19.7476
ebi-a-GCST90017011	Gut microbiota abundance (genus Fusicatenibacter id.11305)	insomnia	rs2132128	G	A	-0.0771914	0.0160344	1.07686e-06	0.0051	0.0586	0.9313	23.1757
ebi-a-GCST90017011	Gut microbiota abundance (genus Fusicatenibacter id.11305)	insomnia	rs3303	T	C	-0.0953657	0.020407	3.93895e-06	-0.0771	0.0723	0.2866	21.8387
ebi-a-GCST90017011	Gut microbiota abundance (genus Fusicatenibacter id.11305)	insomnia	rs4378146	A	C	-0.0616691	0.0125259	7.20444e-07	-0.0256	0.0401	0.523	24.2391
ebi-a-GCST90017011	Gut microbiota abundance (genus Fusicatenibacter id.11305)	insomnia	rs60254196	G	A	0.0492427	0.0109365	5.46739e-06	0.0056	0.0352	0.8746	20.2734
ebi-a-GCST90017011	Gut microbiota abundance (genus Fusicatenibacter id.11305)	insomnia	rs62187631	T	C	-0.0710571	0.015924	4.54527e-06	0.0269	0.0443	0.5437	19.9118
ebi-a-GCST90017011	Gut microbiota abundance (genus Fusicatenibacter id.11305)	insomnia	rs62353480	A	G	-0.0701397	0.0145589	1.56769e-06	-0.0086	0.0465	0.853	23.2098
ebi-a-GCST90017011	Gut microbiota abundance (genus Fusicatenibacter id.11305)	insomnia	rs6515626	G	A	0.141575	0.0313559	7.28652e-06	-0.1501	0.0698	0.0315697	20.3861
ebi-a-GCST90017011	Gut microbiota abundance (genus Fusicatenibacter id.11305)	insomnia	rs704418	C	T	-0.0739124	0.0151073	7.77428e-07	0.0323	0.0525	0.5391	23.9365
ebi-a-GCST90017011	Gut microbiota abundance (genus Fusicatenibacter id.11305)	insomnia	rs73103914	A	G	-0.0597324	0.0134458	8.29564e-06	-0.0809	0.0489	0.097949	19.7354
ebi-a-GCST90017011	Gut microbiota abundance (genus Fusicatenibacter id.11305)	insomnia	rs792108	C	T	0.0508345	0.0113843	8.49533e-06	-0.0307	0.0357	0.3902	19.939
ebi-a-GCST90017011	Gut microbiota abundance (genus Fusicatenibacter id.11305)	insomnia	rs8028026	G	A	0.0792146	0.0180505	8.06325e-06	0.0148	0.0607	0.8078	19.2589
ebi-a-GCST90017011	Gut microbiota abundance (genus Fusicatenibacter id.11305)	insomnia	rs8063430	T	C	-0.104026	0.022217	4.9289e-06	-0.1065	0.0811	0.1893	21.9237
ebi-a-GCST90017011	Gut microbiota abundance (genus Fusicatenibacter id.11305)	insomnia	rs9905659	G	A	-0.061617	0.0136576	7.30988e-06	-0.0385	0.0455	0.3976	20.3541
ebi-a-GCST90017012	Gut microbiota abundance (genus Gordonibacter id.821)	insomnia	rs117347059	G	C	-0.128261	0.0285123	9.16706e-06	0.014	0.0454	0.757399	20.236
ebi-a-GCST90017012	Gut microbiota abundance (genus Gordonibacter id.821)	insomnia	rs13412653	A	C	0.107597	0.0239228	8.61133e-06	-0.0395	0.0362	0.2754	20.2291
ebi-a-GCST90017012	Gut microbiota abundance (genus Gordonibacter id.821)	insomnia	rs16955299	G	A	-0.196423	0.0433538	6.37016e-06	-0.0453	0.0589	0.4419	20.5272
ebi-a-GCST90017012	Gut microbiota abundance (genus Gordonibacter id.821)	insomnia	rs322296	G	A	0.17869	0.037722	4.0242e-06	-0.2175	0.0676	0.00128301	22.4394
ebi-a-GCST90017012	Gut microbiota abundance (genus Gordonibacter id.821)	insomnia	rs35042269	C	A	-0.180293	0.0403296	8.10849e-06	0.0124	0.0557	0.8236	19.9853
ebi-a-GCST90017012	Gut microbiota abundance (genus Gordonibacter id.821)	insomnia	rs3765837	T	G	-0.190729	0.0433608	7.16902e-06	0.0362	0.0679	0.594101	19.3481
ebi-a-GCST90017012	Gut microbiota abundance (genus Gordonibacter id.821)	insomnia	rs4596722	G	A	-0.102908	0.0231571	9.0567e-06	-0.0153	0.035	0.6617	19.7483
ebi-a-GCST90017012	Gut microbiota abundance (genus Gordonibacter id.821)	insomnia	rs61934597	C	T	-0.172495	0.0388567	8.36681e-06	0.0511	0.0726	0.4814	19.707
ebi-a-GCST90017012	Gut microbiota abundance (genus Gordonibacter id.821)	insomnia	rs71545975	A	G	-0.153972	0.0338918	7.03947e-06	-0.0206	0.0463	0.6568	20.6393
ebi-a-GCST90017012	Gut microbiota abundance (genus Gordonibacter id.821)	insomnia	rs7220558	A	T	0.116884	0.0234834	6.70641e-07	-0.0377	0.0356	0.2896	24.7735
ebi-a-GCST90017012	Gut microbiota abundance (genus Gordonibacter id.821)	insomnia	rs72714787	C	A	0.181405	0.0377102	1.42889e-06	-0.0477	0.0517	0.3561	23.1409
ebi-a-GCST90017012	Gut microbiota abundance (genus Gordonibacter id.821)	insomnia	rs72939513	A	G	-0.21399	0.0490592	7.98197e-06	-0.0377	0.0801	0.6383	19.0259
ebi-a-GCST90017012	Gut microbiota abundance (genus Gordonibacter id.821)	insomnia	rs7294633	T	C	-0.12867	0.0249946	3.43764e-07	-0.0167	0.0396	0.674	26.501
ebi-a-GCST90017012	Gut microbiota abundance (genus Gordonibacter id.821)	insomnia	rs76287110	A	T	-0.242965	0.0466177	1.67487e-07	0.0061	0.0636	0.9239	27.1635
ebi-a-GCST90017012	Gut microbiota abundance (genus Gordonibacter id.821)	insomnia	rs768830	A	G	-0.149852	0.0333315	7.75586e-06	-0.0136	0.0482	0.7776	20.2123
ebi-a-GCST90017013	Gut microbiota abundance (genus Haemophilus id.3698)	insomnia	rs10781340	A	G	-0.0948915	0.0203221	4.32265e-06	0.1097	0.0535	0.0405098	21.8031
ebi-a-GCST90017013	Gut microbiota abundance (genus Haemophilus id.3698)	insomnia	rs10840326	C	G	-0.0677384	0.0151463	7.36529e-06	-0.009	0.0365	0.8049	20.0012
ebi-a-GCST90017013	Gut microbiota abundance (genus Haemophilus id.3698)	insomnia	rs111582866	G	A	-0.124265	0.026016	1.27347e-06	0.119	0.0624	0.0564495	22.8148
ebi-a-GCST90017013	Gut microbiota abundance (genus Haemophilus id.3698)	insomnia	rs12191680	C	G	0.106544	0.0200323	1.46913e-07	-0.0144	0.0587	0.8066	28.2876
ebi-a-GCST90017013	Gut microbiota abundance (genus Haemophilus id.3698)	insomnia	rs12876183	T	A	0.0749201	0.016711	9.62498e-06	0.0055	0.0368	0.8813	20.0998
ebi-a-GCST90017013	Gut microbiota abundance (genus Haemophilus id.3698)	insomnia	rs35509	G	A	0.128249	0.0268779	2.00951e-06	-0.1336	0.0877	0.1277	22.7676
ebi-a-GCST90017013	Gut microbiota abundance (genus Haemophilus id.3698)	insomnia	rs4822728	T	C	0.0705861	0.0151388	3.47848e-06	0.0413	0.035	0.2387	21.7398
ebi-a-GCST90017013	Gut microbiota abundance (genus Haemophilus id.3698)	insomnia	rs56310940	G	C	-0.108393	0.0247052	7.23236e-06	0.0289	0.0535	0.589599	19.2498
ebi-a-GCST90017013	Gut microbiota abundance (genus Haemophilus id.3698)	insomnia	rs76022354	C	T	0.244638	0.0505504	1.83033e-06	-0.0192	0.0806	0.8117	23.4206
ebi-a-GCST90017013	Gut microbiota abundance (genus Haemophilus id.3698)	insomnia	rs78909003	T	C	-0.246256	0.0503924	1.66744e-06	-0.0077	0.078	0.9216	23.8805
ebi-a-GCST90017013	Gut microbiota abundance (genus Haemophilus id.3698)	insomnia	rs9328464	T	C	0.0723095	0.0148799	1.42269e-06	-0.0002	0.0352	0.9956	23.6151
ebi-a-GCST90017013	Gut microbiota abundance (genus Haemophilus id.3698)	insomnia	rs9382510	C	T	-0.093521	0.0172649	7.12049e-08	0.0525	0.0394	0.1832	29.342
ebi-a-GCST90017013	Gut microbiota abundance (genus Haemophilus id.3698)	insomnia	rs9574096	A	T	-0.0736375	0.0155227	2.18022e-06	-0.0039	0.0361	0.9143	22.5042
ebi-a-GCST90017013	Gut microbiota abundance (genus Haemophilus id.3698)	insomnia	rs9895850	T	C	-0.192957	0.0416755	2.14062e-06	0.0473	0.0858	0.5817	21.4368
ebi-a-GCST90017014	Gut microbiota abundance (genus Holdemanella id.11393)	insomnia	rs12415649	G	C	0.0839384	0.0190567	7.87989e-06	0.0484	0.0421	0.2503	19.4011
ebi-a-GCST90017014	Gut microbiota abundance (genus Holdemanella id.11393)	insomnia	rs12513188	G	A	0.0903906	0.0195276	4.65479e-06	0.0135	0.0393	0.7305	21.4264
ebi-a-GCST90017014	Gut microbiota abundance (genus Holdemanella id.11393)	insomnia	rs17586763	T	C	-0.227285	0.0510135	7.71951e-06	0.1522	0.08	0.0571702	19.8505
ebi-a-GCST90017014	Gut microbiota abundance (genus Holdemanella id.11393)	insomnia	rs1830029	G	C	0.0954096	0.021093	5.34724e-06	0.0077	0.042	0.8552	20.4601
ebi-a-GCST90017014	Gut microbiota abundance (genus Holdemanella id.11393)	insomnia	rs1926302	G	A	-0.107972	0.0231421	7.50136e-06	-0.0271	0.0418	0.5176	21.7679
ebi-a-GCST90017014	Gut microbiota abundance (genus Holdemanella id.11393)	insomnia	rs34187114	C	A	-0.104505	0.022601	5.13499e-06	0.0415	0.0562	0.4601	21.3805
ebi-a-GCST90017014	Gut microbiota abundance (genus Holdemanella id.11393)	insomnia	rs35228298	G	A	0.0934832	0.0202886	7.29844e-06	0.066	0.0477	0.167	21.2306
ebi-a-GCST90017014	Gut microbiota abundance (genus Holdemanella id.11393)	insomnia	rs4541991	T	C	-0.0927334	0.0194435	2.10092e-06	0.0433	0.0373	0.2457	22.747
ebi-a-GCST90017014	Gut microbiota abundance (genus Holdemanella id.11393)	insomnia	rs607782	C	T	0.0854214	0.0172515	7.19449e-07	0.0689	0.0363	0.0577099	24.5177
ebi-a-GCST90017014	Gut microbiota abundance (genus Holdemanella id.11393)	insomnia	rs62113381	T	C	-0.105447	0.0232029	5.53886e-06	0.0742	0.052	0.1534	20.653
ebi-a-GCST90017014	Gut microbiota abundance (genus Holdemanella id.11393)	insomnia	rs73011279	T	C	-0.0961669	0.0199336	1.36044e-06	0.0197	0.0417	0.6372	23.2745
ebi-a-GCST90017014	Gut microbiota abundance (genus Holdemanella id.11393)	insomnia	rs75764681	T	C	-0.283103	0.0598999	1.94272e-06	-0.1129	0.0855	0.1867	22.3376
ebi-a-GCST90017014	Gut microbiota abundance (genus Holdemanella id.11393)	insomnia	rs761624	G	C	-0.0959801	0.0179537	1.37775e-07	0.0043	0.038	0.9105	28.5795
ebi-a-GCST90017014	Gut microbiota abundance (genus Holdemanella id.11393)	insomnia	rs8113760	G	A	0.078999	0.01734	4.62392e-06	0.022	0.0379	0.5626	20.7561
ebi-a-GCST90017015	Gut microbiota abundance (genus Holdemania id.2157)	insomnia	rs10885477	T	C	-0.135137	0.0301894	8.59825e-06	0.0216	0.081	0.7903	20.0373
ebi-a-GCST90017015	Gut microbiota abundance (genus Holdemania id.2157)	insomnia	rs11080063	G	A	-0.0665238	0.0149837	6.66884e-06	-0.0493	0.0356	0.1669	19.7113
ebi-a-GCST90017015	Gut microbiota abundance (genus Holdemania id.2157)	insomnia	rs111745969	A	G	0.120677	0.0265781	3.70775e-06	-0.014	0.0512	0.7843	20.6158
ebi-a-GCST90017015	Gut microbiota abundance (genus Holdemania id.2157)	insomnia	rs113593397	A	G	-0.128935	0.0282526	9.35729e-06	0.0178	0.0598	0.7655	20.8269
ebi-a-GCST90017015	Gut microbiota abundance (genus Holdemania id.2157)	insomnia	rs116500994	G	T	-0.13755	0.0293386	2.34477e-06	-0.1342	0.0824	0.1032	21.9807
ebi-a-GCST90017015	Gut microbiota abundance (genus Holdemania id.2157)	insomnia	rs12701617	A	G	-0.0660617	0.0149427	9.51853e-06	0.0338	0.0348	0.3324	19.5453
ebi-a-GCST90017015	Gut microbiota abundance (genus Holdemania id.2157)	insomnia	rs150096134	T	A	0.162139	0.0332089	2.37766e-06	0.0247	0.0583	0.6712	23.8378
ebi-a-GCST90017015	Gut microbiota abundance (genus Holdemania id.2157)	insomnia	rs1867876	T	C	0.0842919	0.0162192	2.7388e-07	0.0608	0.0382	0.1113	27.0093
ebi-a-GCST90017015	Gut microbiota abundance (genus Holdemania id.2157)	insomnia	rs41438744	C	G	-0.124871	0.0270129	2.44433e-06	0.0115	0.0634	0.8565	21.3688
ebi-a-GCST90017015	Gut microbiota abundance (genus Holdemania id.2157)	insomnia	rs4146507	C	T	0.079488	0.0177002	7.2297e-06	0.0183	0.0407	0.652701	20.1673
ebi-a-GCST90017015	Gut microbiota abundance (genus Holdemania id.2157)	insomnia	rs55888180	C	G	0.128671	0.0282795	5.89196e-06	-0.0526	0.0784	0.5023	20.7023
ebi-a-GCST90017015	Gut microbiota abundance (genus Holdemania id.2157)	insomnia	rs73139538	G	A	-0.148594	0.0327469	7.77177e-06	0.0431	0.1032	0.676299	20.5903
ebi-a-GCST90017015	Gut microbiota abundance (genus Holdemania id.2157)	insomnia	rs77293403	A	G	0.164556	0.0341775	1.77468e-06	-0.0625	0.096	0.5149	23.1818
ebi-a-GCST90017015	Gut microbiota abundance (genus Holdemania id.2157)	insomnia	rs80149660	C	T	-0.232987	0.0519183	6.04213e-06	-0.0964	0.085	0.2566	20.1383
ebi-a-GCST90017015	Gut microbiota abundance (genus Holdemania id.2157)	insomnia	rs9500080	C	T	0.0926764	0.0178886	4.08517e-07	0.0454	0.0468	0.3326	26.8402
ebi-a-GCST90017015	Gut microbiota abundance (genus Holdemania id.2157)	insomnia	rs9529719	C	T	-0.074038	0.0160494	5.96664e-06	0.0415	0.0374	0.2665	21.281
ebi-a-GCST90017015	Gut microbiota abundance (genus Holdemania id.2157)	insomnia	rs967319	T	C	0.0788638	0.0176744	8.38147e-06	0.0672	0.0409	0.1005	19.9098
ebi-a-GCST90017016	Gut microbiota abundance (genus Howardella id.2000)	insomnia	rs10048062	C	T	-0.147352	0.0336531	8.58875e-06	0.0513	0.0631	0.4156	19.1718
ebi-a-GCST90017016	Gut microbiota abundance (genus Howardella id.2000)	insomnia	rs12452946	A	G	-0.105833	0.0228941	3.80391e-06	-0.0125	0.035	0.7202	21.3695
ebi-a-GCST90017016	Gut microbiota abundance (genus Howardella id.2000)	insomnia	rs1484873	G	A	0.227831	0.046335	2.55918e-06	-0.0154	0.0487	0.7519	24.1773
ebi-a-GCST90017016	Gut microbiota abundance (genus Howardella id.2000)	insomnia	rs17167098	G	A	-0.169366	0.0352068	1.12323e-06	0.0214	0.051	0.674099	23.1419
ebi-a-GCST90017016	Gut microbiota abundance (genus Howardella id.2000)	insomnia	rs2154047	A	C	0.192557	0.0420093	9.97034e-06	-0.0567	0.0618	0.3596	21.0101
ebi-a-GCST90017016	Gut microbiota abundance (genus Howardella id.2000)	insomnia	rs36081916	T	C	-0.18123	0.0402987	4.70046e-06	-0.0033	0.0619	0.9573	20.2245
ebi-a-GCST90017016	Gut microbiota abundance (genus Howardella id.2000)	insomnia	rs3791893	A	G	0.147035	0.034023	9.49708e-06	-0.0034	0.0497	0.9453	18.6765
ebi-a-GCST90017016	Gut microbiota abundance (genus Howardella id.2000)	insomnia	rs609430	T	G	-0.112045	0.0239328	3.34488e-06	0.04	0.0367	0.2751	21.9178
ebi-a-GCST90017016	Gut microbiota abundance (genus Howardella id.2000)	insomnia	rs61771805	A	T	-0.136779	0.0296811	4.02736e-06	0.0822	0.0559	0.1414	21.2363
ebi-a-GCST90017016	Gut microbiota abundance (genus Howardella id.2000)	insomnia	rs672217	G	A	0.164146	0.0349993	3.52468e-06	-0.005	0.0437	0.9081	21.9959
ebi-a-GCST90017017	Gut microbiota abundance (genus Hungatella id.11306)	insomnia	rs10044993	A	C	-0.139547	0.0316748	8.06659e-06	0.0355	0.0631	0.5737	19.4095
ebi-a-GCST90017017	Gut microbiota abundance (genus Hungatella id.11306)	insomnia	rs13128780	T	C	-0.149725	0.0312777	1.74997e-06	0.0091	0.0448	0.8395	22.915
ebi-a-GCST90017017	Gut microbiota abundance (genus Hungatella id.11306)	insomnia	rs13249325	T	G	-0.100023	0.0225883	9.6917e-06	-0.0186	0.0351	0.596499	19.608
ebi-a-GCST90017017	Gut microbiota abundance (genus Hungatella id.11306)	insomnia	rs17092615	G	A	0.152235	0.0337867	7.37683e-06	-0.0039	0.0503	0.9382	20.3019
ebi-a-GCST90017017	Gut microbiota abundance (genus Hungatella id.11306)	insomnia	rs72759041	G	T	-0.126025	0.0282242	3.86091e-06	-0.014	0.0434	0.746899	19.9375
ebi-a-GCST90017018	Gut microbiota abundance (genus Intestinibacter id.11345)	insomnia	rs10805326	A	G	-0.0775151	0.0139665	3.54544e-08	-0.6164	0.345	0.0740202	30.8033
ebi-a-GCST90017018	Gut microbiota abundance (genus Intestinibacter id.11345)	insomnia	rs10805326	A	G	-0.0775151	0.0139665	3.54544e-08	0.0524	0.0384	0.1724	30.8033
ebi-a-GCST90017018	Gut microbiota abundance (genus Intestinibacter id.11345)	insomnia	rs11109097	T	C	-0.0624272	0.0138539	5.4949e-06	0.0062	0.0353	0.8607	20.305
ebi-a-GCST90017018	Gut microbiota abundance (genus Intestinibacter id.11345)	insomnia	rs118030283	G	A	-0.151829	0.0324471	2.67436e-06	0.0125	0.0847	0.8824	21.8956
ebi-a-GCST90017018	Gut microbiota abundance (genus Intestinibacter id.11345)	insomnia	rs16938435	T	C	-0.112189	0.0235439	1.80098e-06	0.0501	0.0593	0.3974	22.7062
ebi-a-GCST90017018	Gut microbiota abundance (genus Intestinibacter id.11345)	insomnia	rs2098844	T	C	0.0575295	0.0128416	6.78875e-06	0.0203	0.0362	0.5754	20.0698
ebi-a-GCST90017018	Gut microbiota abundance (genus Intestinibacter id.11345)	insomnia	rs2702387	G	A	-0.0608559	0.0132145	4.25991e-06	-0.0005	0.0357	0.9899	21.2082
ebi-a-GCST90017018	Gut microbiota abundance (genus Intestinibacter id.11345)	insomnia	rs4327025	G	A	-0.0810346	0.0154397	1.64327e-07	0.0358	0.0449	0.425	27.5463
ebi-a-GCST90017018	Gut microbiota abundance (genus Intestinibacter id.11345)	insomnia	rs447950	A	G	0.0628342	0.0136652	5.6391e-06	-0.0184	0.0362	0.611599	21.1427
ebi-a-GCST90017018	Gut microbiota abundance (genus Intestinibacter id.11345)	insomnia	rs478972	C	T	0.142681	0.0297116	1.81991e-06	0.0254	0.0601	0.6728	23.0611
ebi-a-GCST90017018	Gut microbiota abundance (genus Intestinibacter id.11345)	insomnia	rs6062862	A	G	0.0924508	0.0204658	6.6799e-06	-0.0139	0.0634	0.8259	20.4063
ebi-a-GCST90017018	Gut microbiota abundance (genus Intestinibacter id.11345)	insomnia	rs62430350	T	C	0.151096	0.0351476	6.84227e-06	-0.0326	0.0947	0.7305	18.4805
ebi-a-GCST90017018	Gut microbiota abundance (genus Intestinibacter id.11345)	insomnia	rs68093214	C	T	0.0662258	0.0149877	9.25763e-06	-0.0333	0.041	0.4166	19.5247
ebi-a-GCST90017018	Gut microbiota abundance (genus Intestinibacter id.11345)	insomnia	rs6875660	C	T	0.0890455	0.0193905	3.05781e-06	-0.0405	0.0736	0.582599	21.0885
ebi-a-GCST90017018	Gut microbiota abundance (genus Intestinibacter id.11345)	insomnia	rs893394	G	A	0.0583322	0.0130729	7.85037e-06	-0.0368	0.0355	0.3004	19.9101
ebi-a-GCST90017018	Gut microbiota abundance (genus Intestinibacter id.11345)	insomnia	rs9348442	C	T	0.099082	0.0221625	6.25936e-06	0.0516	0.0521	0.3216	19.9872
ebi-a-GCST90017019	Gut microbiota abundance (genus Intestinimonas id.2062)	insomnia	rs1000888	C	G	-0.0585038	0.013219	9.71292e-06	-0.0174	0.0371	0.639501	19.5871
ebi-a-GCST90017019	Gut microbiota abundance (genus Intestinimonas id.2062)	insomnia	rs10262702	T	C	0.0918017	0.0194885	2.06072e-06	-0.0471	0.0532	0.3766	22.1894
ebi-a-GCST90017019	Gut microbiota abundance (genus Intestinimonas id.2062)	insomnia	rs11258178	A	G	0.0660742	0.0134139	6.982e-07	0.003	0.0351	0.9309	24.2635
ebi-a-GCST90017019	Gut microbiota abundance (genus Intestinimonas id.2062)	insomnia	rs12226153	A	G	-0.151142	0.0306922	5.12165e-07	-0.2919	0.1546	0.0590296	24.2501
ebi-a-GCST90017019	Gut microbiota abundance (genus Intestinimonas id.2062)	insomnia	rs12566247	T	A	0.0637084	0.0135355	2.19053e-06	0.0426	0.0354	0.2292	22.1536
ebi-a-GCST90017019	Gut microbiota abundance (genus Intestinimonas id.2062)	insomnia	rs17067892	C	T	0.107194	0.0250013	6.37926e-06	0.1119	0.062	0.0710297	18.383
ebi-a-GCST90017019	Gut microbiota abundance (genus Intestinimonas id.2062)	insomnia	rs1859797	G	A	0.060368	0.0131793	4.1223e-06	0.0032	0.0351	0.9273	20.9811
ebi-a-GCST90017019	Gut microbiota abundance (genus Intestinimonas id.2062)	insomnia	rs2276760	A	G	-0.0685233	0.0152546	7.84061e-06	-0.0449	0.0412	0.275	20.1779
ebi-a-GCST90017019	Gut microbiota abundance (genus Intestinimonas id.2062)	insomnia	rs2731794	C	T	0.120632	0.0257529	1.91743e-06	0.0225	0.098	0.8187	21.9418
ebi-a-GCST90017019	Gut microbiota abundance (genus Intestinimonas id.2062)	insomnia	rs2930225	T	G	-0.0729524	0.0152948	1.34623e-06	-0.0226	0.0416	0.5864	22.7505
ebi-a-GCST90017019	Gut microbiota abundance (genus Intestinimonas id.2062)	insomnia	rs4113676	A	C	-0.218507	0.0490152	7.41635e-06	-0.0739	0.1518	0.6264	19.8733
ebi-a-GCST90017019	Gut microbiota abundance (genus Intestinimonas id.2062)	insomnia	rs4784055	T	C	-0.175324	0.038599	8.71806e-07	-0.0042	0.08	0.9582	20.6315
ebi-a-GCST90017019	Gut microbiota abundance (genus Intestinimonas id.2062)	insomnia	rs62240188	G	A	0.130074	0.0267179	2.20308e-06	0.0044	0.06	0.9418	23.7015
ebi-a-GCST90017019	Gut microbiota abundance (genus Intestinimonas id.2062)	insomnia	rs6934519	C	T	0.0692373	0.0151154	8.56959e-06	0.0469	0.04	0.2406	20.9817
ebi-a-GCST90017019	Gut microbiota abundance (genus Intestinimonas id.2062)	insomnia	rs716604	A	G	0.0818068	0.0165992	8.56624e-07	0.0278	0.0415	0.5039	24.2887
ebi-a-GCST90017019	Gut microbiota abundance (genus Intestinimonas id.2062)	insomnia	rs7170984	T	C	-0.0658116	0.0140767	2.98353e-06	-0.0078	0.0389	0.8417	21.8576
ebi-a-GCST90017019	Gut microbiota abundance (genus Intestinimonas id.2062)	insomnia	rs72982915	C	T	0.183158	0.0402743	4.91157e-06	-0.0723	0.0757	0.3399	20.6822
ebi-a-GCST90017019	Gut microbiota abundance (genus Intestinimonas id.2062)	insomnia	rs9823439	C	T	0.0581947	0.0131455	9.85871e-06	-0.0085	0.0353	0.8104	19.598
ebi-a-GCST90017019	Gut microbiota abundance (genus Intestinimonas id.2062)	insomnia	rs994794	G	C	-0.141905	0.0315074	7.305e-06	0.0295	0.1025	0.773499	20.2848
ebi-a-GCST90017020	Gut microbiota abundance (genus Lachnoclostridium id.11308)	insomnia	rs1031599	T	G	0.078627	0.0175644	6.31379e-06	0.1278	0.0723	0.0771099	20.039
ebi-a-GCST90017020	Gut microbiota abundance (genus Lachnoclostridium id.11308)	insomnia	rs12566975	T	C	-0.0468097	0.0105787	9.57194e-06	-0.0048	0.0351	0.8905	19.5797
ebi-a-GCST90017020	Gut microbiota abundance (genus Lachnoclostridium id.11308)	insomnia	rs1528479	A	G	0.0497799	0.0111919	9.63984e-06	-0.0458	0.0363	0.2078	19.7834
ebi-a-GCST90017020	Gut microbiota abundance (genus Lachnoclostridium id.11308)	insomnia	rs1997204	C	T	0.108075	0.0242022	5.97077e-06	-0.03	0.0841	0.7209	19.9407
ebi-a-GCST90017020	Gut microbiota abundance (genus Lachnoclostridium id.11308)	insomnia	rs2385421	A	G	0.0746186	0.0180734	7.13724e-06	0.0125	0.054	0.8167	17.0457
ebi-a-GCST90017020	Gut microbiota abundance (genus Lachnoclostridium id.11308)	insomnia	rs3821998	C	A	-0.0864066	0.0192519	6.72048e-06	0.055	0.0566	0.3318	20.144
ebi-a-GCST90017020	Gut microbiota abundance (genus Lachnoclostridium id.11308)	insomnia	rs4738679	A	G	0.0520267	0.011404	4.41754e-06	0.0121	0.0359	0.735201	20.8132
ebi-a-GCST90017020	Gut microbiota abundance (genus Lachnoclostridium id.11308)	insomnia	rs6112314	A	C	-0.0561715	0.0108174	2.43215e-07	0.0152	0.0373	0.6834	26.9641
ebi-a-GCST90017020	Gut microbiota abundance (genus Lachnoclostridium id.11308)	insomnia	rs615997	T	C	0.0511752	0.0106491	2.0268e-06	-0.0289	0.0348	0.4059	23.0937
ebi-a-GCST90017020	Gut microbiota abundance (genus Lachnoclostridium id.11308)	insomnia	rs62028349	G	C	0.0469989	0.0105971	9.17044e-06	0.0193	0.0351	0.583001	19.6699
ebi-a-GCST90017020	Gut microbiota abundance (genus Lachnoclostridium id.11308)	insomnia	rs62285313	A	G	0.0864203	0.0181565	1.58332e-06	0.0536	0.0593	0.3653	22.6552
ebi-a-GCST90017020	Gut microbiota abundance (genus Lachnoclostridium id.11308)	insomnia	rs72829893	G	T	0.117472	0.0268103	5.57763e-06	0.0279	0.0574	0.6267	19.1984
ebi-a-GCST90017020	Gut microbiota abundance (genus Lachnoclostridium id.11308)	insomnia	rs78068103	A	G	0.0886199	0.0194248	3.66522e-06	-0.0666	0.0546	0.2231	20.8137
ebi-a-GCST90017020	Gut microbiota abundance (genus Lachnoclostridium id.11308)	insomnia	rs789029	C	T	-0.0641288	0.0137974	3.75327e-06	-0.0692	0.0506	0.1718	21.6029
ebi-a-GCST90017021	Gut microbiota abundance (genus Lachnospiraceae FCS020 group id.11314)	insomnia	rs10093861	G	A	-0.0568869	0.0121152	3.05626e-06	0.0056	0.0358	0.8759	22.0477
ebi-a-GCST90017021	Gut microbiota abundance (genus Lachnospiraceae FCS020 group id.11314)	insomnia	rs113859143	G	C	-0.108906	0.0242055	2.55452e-06	0.0854	0.0756	0.2585	20.243
ebi-a-GCST90017021	Gut microbiota abundance (genus Lachnospiraceae FCS020 group id.11314)	insomnia	rs12078956	C	G	0.106101	0.0222904	2.15432e-06	0.0073	0.0561	0.8967	22.657
ebi-a-GCST90017021	Gut microbiota abundance (genus Lachnospiraceae FCS020 group id.11314)	insomnia	rs1254846	A	G	-0.105963	0.0232501	5.59667e-06	-0.064	0.0512	0.2118	20.7711
ebi-a-GCST90017021	Gut microbiota abundance (genus Lachnospiraceae FCS020 group id.11314)	insomnia	rs1363769	C	T	0.200628	0.0449372	1.58161e-06	0.0389	0.1017	0.701799	19.9329
ebi-a-GCST90017021	Gut microbiota abundance (genus Lachnospiraceae FCS020 group id.11314)	insomnia	rs2322265	C	T	-0.0666305	0.0141577	5.20811e-06	0.001	0.0399	0.9797	22.1493
ebi-a-GCST90017021	Gut microbiota abundance (genus Lachnospiraceae FCS020 group id.11314)	insomnia	rs2862811	C	T	-0.0564927	0.0121736	3.91913e-06	-0.0138	0.0382	0.718199	21.5351
ebi-a-GCST90017021	Gut microbiota abundance (genus Lachnospiraceae FCS020 group id.11314)	insomnia	rs35035870	T	C	-0.190615	0.0414403	2.62029e-06	-0.1426	0.0921	0.1214	21.1577
ebi-a-GCST90017021	Gut microbiota abundance (genus Lachnospiraceae FCS020 group id.11314)	insomnia	rs369444	C	G	0.125481	0.0259008	3.14826e-06	-0.0729	0.0674	0.2791	23.4709
ebi-a-GCST90017021	Gut microbiota abundance (genus Lachnospiraceae FCS020 group id.11314)	insomnia	rs3999074	G	T	-0.0550587	0.0121847	6.55043e-06	-0.0067	0.0351	0.8478	20.4184
ebi-a-GCST90017021	Gut microbiota abundance (genus Lachnospiraceae FCS020 group id.11314)	insomnia	rs4452603	T	G	0.0604208	0.0135965	8.98194e-06	0.0026	0.0396	0.9471	19.7478
ebi-a-GCST90017021	Gut microbiota abundance (genus Lachnospiraceae FCS020 group id.11314)	insomnia	rs7249113	G	A	0.0679483	0.0133496	3.721e-07	0.0516	0.0383	0.1779	25.9072
ebi-a-GCST90017021	Gut microbiota abundance (genus Lachnospiraceae FCS020 group id.11314)	insomnia	rs72793667	A	G	-0.116881	0.0246589	1.63422e-06	-0.0668	0.0901	0.4582	22.4668
ebi-a-GCST90017021	Gut microbiota abundance (genus Lachnospiraceae FCS020 group id.11314)	insomnia	rs9308097	G	A	-0.055381	0.0123659	7.47291e-06	0.0122	0.0349	0.726599	20.0572
ebi-a-GCST90017021	Gut microbiota abundance (genus Lachnospiraceae FCS020 group id.11314)	insomnia	rs9788306	C	T	-0.062804	0.0130744	1.38618e-06	0.011	0.0387	0.7756	23.0744
ebi-a-GCST90017021	Gut microbiota abundance (genus Lachnospiraceae FCS020 group id.11314)	insomnia	rs9919338	G	C	-0.0553339	0.0120621	4.90671e-06	0.0168	0.0353	0.6344	21.0444
ebi-a-GCST90017022	Gut microbiota abundance (genus Lachnospiraceae NC2004 group id.11316)	insomnia	rs117467633	T	C	-0.169687	0.0383169	9.13314e-06	-0.0481	0.0916	0.5993	19.6118
ebi-a-GCST90017022	Gut microbiota abundance (genus Lachnospiraceae NC2004 group id.11316)	insomnia	rs12127733	G	A	0.115182	0.0246006	3.10592e-06	-0.0356	0.0457	0.4355	21.9219
ebi-a-GCST90017022	Gut microbiota abundance (genus Lachnospiraceae NC2004 group id.11316)	insomnia	rs12208226	C	A	-0.154739	0.0340372	9.74833e-06	0.054	0.0562	0.3366	20.6677
ebi-a-GCST90017022	Gut microbiota abundance (genus Lachnospiraceae NC2004 group id.11316)	insomnia	rs12863463	G	A	-0.156365	0.0345372	6.03976e-06	0.05	0.0652	0.4438	20.4977
ebi-a-GCST90017022	Gut microbiota abundance (genus Lachnospiraceae NC2004 group id.11316)	insomnia	rs1331592	G	C	-0.0948806	0.0208369	5.34355e-06	0.0343	0.0413	0.406	20.7343
ebi-a-GCST90017022	Gut microbiota abundance (genus Lachnospiraceae NC2004 group id.11316)	insomnia	rs17067076	G	A	-0.154631	0.0352194	5.61203e-06	-0.0376	0.0546	0.490999	19.2765
ebi-a-GCST90017022	Gut microbiota abundance (genus Lachnospiraceae NC2004 group id.11316)	insomnia	rs1928659	T	C	0.102522	0.0226445	6.17234e-06	-0.0758	0.0438	0.08337	20.4979
ebi-a-GCST90017022	Gut microbiota abundance (genus Lachnospiraceae NC2004 group id.11316)	insomnia	rs1929743	T	C	0.0837206	0.0190318	9.05503e-06	-0.0198	0.037	0.593	19.3511
ebi-a-GCST90017022	Gut microbiota abundance (genus Lachnospiraceae NC2004 group id.11316)	insomnia	rs3756315	A	G	-0.0883469	0.0188397	3.32583e-06	0.0143	0.0383	0.7086	21.9905
ebi-a-GCST90017022	Gut microbiota abundance (genus Lachnospiraceae NC2004 group id.11316)	insomnia	rs6116753	G	A	0.0994748	0.0209139	2.92247e-06	-0.0178	0.0459	0.699	22.6233
ebi-a-GCST90017023	Gut microbiota abundance (genus Lachnospiraceae ND3007 group id.11317)	insomnia	rs2861203	G	A	0.0572304	0.0127279	7.36936e-06	-0.0565	0.0385	0.142	20.2181
ebi-a-GCST90017023	Gut microbiota abundance (genus Lachnospiraceae ND3007 group id.11317)	insomnia	rs72776675	T	C	-0.0647067	0.014797	8.71686e-06	0.0294	0.0466	0.5276	19.1228
ebi-a-GCST90017023	Gut microbiota abundance (genus Lachnospiraceae ND3007 group id.11317)	insomnia	rs9932954	A	G	-0.0561864	0.0115984	1.24882e-06	0.0279	0.0372	0.4532	23.4675
ebi-a-GCST90017024	Gut microbiota abundance (genus Lachnospiraceae NK4A136 group id.11319)	insomnia	rs10952110	G	T	0.0487709	0.0109614	9.08113e-06	-0.0212	0.0354	0.5494	19.7965
ebi-a-GCST90017024	Gut microbiota abundance (genus Lachnospiraceae NK4A136 group id.11319)	insomnia	rs11263806	A	G	-0.0524615	0.0116758	5.06512e-06	-0.0235	0.0371	0.5269	20.1887
ebi-a-GCST90017024	Gut microbiota abundance (genus Lachnospiraceae NK4A136 group id.11319)	insomnia	rs12362320	G	C	0.0573168	0.0115466	8.0423e-07	0.0267	0.0355	0.4516	24.6408
ebi-a-GCST90017024	Gut microbiota abundance (genus Lachnospiraceae NK4A136 group id.11319)	insomnia	rs12611395	G	A	0.0902532	0.0199652	5.83042e-06	-0.0381	0.0574	0.5068	20.4352
ebi-a-GCST90017024	Gut microbiota abundance (genus Lachnospiraceae NK4A136 group id.11319)	insomnia	rs160061	G	A	-0.0513831	0.0108094	2.12197e-06	-0.0444	0.035	0.2041	22.5963
ebi-a-GCST90017024	Gut microbiota abundance (genus Lachnospiraceae NK4A136 group id.11319)	insomnia	rs28540839	A	C	0.0508285	0.0110591	9.34329e-06	0.019	0.0351	0.5887	21.1239
ebi-a-GCST90017024	Gut microbiota abundance (genus Lachnospiraceae NK4A136 group id.11319)	insomnia	rs2880566	T	C	0.0599578	0.0134693	5.61423e-06	-0.0281	0.0498	0.5722	19.8153
ebi-a-GCST90017024	Gut microbiota abundance (genus Lachnospiraceae NK4A136 group id.11319)	insomnia	rs4955932	T	C	-0.0492283	0.0109388	7.05424e-06	0.0109	0.0362	0.7625	20.253
ebi-a-GCST90017024	Gut microbiota abundance (genus Lachnospiraceae NK4A136 group id.11319)	insomnia	rs59805249	T	C	0.0936162	0.0207982	9.45388e-06	0.0409	0.0599	0.4953	20.2605
ebi-a-GCST90017024	Gut microbiota abundance (genus Lachnospiraceae NK4A136 group id.11319)	insomnia	rs68104925	T	C	-0.0549104	0.0115385	2.36777e-06	-0.0481	0.0379	0.2047	22.647
ebi-a-GCST90017024	Gut microbiota abundance (genus Lachnospiraceae NK4A136 group id.11319)	insomnia	rs7073658	G	T	0.0499621	0.0109693	5.26914e-06	-0.0213	0.035	0.5425	20.7455
ebi-a-GCST90017024	Gut microbiota abundance (genus Lachnospiraceae NK4A136 group id.11319)	insomnia	rs73044693	A	G	-0.10758	0.0229884	3.57256e-06	0.0903	0.0699	0.1964	21.9001
ebi-a-GCST90017024	Gut microbiota abundance (genus Lachnospiraceae NK4A136 group id.11319)	insomnia	rs7616165	G	T	-0.230542	0.0483465	2.77389e-06	0.1407	0.115	0.2211	22.7389
ebi-a-GCST90017024	Gut microbiota abundance (genus Lachnospiraceae NK4A136 group id.11319)	insomnia	rs76193507	A	G	-0.22973	0.0499776	2.93089e-06	0.1005	0.0621	0.1056	21.1293
ebi-a-GCST90017024	Gut microbiota abundance (genus Lachnospiraceae NK4A136 group id.11319)	insomnia	rs7832116	A	G	-0.0714756	0.0151703	3.57084e-06	-0.029	0.052	0.5771	22.1987
ebi-a-GCST90017024	Gut microbiota abundance (genus Lachnospiraceae NK4A136 group id.11319)	insomnia	rs954878	A	G	-0.0520656	0.0109082	1.78201e-06	-0.0224	0.0363	0.5383	22.7822
ebi-a-GCST90017025	Gut microbiota abundance (genus Lachnospiraceae UCG001 id.11321)	insomnia	rs10815577	C	G	-0.0683706	0.0143691	1.71502e-06	-0.002	0.0355	0.9546	22.6402
ebi-a-GCST90017025	Gut microbiota abundance (genus Lachnospiraceae UCG001 id.11321)	insomnia	rs12131224	C	T	0.117095	0.02591	7.39861e-06	0.0504	0.056	0.3677	20.4241
ebi-a-GCST90017025	Gut microbiota abundance (genus Lachnospiraceae UCG001 id.11321)	insomnia	rs2050911	G	A	0.0751466	0.0153934	1.10647e-06	-0.0062	0.037	0.8676	23.8314
ebi-a-GCST90017025	Gut microbiota abundance (genus Lachnospiraceae UCG001 id.11321)	insomnia	rs2371284	C	T	0.0761893	0.0170127	7.55962e-06	-0.1147	0.0419	0.00621699	20.0559
ebi-a-GCST90017025	Gut microbiota abundance (genus Lachnospiraceae UCG001 id.11321)	insomnia	rs437876	T	C	0.0784637	0.0144768	7.16556e-08	-0.0533	0.0368	0.1471	29.376
ebi-a-GCST90017025	Gut microbiota abundance (genus Lachnospiraceae UCG001 id.11321)	insomnia	rs4981345	T	C	-0.0681973	0.0149831	6.08597e-06	-0.0209	0.0373	0.5755	20.7172
ebi-a-GCST90017025	Gut microbiota abundance (genus Lachnospiraceae UCG001 id.11321)	insomnia	rs573933	T	C	-0.107898	0.0232346	3.10506e-06	0.0835	0.0565	0.1395	21.5653
ebi-a-GCST90017025	Gut microbiota abundance (genus Lachnospiraceae UCG001 id.11321)	insomnia	rs62496417	T	G	-0.0748504	0.0165681	5.87503e-06	-0.0726	0.0426	0.0887994	20.41
ebi-a-GCST90017025	Gut microbiota abundance (genus Lachnospiraceae UCG001 id.11321)	insomnia	rs7213933	T	A	-0.0816269	0.01838	9.01675e-06	-0.0128	0.048	0.7895	19.7231
ebi-a-GCST90017025	Gut microbiota abundance (genus Lachnospiraceae UCG001 id.11321)	insomnia	rs7341608	T	C	-0.0784757	0.0177648	9.48135e-06	-0.0032	0.0517	0.9513	19.5142
ebi-a-GCST90017025	Gut microbiota abundance (genus Lachnospiraceae UCG001 id.11321)	insomnia	rs74034332	G	A	0.168045	0.0382637	3.3335e-06	0.1106	0.0728	0.1288	19.2876
ebi-a-GCST90017025	Gut microbiota abundance (genus Lachnospiraceae UCG001 id.11321)	insomnia	rs78848836	A	G	-0.118868	0.0259753	3.38174e-06	0.0086	0.0574	0.8806	20.9415
ebi-a-GCST90017025	Gut microbiota abundance (genus Lachnospiraceae UCG001 id.11321)	insomnia	rs79476906	T	A	-0.087088	0.0197008	8.27428e-06	0.0039	0.049	0.9359	19.5411
ebi-a-GCST90017025	Gut microbiota abundance (genus Lachnospiraceae UCG001 id.11321)	insomnia	rs8104225	A	G	0.0892098	0.0197665	8.04211e-06	-0.0253	0.0419	0.5457	20.3688
ebi-a-GCST90017025	Gut microbiota abundance (genus Lachnospiraceae UCG001 id.11321)	insomnia	rs9403580	C	T	0.107801	0.0229777	3.46785e-06	0.063	0.0524	0.2292	22.0106
ebi-a-GCST90017025	Gut microbiota abundance (genus Lachnospiraceae UCG001 id.11321)	insomnia	rs985416	T	C	-0.0970258	0.0181807	1.45589e-07	-0.0561	0.0454	0.2166	28.4809
ebi-a-GCST90017026	Gut microbiota abundance (genus Lachnospiraceae UCG004 id.11324)	insomnia	rs11128180	A	G	0.0648288	0.0140126	4.51742e-06	0.0051	0.0412	0.9014	21.4042
ebi-a-GCST90017026	Gut microbiota abundance (genus Lachnospiraceae UCG004 id.11324)	insomnia	rs12072562	T	C	0.133104	0.0303566	7.07375e-06	0.0667	0.0921	0.4688	19.2254
ebi-a-GCST90017026	Gut microbiota abundance (genus Lachnospiraceae UCG004 id.11324)	insomnia	rs12673420	G	A	0.0554351	0.0118375	2.98078e-06	0.0523	0.035	0.1352	21.9306
ebi-a-GCST90017026	Gut microbiota abundance (genus Lachnospiraceae UCG004 id.11324)	insomnia	rs12747809	A	G	0.062197	0.0125685	8.64868e-07	0.0236	0.0389	0.5444	24.4891
ebi-a-GCST90017026	Gut microbiota abundance (genus Lachnospiraceae UCG004 id.11324)	insomnia	rs12894272	G	A	-0.0579792	0.0125229	4.3395e-06	-0.0241	0.0369	0.5127	21.4355
ebi-a-GCST90017026	Gut microbiota abundance (genus Lachnospiraceae UCG004 id.11324)	insomnia	rs233486	G	A	0.0799088	0.017766	6.28463e-06	0.1208	0.0508	0.01738	20.2307
ebi-a-GCST90017026	Gut microbiota abundance (genus Lachnospiraceae UCG004 id.11324)	insomnia	rs2444793	T	C	0.0542433	0.0118188	4.77079e-06	0.015	0.0358	0.6753	21.0642
ebi-a-GCST90017026	Gut microbiota abundance (genus Lachnospiraceae UCG004 id.11324)	insomnia	rs2706242	G	C	-0.0901399	0.0199712	9.83853e-06	0.081	0.0622	0.1927	20.3716
ebi-a-GCST90017026	Gut microbiota abundance (genus Lachnospiraceae UCG004 id.11324)	insomnia	rs2726805	A	G	0.0548397	0.0120844	6.30406e-06	-0.0138	0.0355	0.697999	20.594
ebi-a-GCST90017026	Gut microbiota abundance (genus Lachnospiraceae UCG004 id.11324)	insomnia	rs2882478	G	A	-0.0577091	0.0118338	1.20812e-06	-0.0504	0.0352	0.152	23.7815
ebi-a-GCST90017026	Gut microbiota abundance (genus Lachnospiraceae UCG004 id.11324)	insomnia	rs35182105	A	G	-0.109724	0.024221	4.86508e-06	-0.1679	0.0778	0.0309001	20.522
ebi-a-GCST90017026	Gut microbiota abundance (genus Lachnospiraceae UCG004 id.11324)	insomnia	rs6656451	T	C	0.05436	0.011947	5.56775e-06	0.0197	0.035	0.5732	20.7034
ebi-a-GCST90017026	Gut microbiota abundance (genus Lachnospiraceae UCG004 id.11324)	insomnia	rs7629954	A	G	0.108441	0.023825	5.77218e-06	-0.0264	0.0857	0.7579	20.7167
ebi-a-GCST90017027	Gut microbiota abundance (genus Lachnospiraceae UCG008 id.11328)	insomnia	rs10741777	T	C	-0.0973842	0.0194791	7.68652e-07	0.0564	0.0379	0.1368	24.9942
ebi-a-GCST90017027	Gut microbiota abundance (genus Lachnospiraceae UCG008 id.11328)	insomnia	rs10793103	T	C	-0.0974344	0.0181279	9.34932e-08	-0.0917	0.0352	0.00911906	28.8888
ebi-a-GCST90017027	Gut microbiota abundance (genus Lachnospiraceae UCG008 id.11328)	insomnia	rs10801803	G	A	-0.117029	0.0243085	1.4003e-06	0.0191	0.0496	0.7001	23.1777
ebi-a-GCST90017027	Gut microbiota abundance (genus Lachnospiraceae UCG008 id.11328)	insomnia	rs13024781	T	C	-0.0798769	0.0168846	2.29166e-06	-0.0035	0.0351	0.9209	22.38
ebi-a-GCST90017027	Gut microbiota abundance (genus Lachnospiraceae UCG008 id.11328)	insomnia	rs57091572	A	G	-0.110443	0.0235801	2.85825e-06	0.1459	0.0519	0.00492402	21.9374
ebi-a-GCST90017027	Gut microbiota abundance (genus Lachnospiraceae UCG008 id.11328)	insomnia	rs57254474	G	A	0.0886512	0.0199045	6.92054e-06	0.0327	0.043	0.4468	19.8366
ebi-a-GCST90017027	Gut microbiota abundance (genus Lachnospiraceae UCG008 id.11328)	insomnia	rs61944774	A	G	0.179838	0.0393797	6.34118e-06	-0.0247	0.0781	0.752199	20.8554
ebi-a-GCST90017027	Gut microbiota abundance (genus Lachnospiraceae UCG008 id.11328)	insomnia	rs62277846	C	T	0.102292	0.0212319	1.58891e-06	-0.0152	0.0443	0.7312	23.2116
ebi-a-GCST90017027	Gut microbiota abundance (genus Lachnospiraceae UCG008 id.11328)	insomnia	rs67078837	T	C	-0.0845848	0.0170693	7.68192e-07	0.0386	0.0355	0.277	24.5558
ebi-a-GCST90017027	Gut microbiota abundance (genus Lachnospiraceae UCG008 id.11328)	insomnia	rs75356640	G	A	0.136523	0.0303128	9.83196e-06	0.0219	0.0527	0.677901	20.2843
ebi-a-GCST90017027	Gut microbiota abundance (genus Lachnospiraceae UCG008 id.11328)	insomnia	rs955844	A	C	0.112064	0.0228369	1.80992e-06	0.04	0.0508	0.4313	24.0801
ebi-a-GCST90017027	Gut microbiota abundance (genus Lachnospiraceae UCG008 id.11328)	insomnia	rs9873555	G	C	-0.121162	0.0233467	2.4134e-07	0.0543	0.0545	0.319	26.9328
ebi-a-GCST90017028	Gut microbiota abundance (genus Lachnospiraceae UCG010 id.11330)	insomnia	rs10414815	C	T	-0.10453	0.0230253	4.23975e-06	-0.0248	0.0857	0.772601	20.6097
ebi-a-GCST90017028	Gut microbiota abundance (genus Lachnospiraceae UCG010 id.11330)	insomnia	rs11192447	A	G	0.126592	0.024345	4.68954e-07	0.0291	0.0813	0.7199	27.0391
ebi-a-GCST90017028	Gut microbiota abundance (genus Lachnospiraceae UCG010 id.11330)	insomnia	rs12346653	C	T	0.0657686	0.0139569	2.70321e-06	-0.0269	0.0431	0.5317	22.2054
ebi-a-GCST90017028	Gut microbiota abundance (genus Lachnospiraceae UCG010 id.11330)	insomnia	rs17730011	G	A	-0.0702357	0.015706	7.84603e-06	-0.0343	0.0425	0.4197	19.9979
ebi-a-GCST90017028	Gut microbiota abundance (genus Lachnospiraceae UCG010 id.11330)	insomnia	rs2153460	A	T	-0.0684038	0.0156562	9.17318e-06	0.03	0.0471	0.5242	19.0892
ebi-a-GCST90017028	Gut microbiota abundance (genus Lachnospiraceae UCG010 id.11330)	insomnia	rs2833528	T	C	0.0562148	0.0127763	9.91996e-06	0.0403	0.0363	0.2671	19.3594
ebi-a-GCST90017028	Gut microbiota abundance (genus Lachnospiraceae UCG010 id.11330)	insomnia	rs336138	G	T	0.0779543	0.0171865	7.48411e-06	-0.0434	0.0549	0.4295	20.5734
ebi-a-GCST90017028	Gut microbiota abundance (genus Lachnospiraceae UCG010 id.11330)	insomnia	rs4576377	C	A	0.0572001	0.0127043	7.63062e-06	-0.0233	0.0363	0.5208	20.2718
ebi-a-GCST90017028	Gut microbiota abundance (genus Lachnospiraceae UCG010 id.11330)	insomnia	rs72761829	A	T	0.111884	0.0238893	2.5765e-06	-0.0624	0.0614	0.3093	21.9346
ebi-a-GCST90017028	Gut microbiota abundance (genus Lachnospiraceae UCG010 id.11330)	insomnia	rs72894957	G	A	0.222263	0.0486425	5.68434e-06	-0.0677	0.1162	0.5606	20.8787
ebi-a-GCST90017028	Gut microbiota abundance (genus Lachnospiraceae UCG010 id.11330)	insomnia	rs74315802	G	T	0.0867262	0.0183477	3.19007e-06	-0.0464	0.046	0.3128	22.3428
ebi-a-GCST90017028	Gut microbiota abundance (genus Lachnospiraceae UCG010 id.11330)	insomnia	rs9981767	A	C	0.0655062	0.0131994	9.96369e-07	0.0399	0.0404	0.3236	24.6295
ebi-a-GCST90017029	Gut microbiota abundance (genus Lachnospira id.2004)	insomnia	rs56791201	C	T	-0.051823	0.0110697	2.9282e-06	-0.0057	0.0365	0.876	21.9166
ebi-a-GCST90017030	Gut microbiota abundance (genus Lactobacillus id.1837)	insomnia	rs12693845	C	T	-0.0805447	0.0177429	8.96314e-06	-0.0268	0.0361	0.4573	20.6075
ebi-a-GCST90017030	Gut microbiota abundance (genus Lactobacillus id.1837)	insomnia	rs1530559	G	A	0.0804001	0.0178207	4.93106e-06	-0.0049	0.0353	0.8905	20.3547
ebi-a-GCST90017030	Gut microbiota abundance (genus Lactobacillus id.1837)	insomnia	rs16861661	G	A	-0.183147	0.038148	1.27809e-06	-0.051	0.07	0.465799	23.0492
ebi-a-GCST90017030	Gut microbiota abundance (genus Lactobacillus id.1837)	insomnia	rs328312	T	A	0.0815092	0.0169441	1.40618e-06	-0.0011	0.0351	0.9741	23.1407
ebi-a-GCST90017030	Gut microbiota abundance (genus Lactobacillus id.1837)	insomnia	rs6092149	A	T	-0.0801344	0.017149	3.29041e-06	0.0119	0.0356	0.7383	21.8354
ebi-a-GCST90017030	Gut microbiota abundance (genus Lactobacillus id.1837)	insomnia	rs62314653	C	A	0.187692	0.0394585	2.24383e-06	0.0673	0.0747	0.3677	22.6261
ebi-a-GCST90017030	Gut microbiota abundance (genus Lactobacillus id.1837)	insomnia	rs7399658	G	A	-0.107134	0.0221883	3.12097e-06	-0.0008	0.0454	0.9858	23.3135
ebi-a-GCST90017030	Gut microbiota abundance (genus Lactobacillus id.1837)	insomnia	rs75127669	C	A	0.139784	0.0310414	6.83439e-06	0.0101	0.0666	0.8795	20.2783
ebi-a-GCST90017030	Gut microbiota abundance (genus Lactobacillus id.1837)	insomnia	rs768253	T	G	-0.079195	0.0171791	4.24766e-06	0.0151	0.0351	0.6672	21.2518
ebi-a-GCST90017030	Gut microbiota abundance (genus Lactobacillus id.1837)	insomnia	rs77478751	A	G	-0.219886	0.0475759	7.32706e-06	0.0621	0.0549	0.2583	21.361
ebi-a-GCST90017030	Gut microbiota abundance (genus Lactobacillus id.1837)	insomnia	rs921925	A	C	0.0985077	0.0203229	9.71673e-07	-0.0831	0.0428	0.0521495	23.4947
ebi-a-GCST90017031	Gut microbiota abundance (genus Lactococcus id.1851)	insomnia	rs10417872	G	T	-0.118306	0.024522	1.28677e-06	-0.0013	0.0389	0.9734	23.2756
ebi-a-GCST90017031	Gut microbiota abundance (genus Lactococcus id.1851)	insomnia	rs123059	C	T	0.13671	0.0274694	1.26561e-06	0.0002	0.0427	0.9954	24.7686
ebi-a-GCST90017031	Gut microbiota abundance (genus Lactococcus id.1851)	insomnia	rs12621813	G	A	0.108423	0.0239978	6.6083e-06	0.035	0.0395	0.3758	20.4127
ebi-a-GCST90017031	Gut microbiota abundance (genus Lactococcus id.1851)	insomnia	rs17168302	G	A	0.191857	0.0424761	6.28608e-06	0.0938	0.0563	0.0958694	20.4017
ebi-a-GCST90017031	Gut microbiota abundance (genus Lactococcus id.1851)	insomnia	rs2293361	C	T	-0.199221	0.0430969	1.39592e-06	-0.0512	0.0772	0.5069	21.3687
ebi-a-GCST90017031	Gut microbiota abundance (genus Lactococcus id.1851)	insomnia	rs34757988	G	C	0.122294	0.0228976	8.95035e-08	0.0185	0.036	0.6084	28.5253
ebi-a-GCST90017031	Gut microbiota abundance (genus Lactococcus id.1851)	insomnia	rs4766997	C	T	0.114599	0.023839	2.06144e-06	0.0482	0.0354	0.1734	23.1092
ebi-a-GCST90017031	Gut microbiota abundance (genus Lactococcus id.1851)	insomnia	rs55910161	C	T	0.146426	0.0307367	2.36211e-06	-0.0272	0.056	0.6269	22.6946
ebi-a-GCST90017031	Gut microbiota abundance (genus Lactococcus id.1851)	insomnia	rs6674304	C	T	0.200758	0.0442121	6.1776e-06	-0.0692	0.0937	0.4605	20.6188
ebi-a-GCST90017031	Gut microbiota abundance (genus Lactococcus id.1851)	insomnia	rs757872	C	G	-0.140799	0.027582	4.36878e-07	-0.0674	0.0471	0.1524	26.0584
ebi-a-GCST90017031	Gut microbiota abundance (genus Lactococcus id.1851)	insomnia	rs7992246	C	T	-0.104232	0.0230786	4.44723e-06	0.0209	0.0359	0.560899	20.3978
ebi-a-GCST90017032	Gut microbiota abundance (genus Marvinbryantia id.2005)	insomnia	rs11620597	T	C	0.119479	0.0271688	7.80171e-06	-0.0678	0.1164	0.5603	19.3394
ebi-a-GCST90017032	Gut microbiota abundance (genus Marvinbryantia id.2005)	insomnia	rs11645029	G	C	-0.060618	0.0131551	4.14753e-06	-0.0308	0.0351	0.3809	21.2332
ebi-a-GCST90017032	Gut microbiota abundance (genus Marvinbryantia id.2005)	insomnia	rs1187983	C	T	-0.0935456	0.0193174	2.02428e-06	0.0229	0.0582	0.6946	23.4504
ebi-a-GCST90017032	Gut microbiota abundance (genus Marvinbryantia id.2005)	insomnia	rs146541147	G	A	0.118845	0.0268423	6.86294e-06	-0.0963	0.0991	0.3308	19.603
ebi-a-GCST90017032	Gut microbiota abundance (genus Marvinbryantia id.2005)	insomnia	rs2724813	G	A	0.0840769	0.0167551	6.28449e-07	0.0981	0.0414	0.0177599	25.1802
ebi-a-GCST90017032	Gut microbiota abundance (genus Marvinbryantia id.2005)	insomnia	rs2842896	C	T	-0.0649396	0.0131146	7.25371e-07	-0.0142	0.0357	0.6904	24.5194
ebi-a-GCST90017032	Gut microbiota abundance (genus Marvinbryantia id.2005)	insomnia	rs2863363	G	A	-0.0634861	0.0136323	3.11279e-06	-0.0224	0.0407	0.5813	21.688
ebi-a-GCST90017032	Gut microbiota abundance (genus Marvinbryantia id.2005)	insomnia	rs3125832	A	C	0.0679323	0.015012	5.02736e-06	-0.0313	0.0421	0.4573	20.4774
ebi-a-GCST90017032	Gut microbiota abundance (genus Marvinbryantia id.2005)	insomnia	rs61884471	G	A	0.124426	0.0248431	1.01163e-06	0.0416	0.0565	0.4614	25.0848
ebi-a-GCST90017032	Gut microbiota abundance (genus Marvinbryantia id.2005)	insomnia	rs72948274	A	C	-0.126354	0.0272212	3.25912e-06	-0.1089	0.0721	0.1311	21.5458
ebi-a-GCST90017032	Gut microbiota abundance (genus Marvinbryantia id.2005)	insomnia	rs8006832	G	T	-0.0952415	0.0216699	6.58082e-06	0.0413	0.0616	0.5027	19.317
ebi-a-GCST90017033	Gut microbiota abundance (genus Methanobrevibacter id.123)	insomnia	rs10202904	G	T	0.112811	0.0239106	3.08546e-06	-0.0443	0.0357	0.2144	22.2598
ebi-a-GCST90017033	Gut microbiota abundance (genus Methanobrevibacter id.123)	insomnia	rs11018665	A	T	0.113013	0.0254343	7.03105e-06	0.0194	0.0412	0.6375	19.7432
ebi-a-GCST90017033	Gut microbiota abundance (genus Methanobrevibacter id.123)	insomnia	rs1334944	T	C	0.115197	0.0255492	7.61377e-06	0.0473	0.0389	0.2248	20.3295
ebi-a-GCST90017033	Gut microbiota abundance (genus Methanobrevibacter id.123)	insomnia	rs4779844	C	G	-0.109639	0.0247979	9.28282e-06	-0.0232	0.0369	0.5295	19.5479
ebi-a-GCST90017033	Gut microbiota abundance (genus Methanobrevibacter id.123)	insomnia	rs4802933	G	A	0.135628	0.0308139	9.73823e-06	0.036	0.0413	0.384	19.3734
ebi-a-GCST90017033	Gut microbiota abundance (genus Methanobrevibacter id.123)	insomnia	rs6776814	T	C	-0.188956	0.0419905	8.04896e-06	-0.0318	0.1248	0.7989	20.2497
ebi-a-GCST90017033	Gut microbiota abundance (genus Methanobrevibacter id.123)	insomnia	rs76029318	T	C	0.222849	0.0454319	1.07552e-06	0.0898	0.0728	0.2173	24.0602
ebi-a-GCST90017033	Gut microbiota abundance (genus Methanobrevibacter id.123)	insomnia	rs894996	C	A	0.214213	0.0456045	3.81566e-06	0.0427	0.0699	0.5416	22.0636
ebi-a-GCST90017034	Gut microbiota abundance (genus Odoribacter id.952)	insomnia	rs10093869	A	G	-0.0577795	0.0125389	3.67443e-06	-0.0633	0.0354	0.0742403	21.2338
ebi-a-GCST90017034	Gut microbiota abundance (genus Odoribacter id.952)	insomnia	rs10423795	T	C	-0.0550695	0.0121164	6.5793e-06	0.002	0.0361	0.9568	20.6574
ebi-a-GCST90017034	Gut microbiota abundance (genus Odoribacter id.952)	insomnia	rs16918425	A	T	0.0999781	0.0223785	8.85054e-06	-0.0238	0.083	0.774701	19.9594
ebi-a-GCST90017034	Gut microbiota abundance (genus Odoribacter id.952)	insomnia	rs28417404	A	G	-0.0726896	0.0161372	3.68036e-06	0.119	0.0596	0.0457804	20.2903
ebi-a-GCST90017034	Gut microbiota abundance (genus Odoribacter id.952)	insomnia	rs4793970	A	G	-0.0576329	0.0129154	6.02698e-06	0.0341	0.0366	0.3511	19.9125
ebi-a-GCST90017034	Gut microbiota abundance (genus Odoribacter id.952)	insomnia	rs503751	C	G	0.0618294	0.0118887	2.07625e-07	0.014	0.0351	0.690601	27.0471
ebi-a-GCST90017034	Gut microbiota abundance (genus Odoribacter id.952)	insomnia	rs6856150	A	G	-0.0881922	0.0194146	6.05954e-06	-0.0047	0.0533	0.93	20.635
ebi-a-GCST90017034	Gut microbiota abundance (genus Odoribacter id.952)	insomnia	rs74553962	T	G	0.121449	0.0264106	9.48681e-06	-0.0028	0.0667	0.9662	21.1462
ebi-a-GCST90017034	Gut microbiota abundance (genus Odoribacter id.952)	insomnia	rs77779484	G	A	-0.133489	0.0268526	6.56251e-07	-0.0613	0.0723	0.3962	24.7126
ebi-a-GCST90017035	Gut microbiota abundance (genus Olsenella id.822)	insomnia	rs1035588	A	G	-0.108148	0.0236848	4.85501e-06	0.0038	0.0362	0.9155	20.8496
ebi-a-GCST90017035	Gut microbiota abundance (genus Olsenella id.822)	insomnia	rs17148768	G	A	0.140434	0.0295602	2.19842e-06	-0.0342	0.0468	0.465	22.5699
ebi-a-GCST90017035	Gut microbiota abundance (genus Olsenella id.822)	insomnia	rs2759329	A	G	0.111131	0.0237218	3.43202e-06	-0.0155	0.0363	0.6697	21.947
ebi-a-GCST90017035	Gut microbiota abundance (genus Olsenella id.822)	insomnia	rs35225860	A	G	-0.223604	0.0482391	3.87044e-06	-0.0966	0.0915	0.2908	21.4863
ebi-a-GCST90017035	Gut microbiota abundance (genus Olsenella id.822)	insomnia	rs61090148	A	G	-0.104783	0.0231343	6.43724e-06	0.0067	0.0354	0.8489	20.5149
ebi-a-GCST90017035	Gut microbiota abundance (genus Olsenella id.822)	insomnia	rs62112538	C	T	-0.19943	0.0407033	1.1882e-06	0.0748	0.0555	0.1776	24.0061
ebi-a-GCST90017035	Gut microbiota abundance (genus Olsenella id.822)	insomnia	rs72691585	C	A	-0.249079	0.0520814	2.95291e-06	0.0756	0.0511	0.1388	22.8723
ebi-a-GCST90017035	Gut microbiota abundance (genus Olsenella id.822)	insomnia	rs7540303	C	T	0.108044	0.023638	5.32023e-06	-0.0211	0.0362	0.5604	20.892
ebi-a-GCST90017035	Gut microbiota abundance (genus Olsenella id.822)	insomnia	rs8066522	A	G	0.106529	0.0240379	9.70085e-06	-0.046	0.0373	0.2178	19.6401
ebi-a-GCST90017035	Gut microbiota abundance (genus Olsenella id.822)	insomnia	rs9460691	C	A	0.119966	0.0268645	7.2835e-06	-0.0472	0.0449	0.293	19.9415
ebi-a-GCST90017036	Gut microbiota abundance (genus Oscillibacter id.2063)	insomnia	rs11627628	T	C	0.143961	0.0290223	1.00921e-06	-0.0111	0.066	0.8661	24.6052
ebi-a-GCST90017036	Gut microbiota abundance (genus Oscillibacter id.2063)	insomnia	rs11990279	T	C	-0.0824934	0.0180457	4.94299e-06	-0.0288	0.0507	0.5705	20.8973
ebi-a-GCST90017036	Gut microbiota abundance (genus Oscillibacter id.2063)	insomnia	rs12417956	C	G	0.0785431	0.0174075	6.02629e-06	-0.0263	0.0391	0.5015	20.3584
ebi-a-GCST90017036	Gut microbiota abundance (genus Oscillibacter id.2063)	insomnia	rs12649930	T	G	0.121589	0.0259612	4.09383e-06	0.0679	0.0579	0.2415	21.9351
ebi-a-GCST90017036	Gut microbiota abundance (genus Oscillibacter id.2063)	insomnia	rs133832	A	C	-0.0795527	0.0162411	1.1472e-06	-0.011	0.0391	0.779399	23.9927
ebi-a-GCST90017036	Gut microbiota abundance (genus Oscillibacter id.2063)	insomnia	rs137917150	T	A	-0.174992	0.0388394	4.61987e-06	0.016	0.0596	0.7887	20.2998
ebi-a-GCST90017036	Gut microbiota abundance (genus Oscillibacter id.2063)	insomnia	rs16866406	A	G	0.0988765	0.0208795	3.07822e-06	0.0618	0.0485	0.2024	22.4257
ebi-a-GCST90017036	Gut microbiota abundance (genus Oscillibacter id.2063)	insomnia	rs16934185	A	G	-0.129568	0.028157	4.38036e-06	-0.0209	0.0571	0.7149	21.175
ebi-a-GCST90017036	Gut microbiota abundance (genus Oscillibacter id.2063)	insomnia	rs234108	A	G	0.0749553	0.0152632	9.16326e-07	-0.0624	0.0357	0.0799098	24.1165
ebi-a-GCST90017036	Gut microbiota abundance (genus Oscillibacter id.2063)	insomnia	rs36095275	C	T	-0.0752368	0.0156861	1.39627e-06	-0.0049	0.0355	0.8903	23.0054
ebi-a-GCST90017036	Gut microbiota abundance (genus Oscillibacter id.2063)	insomnia	rs4506202	G	A	0.0711323	0.0152261	3.20826e-06	0.0117	0.0354	0.7406	21.8251
ebi-a-GCST90017036	Gut microbiota abundance (genus Oscillibacter id.2063)	insomnia	rs61883564	A	G	-0.101351	0.0221016	3.38712e-06	-0.0404	0.0511	0.43	21.0285
ebi-a-GCST90017036	Gut microbiota abundance (genus Oscillibacter id.2063)	insomnia	rs6901560	C	G	0.0855032	0.018693	6.20955e-06	0.022	0.0448	0.6243	20.9222
ebi-a-GCST90017036	Gut microbiota abundance (genus Oscillibacter id.2063)	insomnia	rs75453768	G	T	0.12212	0.0268629	5.34737e-06	0.0049	0.059	0.9339	20.6665
ebi-a-GCST90017036	Gut microbiota abundance (genus Oscillibacter id.2063)	insomnia	rs761240	G	T	0.17664	0.0388812	2.0384e-06	0.1707	0.0814	0.0358897	20.6395
ebi-a-GCST90017036	Gut microbiota abundance (genus Oscillibacter id.2063)	insomnia	rs9393920	G	A	0.0744662	0.0151081	9.92247e-07	0.0216	0.0369	0.5589	24.294
ebi-a-GCST90017037	Gut microbiota abundance (genus Oscillospira id.2064)	insomnia	rs12206468	G	A	-0.133016	0.0269733	1.04222e-06	0.0047	0.0652	0.9429	24.3187
ebi-a-GCST90017037	Gut microbiota abundance (genus Oscillospira id.2064)	insomnia	rs12925026	T	C	0.13559	0.030678	9.31022e-06	0.0185	0.0752	0.8059	19.5345
ebi-a-GCST90017037	Gut microbiota abundance (genus Oscillospira id.2064)	insomnia	rs1954532	C	T	0.0826246	0.0175252	2.26772e-06	-0.0513	0.044	0.2436	22.2276
ebi-a-GCST90017037	Gut microbiota abundance (genus Oscillospira id.2064)	insomnia	rs28889936	A	C	0.114051	0.0252838	3.36589e-06	-0.093	0.0593	0.1164	20.3476
ebi-a-GCST90017037	Gut microbiota abundance (genus Oscillospira id.2064)	insomnia	rs62422654	C	T	0.0898456	0.0198088	6.46755e-06	-0.0273	0.043	0.524901	20.572
ebi-a-GCST90017037	Gut microbiota abundance (genus Oscillospira id.2064)	insomnia	rs72866977	A	C	-0.130569	0.0281674	5.62704e-06	-0.0042	0.0649	0.9488	21.4875
ebi-a-GCST90017037	Gut microbiota abundance (genus Oscillospira id.2064)	insomnia	rs73038677	T	A	-0.08321	0.0168666	1.09428e-06	0.0194	0.0512	0.7053	24.3386
ebi-a-GCST90017037	Gut microbiota abundance (genus Oscillospira id.2064)	insomnia	rs751183	C	T	0.0774322	0.0172216	6.85125e-06	-0.0599	0.0454	0.1874	20.216
ebi-a-GCST90017037	Gut microbiota abundance (genus Oscillospira id.2064)	insomnia	rs8076323	A	G	0.0715392	0.0156539	5.61319e-06	0.001	0.0372	0.9782	20.8854
ebi-a-GCST90017038	Gut microbiota abundance (genus Oxalobacter id.2978)	insomnia	rs10464997	G	A	0.137691	0.0294804	3.29754e-06	0.0119	0.0449	0.791199	21.8145
ebi-a-GCST90017038	Gut microbiota abundance (genus Oxalobacter id.2978)	insomnia	rs11108500	A	G	-0.199099	0.0427327	3.74283e-06	-0.0386	0.0622	0.5346	21.7079
ebi-a-GCST90017038	Gut microbiota abundance (genus Oxalobacter id.2978)	insomnia	rs111966731	T	C	0.213114	0.047162	7.29861e-06	0.0735	0.062	0.2359	20.4192
ebi-a-GCST90017038	Gut microbiota abundance (genus Oxalobacter id.2978)	insomnia	rs12002250	A	C	0.217122	0.0466317	1.41504e-06	-0.0109	0.0867	0.8998	21.6793
ebi-a-GCST90017038	Gut microbiota abundance (genus Oxalobacter id.2978)	insomnia	rs1569853	T	C	-0.138078	0.0296981	3.64502e-06	-0.0213	0.0533	0.6887	21.6168
ebi-a-GCST90017038	Gut microbiota abundance (genus Oxalobacter id.2978)	insomnia	rs36057338	G	T	0.207847	0.0421439	8.79812e-07	0.1982	0.0995	0.0464697	24.3231
ebi-a-GCST90017038	Gut microbiota abundance (genus Oxalobacter id.2978)	insomnia	rs3862635	C	T	-0.172142	0.0394026	9.18692e-06	-0.0518	0.0605	0.3922	19.0864
ebi-a-GCST90017038	Gut microbiota abundance (genus Oxalobacter id.2978)	insomnia	rs4428215	G	A	0.130293	0.0242237	7.51069e-08	-0.0048	0.0402	0.904	28.9309
ebi-a-GCST90017038	Gut microbiota abundance (genus Oxalobacter id.2978)	insomnia	rs6000536	C	T	-0.130992	0.0253804	2.06054e-07	-0.0461	0.047	0.3268	26.6374
ebi-a-GCST90017038	Gut microbiota abundance (genus Oxalobacter id.2978)	insomnia	rs6071435	T	A	-0.105512	0.021489	1.07431e-06	0.059	0.0362	0.1025	24.1086
ebi-a-GCST90017038	Gut microbiota abundance (genus Oxalobacter id.2978)	insomnia	rs6993398	G	A	0.127217	0.0278855	7.12771e-06	-0.0809	0.045	0.0724603	20.8129
ebi-a-GCST90017038	Gut microbiota abundance (genus Oxalobacter id.2978)	insomnia	rs736744	T	C	-0.117882	0.0211262	2.57472e-08	-0.0469	0.0354	0.1848	31.1352
ebi-a-GCST90017039	Gut microbiota abundance (genus Parabacteroides id.954)	insomnia	rs115602804	G	A	0.10308	0.0222736	1.93059e-06	0.0236	0.0563	0.675	21.4175
ebi-a-GCST90017039	Gut microbiota abundance (genus Parabacteroides id.954)	insomnia	rs11965579	G	C	0.162824	0.0381863	8.86584e-06	0.0722	0.1186	0.5427	18.1812
ebi-a-GCST90017039	Gut microbiota abundance (genus Parabacteroides id.954)	insomnia	rs3860755	G	C	0.0558784	0.0116625	1.71325e-06	0.0033	0.0376	0.9305	22.9564
ebi-a-GCST90017039	Gut microbiota abundance (genus Parabacteroides id.954)	insomnia	rs4236095	A	G	-0.0761961	0.0157042	1.93143e-06	-0.0301	0.0578	0.6026	23.5415
ebi-a-GCST90017039	Gut microbiota abundance (genus Parabacteroides id.954)	insomnia	rs60884758	C	T	-0.0702667	0.0142249	5.7069e-07	-0.0023	0.0457	0.9592	24.4006
ebi-a-GCST90017039	Gut microbiota abundance (genus Parabacteroides id.954)	insomnia	rs6657302	T	C	-0.10452	0.0225521	9.75708e-06	-0.0576	0.0714	0.4195	21.4795
ebi-a-GCST90017039	Gut microbiota abundance (genus Parabacteroides id.954)	insomnia	rs72893646	A	T	-0.0715594	0.0156668	8.83385e-06	0.0479	0.0524	0.3611	20.8628
ebi-a-GCST90017039	Gut microbiota abundance (genus Parabacteroides id.954)	insomnia	rs7298818	C	T	0.0888832	0.0200902	8.53631e-06	0.1052	0.0576	0.0679595	19.5736
ebi-a-GCST90017040	Gut microbiota abundance (genus Paraprevotella id.962)	insomnia	rs10842464	C	T	0.0758215	0.0172568	6.59721e-06	-0.0404	0.0383	0.2909	19.3048
ebi-a-GCST90017040	Gut microbiota abundance (genus Paraprevotella id.962)	insomnia	rs140997932	T	C	-0.162376	0.0354178	2.1112e-06	-0.0624	0.0767	0.416	21.0184
ebi-a-GCST90017040	Gut microbiota abundance (genus Paraprevotella id.962)	insomnia	rs145020347	A	G	-0.12465	0.0262323	4.03005e-06	-0.0229	0.0503	0.6494	22.5794
ebi-a-GCST90017040	Gut microbiota abundance (genus Paraprevotella id.962)	insomnia	rs17109926	A	G	-0.0988335	0.0216172	6.75274e-06	0.0464	0.0392	0.2363	20.903
ebi-a-GCST90017040	Gut microbiota abundance (genus Paraprevotella id.962)	insomnia	rs17785622	A	G	0.248065	0.0524304	1.92659e-06	0.2025	0.092	0.0276802	22.3854
ebi-a-GCST90017040	Gut microbiota abundance (genus Paraprevotella id.962)	insomnia	rs2081023	A	G	-0.122561	0.0236507	2.63797e-07	0.0538	0.05	0.2822	26.8545
ebi-a-GCST90017040	Gut microbiota abundance (genus Paraprevotella id.962)	insomnia	rs3008582	T	C	0.10572	0.0227246	4.35993e-06	-0.0583	0.0442	0.1876	21.6432
ebi-a-GCST90017040	Gut microbiota abundance (genus Paraprevotella id.962)	insomnia	rs3801748	G	A	0.0779721	0.0171691	5.20176e-06	-0.0683	0.0364	0.0604296	20.6245
ebi-a-GCST90017040	Gut microbiota abundance (genus Paraprevotella id.962)	insomnia	rs4756632	G	T	-0.138905	0.0289897	3.81751e-06	-0.001	0.0517	0.9843	22.9588
ebi-a-GCST90017040	Gut microbiota abundance (genus Paraprevotella id.962)	insomnia	rs4767113	C	T	0.0882466	0.018382	2.14358e-06	-0.0472	0.0373	0.2054	23.0468
ebi-a-GCST90017040	Gut microbiota abundance (genus Paraprevotella id.962)	insomnia	rs7240324	T	G	-0.10229	0.0226948	5.95895e-06	-0.0175	0.0409	0.669501	20.3149
ebi-a-GCST90017040	Gut microbiota abundance (genus Paraprevotella id.962)	insomnia	rs9602779	A	C	-0.106692	0.0220264	6.9274e-07	0.0218	0.0408	0.5928	23.4626
ebi-a-GCST90017040	Gut microbiota abundance (genus Paraprevotella id.962)	insomnia	rs9900242	A	G	-0.0852967	0.0175212	1.14067e-06	-0.0017	0.0369	0.9628	23.6994
ebi-a-GCST90017041	Gut microbiota abundance (genus Parasutterella id.2892)	insomnia	rs10899911	A	G	-0.0717102	0.0148151	1.15271e-06	0.0029	0.0414	0.9439	23.4289
ebi-a-GCST90017041	Gut microbiota abundance (genus Parasutterella id.2892)	insomnia	rs11715853	G	A	-0.0662952	0.0146114	6.22917e-06	-0.0665	0.0383	0.0823095	20.5864
ebi-a-GCST90017041	Gut microbiota abundance (genus Parasutterella id.2892)	insomnia	rs1403396	A	T	-0.0756729	0.0159035	2.75518e-06	0.0791	0.0424	0.0620597	22.641
ebi-a-GCST90017041	Gut microbiota abundance (genus Parasutterella id.2892)	insomnia	rs2090816	C	A	-0.0840967	0.0177315	2.89714e-06	-0.0198	0.046	0.6664	22.494
ebi-a-GCST90017041	Gut microbiota abundance (genus Parasutterella id.2892)	insomnia	rs35055552	T	C	0.109554	0.0235433	3.3485e-06	-0.0415	0.0507	0.4123	21.6532
ebi-a-GCST90017041	Gut microbiota abundance (genus Parasutterella id.2892)	insomnia	rs35414597	T	A	-0.0684946	0.0142143	1.51206e-06	0.0075	0.0384	0.8451	23.22
ebi-a-GCST90017041	Gut microbiota abundance (genus Parasutterella id.2892)	insomnia	rs55877868	A	C	-0.104458	0.0228089	2.87071e-06	0.0177	0.0582	0.7603	20.9737
ebi-a-GCST90017041	Gut microbiota abundance (genus Parasutterella id.2892)	insomnia	rs62273907	A	G	0.229468	0.0502262	5.88383e-06	-0.0264	0.0698	0.705	20.8729
ebi-a-GCST90017041	Gut microbiota abundance (genus Parasutterella id.2892)	insomnia	rs6809952	G	A	-0.0684957	0.0150892	8.13355e-06	0.0063	0.0399	0.8751	20.606
ebi-a-GCST90017041	Gut microbiota abundance (genus Parasutterella id.2892)	insomnia	rs6828768	C	T	0.0636852	0.0132645	1.78328e-06	0.0295	0.035	0.3998	23.0513
ebi-a-GCST90017041	Gut microbiota abundance (genus Parasutterella id.2892)	insomnia	rs7303158	C	T	0.0646859	0.0134256	1.32776e-06	-0.0435	0.0351	0.2151	23.2141
ebi-a-GCST90017041	Gut microbiota abundance (genus Parasutterella id.2892)	insomnia	rs7311004	C	T	0.0617522	0.0136438	5.92052e-06	0.0145	0.0352	0.6805	20.4849
ebi-a-GCST90017041	Gut microbiota abundance (genus Parasutterella id.2892)	insomnia	rs7572229	A	G	-0.066273	0.0132736	6.31699e-07	-0.0299	0.0351	0.3936	24.9285
ebi-a-GCST90017041	Gut microbiota abundance (genus Parasutterella id.2892)	insomnia	rs78383039	T	C	-0.146315	0.0297119	1.57438e-06	0.0673	0.0879	0.4437	24.2503
ebi-a-GCST90017041	Gut microbiota abundance (genus Parasutterella id.2892)	insomnia	rs8039785	G	T	-0.0618345	0.0133	3.62093e-06	-0.019	0.035	0.588	21.6152
ebi-a-GCST90017041	Gut microbiota abundance (genus Parasutterella id.2892)	insomnia	rs823424	G	A	-0.0713448	0.0156958	4.95291e-06	0.0163	0.0402	0.684499	20.6613
ebi-a-GCST90017042	Gut microbiota abundance (genus Peptococcus id.2037)	insomnia	rs10031059	C	T	0.121167	0.0225844	1.23637e-07	-0.0234	0.0411	0.5692	28.784
ebi-a-GCST90017042	Gut microbiota abundance (genus Peptococcus id.2037)	insomnia	rs11001941	G	A	-0.195611	0.0392217	1.32859e-06	0.0176	0.0615	0.774701	24.8733
ebi-a-GCST90017042	Gut microbiota abundance (genus Peptococcus id.2037)	insomnia	rs11030569	A	T	-0.17402	0.0374133	3.1299e-06	-0.0296	0.0531	0.5774	21.6345
ebi-a-GCST90017042	Gut microbiota abundance (genus Peptococcus id.2037)	insomnia	rs12069354	C	T	0.16763	0.0379501	9.28346e-06	-0.1002	0.0738	0.1744	19.5109
ebi-a-GCST90017042	Gut microbiota abundance (genus Peptococcus id.2037)	insomnia	rs2054133	A	G	-0.0895433	0.0188332	2.14166e-06	-0.0049	0.0368	0.8939	22.6057
ebi-a-GCST90017042	Gut microbiota abundance (genus Peptococcus id.2037)	insomnia	rs34282744	G	C	0.191797	0.0399832	1.83535e-06	-0.089	0.0638	0.1635	23.0106
ebi-a-GCST90017042	Gut microbiota abundance (genus Peptococcus id.2037)	insomnia	rs36121075	A	G	-0.14067	0.030628	6.98715e-06	0.0308	0.0465	0.508401	21.0943
ebi-a-GCST90017042	Gut microbiota abundance (genus Peptococcus id.2037)	insomnia	rs413827	G	A	0.110229	0.0237523	3.30088e-06	0.0239	0.0411	0.5615	21.5368
ebi-a-GCST90017042	Gut microbiota abundance (genus Peptococcus id.2037)	insomnia	rs5770862	T	C	0.162018	0.0356813	3.21959e-06	0.0492	0.0606	0.4167	20.6179
ebi-a-GCST90017042	Gut microbiota abundance (genus Peptococcus id.2037)	insomnia	rs6918730	A	G	-0.135311	0.0289742	1.14731e-06	0.1351	0.0746	0.0702199	21.8094
ebi-a-GCST90017042	Gut microbiota abundance (genus Peptococcus id.2037)	insomnia	rs7033353	G	T	-0.090152	0.018995	2.21958e-06	0.0061	0.035	0.8627	22.5254
ebi-a-GCST90017042	Gut microbiota abundance (genus Peptococcus id.2037)	insomnia	rs72850165	T	C	-0.134304	0.0300423	5.74156e-06	0.0799	0.0663	0.2281	19.9853
ebi-a-GCST90017042	Gut microbiota abundance (genus Peptococcus id.2037)	insomnia	rs74592222	G	A	0.137957	0.0302965	8.55342e-06	0.0102	0.055	0.8522	20.7349
ebi-a-GCST90017042	Gut microbiota abundance (genus Peptococcus id.2037)	insomnia	rs75754569	C	G	0.181434	0.0319429	1.09883e-08	-0.0167	0.0607	0.7838	32.2618
ebi-a-GCST90017042	Gut microbiota abundance (genus Peptococcus id.2037)	insomnia	rs7766680	G	C	0.0976832	0.0214155	3.50768e-06	-0.048	0.042	0.2536	20.8057
ebi-a-GCST90017042	Gut microbiota abundance (genus Peptococcus id.2037)	insomnia	rs77681628	C	T	0.200307	0.0387328	2.68838e-07	0.0029	0.064	0.9636	26.7445
ebi-a-GCST90017043	Gut microbiota abundance (genus Phascolarctobacterium id.2168)	insomnia	rs11929846	T	C	-0.0697199	0.0157969	8.88423e-06	0.0236	0.0423	0.5772	19.4791
ebi-a-GCST90017043	Gut microbiota abundance (genus Phascolarctobacterium id.2168)	insomnia	rs12618201	A	G	0.0641657	0.0138202	3.37699e-06	0.0306	0.0352	0.3852	21.5564
ebi-a-GCST90017043	Gut microbiota abundance (genus Phascolarctobacterium id.2168)	insomnia	rs1264476	G	T	-0.0767335	0.0166041	4.29566e-06	0.041	0.045	0.3622	21.357
ebi-a-GCST90017043	Gut microbiota abundance (genus Phascolarctobacterium id.2168)	insomnia	rs56069061	G	A	-0.111306	0.0230694	1.87176e-06	-0.0897	0.0714	0.2088	23.279
ebi-a-GCST90017043	Gut microbiota abundance (genus Phascolarctobacterium id.2168)	insomnia	rs56157888	A	C	0.0954864	0.0193976	1.08505e-06	-0.0186	0.0425	0.6615	24.2319
ebi-a-GCST90017043	Gut microbiota abundance (genus Phascolarctobacterium id.2168)	insomnia	rs6427992	C	G	0.0652458	0.0137508	2.08612e-06	0.0102	0.0361	0.778501	22.5138
ebi-a-GCST90017043	Gut microbiota abundance (genus Phascolarctobacterium id.2168)	insomnia	rs74540770	G	A	-0.121014	0.0258621	3.60272e-06	0.0501	0.065	0.4404	21.8949
ebi-a-GCST90017043	Gut microbiota abundance (genus Phascolarctobacterium id.2168)	insomnia	rs75882962	T	C	0.0968661	0.0190575	3.18985e-07	-0.034	0.0526	0.5182	25.8352
ebi-a-GCST90017043	Gut microbiota abundance (genus Phascolarctobacterium id.2168)	insomnia	rs76124218	C	G	-0.159361	0.0344532	2.66968e-06	-0.0171	0.0921	0.8531	21.3946
ebi-a-GCST90017043	Gut microbiota abundance (genus Phascolarctobacterium id.2168)	insomnia	rs7982713	G	A	0.0726921	0.0163201	9.72165e-06	0.0175	0.0393	0.6569	19.8394
ebi-a-GCST90017044	Gut microbiota abundance (genus Prevotella7 id.11182)	insomnia	rs118038478	A	G	0.205676	0.0468917	7.85416e-06	0.147	0.0681	0.0310199	19.2387
ebi-a-GCST90017044	Gut microbiota abundance (genus Prevotella7 id.11182)	insomnia	rs12124567	A	G	-0.121281	0.0275017	9.48986e-06	0.0573	0.0441	0.1931	19.4476
ebi-a-GCST90017044	Gut microbiota abundance (genus Prevotella7 id.11182)	insomnia	rs12195431	T	C	0.196528	0.0442322	8.72811e-06	-0.073	0.0593	0.2185	19.7411
ebi-a-GCST90017044	Gut microbiota abundance (genus Prevotella7 id.11182)	insomnia	rs16937247	G	C	0.146098	0.0351529	9.63696e-06	0.0099	0.0435	0.8205	17.2729
ebi-a-GCST90017044	Gut microbiota abundance (genus Prevotella7 id.11182)	insomnia	rs2240542	C	T	0.12085	0.0261776	4.8415e-06	0.0015	0.0397	0.9703	21.3125
ebi-a-GCST90017044	Gut microbiota abundance (genus Prevotella7 id.11182)	insomnia	rs2918132	T	C	0.114648	0.0254916	6.42407e-06	0.0403	0.0362	0.2662	20.2273
ebi-a-GCST90017044	Gut microbiota abundance (genus Prevotella7 id.11182)	insomnia	rs430270	A	C	0.139155	0.0297055	2.86847e-06	0.0583	0.0449	0.1945	21.9444
ebi-a-GCST90017044	Gut microbiota abundance (genus Prevotella7 id.11182)	insomnia	rs57404562	C	A	0.155486	0.0316057	6.2157e-07	0.0251	0.0524	0.6316	24.202
ebi-a-GCST90017044	Gut microbiota abundance (genus Prevotella7 id.11182)	insomnia	rs79263163	A	C	-0.143982	0.031501	7.51052e-06	-0.0277	0.0439	0.5286	20.8914
ebi-a-GCST90017044	Gut microbiota abundance (genus Prevotella7 id.11182)	insomnia	rs9426434	T	C	-0.123657	0.0278514	9.71717e-06	0.0223	0.0368	0.5451	19.7126
ebi-a-GCST90017044	Gut microbiota abundance (genus Prevotella7 id.11182)	insomnia	rs9608249	A	G	-0.158213	0.0336317	2.06685e-06	0.0126	0.0563	0.8232	22.1303
ebi-a-GCST90017044	Gut microbiota abundance (genus Prevotella7 id.11182)	insomnia	rs9959718	G	A	0.133012	0.0275361	1.9006e-06	0.0134	0.0437	0.7596	23.3333
ebi-a-GCST90017045	Gut microbiota abundance (genus Prevotella9 id.11183)	insomnia	rs10512344	C	G	0.247373	0.0544087	3.19323e-06	-0.0645	0.1255	0.6071	20.6713
ebi-a-GCST90017045	Gut microbiota abundance (genus Prevotella9 id.11183)	insomnia	rs111509883	T	C	0.171131	0.0347624	1.24388e-06	0.023	0.0555	0.6787	24.2347
ebi-a-GCST90017045	Gut microbiota abundance (genus Prevotella9 id.11183)	insomnia	rs11199734	A	T	0.0770209	0.0169462	7.00293e-06	0.0488	0.0424	0.2491	20.6573
ebi-a-GCST90017045	Gut microbiota abundance (genus Prevotella9 id.11183)	insomnia	rs11685699	C	T	-0.141357	0.0295665	2.02554e-06	-0.017	0.0651	0.7945	22.8578
ebi-a-GCST90017045	Gut microbiota abundance (genus Prevotella9 id.11183)	insomnia	rs117271932	A	G	0.208089	0.0440393	2.81722e-06	0.1008	0.076	0.1846	22.3263
ebi-a-GCST90017045	Gut microbiota abundance (genus Prevotella9 id.11183)	insomnia	rs12648235	T	C	0.0785902	0.0177676	7.39078e-06	-0.0164	0.0414	0.6924	19.565
ebi-a-GCST90017045	Gut microbiota abundance (genus Prevotella9 id.11183)	insomnia	rs1304512	G	A	0.0761593	0.0165885	5.29078e-06	-0.0887	0.0394	0.0245002	21.0781
ebi-a-GCST90017045	Gut microbiota abundance (genus Prevotella9 id.11183)	insomnia	rs16966465	G	C	0.0743348	0.0165291	9.33211e-06	0.0038	0.0449	0.9334	20.2249
ebi-a-GCST90017045	Gut microbiota abundance (genus Prevotella9 id.11183)	insomnia	rs2104588	C	T	-0.105558	0.023773	8.1298e-06	0.0818	0.0766	0.2855	19.7158
ebi-a-GCST90017045	Gut microbiota abundance (genus Prevotella9 id.11183)	insomnia	rs2495052	A	G	0.0838978	0.0188523	8.9714e-06	0.0159	0.0492	0.7461	19.8049
ebi-a-GCST90017045	Gut microbiota abundance (genus Prevotella9 id.11183)	insomnia	rs2683313	G	A	0.0724576	0.0151603	1.68896e-06	-0.0236	0.0378	0.5322	22.843
ebi-a-GCST90017045	Gut microbiota abundance (genus Prevotella9 id.11183)	insomnia	rs4968431	G	T	0.0640113	0.0144162	8.5844e-06	0.0012	0.0369	0.9746	19.7157
ebi-a-GCST90017045	Gut microbiota abundance (genus Prevotella9 id.11183)	insomnia	rs7232121	G	C	0.0671292	0.014423	3.76011e-06	0.0317	0.0355	0.3713	21.6627
ebi-a-GCST90017045	Gut microbiota abundance (genus Prevotella9 id.11183)	insomnia	rs7237249	C	T	-0.0823764	0.0182126	8.93305e-06	0.0328	0.0448	0.4644	20.4579
ebi-a-GCST90017045	Gut microbiota abundance (genus Prevotella9 id.11183)	insomnia	rs72815774	T	C	-0.176186	0.0393068	8.78294e-06	-0.066	0.0787	0.4018	20.0913
ebi-a-GCST90017045	Gut microbiota abundance (genus Prevotella9 id.11183)	insomnia	rs746764	T	C	-0.0915771	0.0193245	2.04e-06	-0.0184	0.0426	0.664599	22.4573
ebi-a-GCST90017045	Gut microbiota abundance (genus Prevotella9 id.11183)	insomnia	rs7976209	T	C	-0.0870786	0.0197951	7.2835e-06	-0.022	0.0483	0.6482	19.3512
ebi-a-GCST90017045	Gut microbiota abundance (genus Prevotella9 id.11183)	insomnia	rs9428102	A	G	-0.0778845	0.0176068	4.61732e-06	-0.0312	0.0424	0.4613	19.5678
ebi-a-GCST90017045	Gut microbiota abundance (genus Prevotella9 id.11183)	insomnia	rs9613013	G	A	0.0917591	0.0202697	6.10408e-06	-0.0681	0.0537	0.2047	20.4929
ebi-a-GCST90017046	Gut microbiota abundance (genus Rikenellaceae RC9 gut group id.11191)	insomnia	rs12501673	A	G	0.116395	0.0262253	6.28985e-06	-0.0021	0.0394	0.9569	19.6983
ebi-a-GCST90017046	Gut microbiota abundance (genus Rikenellaceae RC9 gut group id.11191)	insomnia	rs17032291	T	C	-0.169579	0.0368251	6.60998e-06	-0.0769	0.053	0.1468	21.2059
ebi-a-GCST90017046	Gut microbiota abundance (genus Rikenellaceae RC9 gut group id.11191)	insomnia	rs17582787	A	G	-0.157739	0.0339924	3.55378e-06	0.0216	0.047	0.6454	21.5335
ebi-a-GCST90017046	Gut microbiota abundance (genus Rikenellaceae RC9 gut group id.11191)	insomnia	rs2074881	T	C	-0.142236	0.032391	9.44778e-06	0.0183	0.0515	0.7228	19.2828
ebi-a-GCST90017046	Gut microbiota abundance (genus Rikenellaceae RC9 gut group id.11191)	insomnia	rs2900503	T	G	0.172329	0.0326671	1.55282e-07	0.0108	0.0475	0.8202	27.8289
ebi-a-GCST90017046	Gut microbiota abundance (genus Rikenellaceae RC9 gut group id.11191)	insomnia	rs2998141	C	T	0.136346	0.0293073	4.42374e-06	0.0088	0.0415	0.8319	21.6438
ebi-a-GCST90017046	Gut microbiota abundance (genus Rikenellaceae RC9 gut group id.11191)	insomnia	rs4270579	A	G	0.118021	0.0271041	5.45645e-06	-0.0044	0.0375	0.9065	18.9604
ebi-a-GCST90017046	Gut microbiota abundance (genus Rikenellaceae RC9 gut group id.11191)	insomnia	rs4717843	G	T	-0.119376	0.0260548	4.71726e-06	0.084	0.0354	0.01766	20.9922
ebi-a-GCST90017046	Gut microbiota abundance (genus Rikenellaceae RC9 gut group id.11191)	insomnia	rs7113155	C	G	-0.114423	0.0247798	5.26478e-06	-0.0398	0.0363	0.2731	21.3222
ebi-a-GCST90017046	Gut microbiota abundance (genus Rikenellaceae RC9 gut group id.11191)	insomnia	rs7193937	C	G	-0.124153	0.027741	6.18771e-06	0.0411	0.0367	0.2626	20.0295
ebi-a-GCST90017046	Gut microbiota abundance (genus Rikenellaceae RC9 gut group id.11191)	insomnia	rs7712231	A	G	0.156284	0.0350462	7.9704e-06	-0.0168	0.0515	0.7437	19.886
ebi-a-GCST90017046	Gut microbiota abundance (genus Rikenellaceae RC9 gut group id.11191)	insomnia	rs80309088	G	A	0.17405	0.0383423	4.55638e-06	-0.0728	0.0544	0.1808	20.6059
ebi-a-GCST90017046	Gut microbiota abundance (genus Rikenellaceae RC9 gut group id.11191)	insomnia	rs9887954	G	A	-0.114849	0.0249013	4.80806e-06	-0.0014	0.0357	0.9678	21.2721
ebi-a-GCST90017047	Gut microbiota abundance (genus Romboutsia id.11347)	insomnia	rs10279978	A	G	-0.0622202	0.0127675	1.17009e-06	0.0168	0.0377	0.656999	23.7493
ebi-a-GCST90017047	Gut microbiota abundance (genus Romboutsia id.11347)	insomnia	rs11221428	T	C	-0.0726779	0.0158263	6.48649e-06	0.0235	0.0418	0.5739	21.0885
ebi-a-GCST90017047	Gut microbiota abundance (genus Romboutsia id.11347)	insomnia	rs114398731	G	C	-0.131039	0.0293815	7.95848e-06	0.1047	0.0771	0.1748	19.8908
ebi-a-GCST90017047	Gut microbiota abundance (genus Romboutsia id.11347)	insomnia	rs16843578	C	T	-0.0875276	0.0196779	5.08124e-06	-0.0748	0.0789	0.3429	19.7848
ebi-a-GCST90017047	Gut microbiota abundance (genus Romboutsia id.11347)	insomnia	rs28603357	T	C	-0.214911	0.0474739	8.52236e-06	-0.1332	0.1271	0.2948	20.4931
ebi-a-GCST90017047	Gut microbiota abundance (genus Romboutsia id.11347)	insomnia	rs34302036	G	A	-0.0550261	0.0120835	5.87665e-06	0.0426	0.0353	0.2278	20.7373
ebi-a-GCST90017047	Gut microbiota abundance (genus Romboutsia id.11347)	insomnia	rs61841503	G	A	0.092888	0.0171454	3.99595e-08	0.0131	0.0521	0.8018	29.3511
ebi-a-GCST90017047	Gut microbiota abundance (genus Romboutsia id.11347)	insomnia	rs62504452	A	G	-0.0710048	0.0156654	4.65833e-06	-0.0141	0.0508	0.781801	20.5444
ebi-a-GCST90017047	Gut microbiota abundance (genus Romboutsia id.11347)	insomnia	rs7109293	A	G	0.0919112	0.0205738	6.98361e-06	-0.0221	0.0546	0.6854	19.9576
ebi-a-GCST90017047	Gut microbiota abundance (genus Romboutsia id.11347)	insomnia	rs75200530	T	G	-0.190644	0.0421065	5.06559e-06	0.0814	0.1039	0.4332	20.4997
ebi-a-GCST90017047	Gut microbiota abundance (genus Romboutsia id.11347)	insomnia	rs75987356	G	A	-0.129578	0.0280454	6.70795e-06	-0.0141	0.0665	0.8323	21.3471
ebi-a-GCST90017047	Gut microbiota abundance (genus Romboutsia id.11347)	insomnia	rs77702691	A	G	-0.094406	0.0208544	7.3697e-06	0.0385	0.0622	0.535499	20.4929
ebi-a-GCST90017047	Gut microbiota abundance (genus Romboutsia id.11347)	insomnia	rs9389266	T	G	0.0722815	0.0162353	9.38469e-06	-0.0435	0.046	0.344	19.8214
ebi-a-GCST90017047	Gut microbiota abundance (genus Romboutsia id.11347)	insomnia	rs9567264	C	T	0.0580018	0.0127495	5.75692e-06	-0.0053	0.0372	0.8861	20.6965
ebi-a-GCST90017048	Gut microbiota abundance (genus Roseburia id.2012)	insomnia	rs116270582	T	A	-0.153844	0.0329324	1.19525e-06	-0.0658	0.0859	0.4436	21.823
ebi-a-GCST90017048	Gut microbiota abundance (genus Roseburia id.2012)	insomnia	rs12740451	T	C	0.0697527	0.0153607	7.3426e-06	0.0444	0.0514	0.3883	20.6205
ebi-a-GCST90017048	Gut microbiota abundance (genus Roseburia id.2012)	insomnia	rs16910295	T	C	-0.0980434	0.020957	2.91112e-06	0.1011	0.0779	0.1945	21.8866
ebi-a-GCST90017048	Gut microbiota abundance (genus Roseburia id.2012)	insomnia	rs2034589	G	C	0.0629765	0.0123489	5.01164e-07	0.0151	0.046	0.7417	26.0076
ebi-a-GCST90017048	Gut microbiota abundance (genus Roseburia id.2012)	insomnia	rs2160994	C	T	-0.0550687	0.0112481	9.6984e-07	-0.049	0.0369	0.1844	23.9691
ebi-a-GCST90017048	Gut microbiota abundance (genus Roseburia id.2012)	insomnia	rs2943022	T	C	0.0493786	0.0106763	4.11405e-06	0.0114	0.0356	0.7489	21.3912
ebi-a-GCST90017048	Gut microbiota abundance (genus Roseburia id.2012)	insomnia	rs302266	T	C	-0.0777312	0.0172985	8.12587e-06	-0.0309	0.0522	0.5536	20.1917
ebi-a-GCST90017048	Gut microbiota abundance (genus Roseburia id.2012)	insomnia	rs329182	T	C	0.0690327	0.0152884	5.90147e-06	0.0294	0.0475	0.5358	20.3885
ebi-a-GCST90017048	Gut microbiota abundance (genus Roseburia id.2012)	insomnia	rs4748237	G	C	0.0488326	0.0106404	4.67218e-06	0.0138	0.0352	0.6957	21.0622
ebi-a-GCST90017048	Gut microbiota abundance (genus Roseburia id.2012)	insomnia	rs55858165	A	C	0.179284	0.0404954	9.98964e-06	0.045	0.0945	0.6336	19.6007
ebi-a-GCST90017048	Gut microbiota abundance (genus Roseburia id.2012)	insomnia	rs57466170	C	T	0.0741405	0.0171601	8.30099e-06	0.01	0.067	0.8813	18.6669
ebi-a-GCST90017048	Gut microbiota abundance (genus Roseburia id.2012)	insomnia	rs6445851	A	G	0.0497336	0.0108158	3.5272e-06	0.0219	0.0361	0.543501	21.1438
ebi-a-GCST90017048	Gut microbiota abundance (genus Roseburia id.2012)	insomnia	rs6930661	C	T	-0.0961587	0.0204975	2.47942e-06	0.0486	0.0736	0.509	22.0077
ebi-a-GCST90017048	Gut microbiota abundance (genus Roseburia id.2012)	insomnia	rs75326254	C	T	-0.104628	0.0230897	7.50205e-06	-0.0658	0.0744	0.3764	20.5333
ebi-a-GCST90017048	Gut microbiota abundance (genus Roseburia id.2012)	insomnia	rs75820970	C	G	-0.232125	0.0481562	1.47798e-07	-0.0842	0.0526	0.1091	23.2348
ebi-a-GCST90017048	Gut microbiota abundance (genus Roseburia id.2012)	insomnia	rs78753150	A	C	0.0968739	0.0214067	9.98321e-06	0.0159	0.0576	0.782899	20.4793
ebi-a-GCST90017048	Gut microbiota abundance (genus Roseburia id.2012)	insomnia	rs9300744	C	T	-0.0588452	0.0126228	4.75116e-06	0.0992	0.0458	0.0302698	21.7325
ebi-a-GCST90017049	Gut microbiota abundance (genus Ruminiclostridium5 id.11355)	insomnia	rs10827477	A	G	-0.0547387	0.0115163	2.1918e-06	0.0444	0.0366	0.2256	22.5924
ebi-a-GCST90017049	Gut microbiota abundance (genus Ruminiclostridium5 id.11355)	insomnia	rs113753996	T	C	0.0820689	0.0174463	3.98896e-06	-0.0864	0.0452	0.0557905	22.1284
ebi-a-GCST90017049	Gut microbiota abundance (genus Ruminiclostridium5 id.11355)	insomnia	rs1223978	C	T	-0.0484169	0.0108254	8.16188e-06	0.0025	0.0352	0.9445	20.0035
ebi-a-GCST90017049	Gut microbiota abundance (genus Ruminiclostridium5 id.11355)	insomnia	rs1492620	T	C	-0.0830505	0.0180073	3.52574e-06	-0.0097	0.0516	0.8508	21.271
ebi-a-GCST90017049	Gut microbiota abundance (genus Ruminiclostridium5 id.11355)	insomnia	rs2286384	C	G	0.0518814	0.0107482	1.43857e-06	-0.0139	0.0349	0.691399	23.2998
ebi-a-GCST90017049	Gut microbiota abundance (genus Ruminiclostridium5 id.11355)	insomnia	rs243585	C	G	-0.0585939	0.0121017	1.32681e-06	0.067	0.0395	0.0894293	23.4429
ebi-a-GCST90017049	Gut microbiota abundance (genus Ruminiclostridium5 id.11355)	insomnia	rs2482038	C	A	0.0518991	0.0108777	1.70314e-06	0.0669	0.0357	0.0609397	22.7638
ebi-a-GCST90017049	Gut microbiota abundance (genus Ruminiclostridium5 id.11355)	insomnia	rs2791343	T	C	0.051717	0.0113369	5.53962e-06	0.0265	0.0358	0.4594	20.8103
ebi-a-GCST90017049	Gut microbiota abundance (genus Ruminiclostridium5 id.11355)	insomnia	rs2801960	G	C	-0.0520975	0.0115111	6.20869e-06	-0.035	0.0383	0.3617	20.4833
ebi-a-GCST90017049	Gut microbiota abundance (genus Ruminiclostridium5 id.11355)	insomnia	rs2833828	G	A	0.0489617	0.0108702	6.81648e-06	0.0354	0.0356	0.3206	20.2879
ebi-a-GCST90017049	Gut microbiota abundance (genus Ruminiclostridium5 id.11355)	insomnia	rs4955951	A	G	-0.0713749	0.0165826	9.9552e-06	0.0773	0.0547	0.1579	18.5262
ebi-a-GCST90017049	Gut microbiota abundance (genus Ruminiclostridium5 id.11355)	insomnia	rs6121460	G	A	0.0932955	0.0199206	2.64107e-06	0.0036	0.0642	0.9552	21.9339
ebi-a-GCST90017049	Gut microbiota abundance (genus Ruminiclostridium5 id.11355)	insomnia	rs73002572	G	C	0.181548	0.0414078	8.82226e-06	0.0113	0.054	0.8344	19.2229
ebi-a-GCST90017049	Gut microbiota abundance (genus Ruminiclostridium5 id.11355)	insomnia	rs79968837	A	G	-0.0950311	0.0193507	1.14623e-06	-0.132	0.0804	0.1008	24.1178
ebi-a-GCST90017049	Gut microbiota abundance (genus Ruminiclostridium5 id.11355)	insomnia	rs8053158	G	A	0.0740543	0.0159151	5.89807e-06	0.0024	0.0543	0.965	21.6512
ebi-a-GCST90017050	Gut microbiota abundance (genus Ruminiclostridium6 id.11356)	insomnia	rs10829821	T	C	-0.097606	0.0216072	3.47144e-06	0.0422	0.0614	0.491801	20.4059
ebi-a-GCST90017050	Gut microbiota abundance (genus Ruminiclostridium6 id.11356)	insomnia	rs116969552	A	G	-0.166823	0.0376681	9.15946e-06	-0.1178	0.1048	0.2613	19.6139
ebi-a-GCST90017050	Gut microbiota abundance (genus Ruminiclostridium6 id.11356)	insomnia	rs11992182	A	C	0.0625299	0.0137876	4.64836e-06	0.0282	0.0419	0.5006	20.5683
ebi-a-GCST90017050	Gut microbiota abundance (genus Ruminiclostridium6 id.11356)	insomnia	rs1871858	C	G	-0.105422	0.0237274	9.11612e-06	-0.1157	0.055	0.0355304	19.7407
ebi-a-GCST90017050	Gut microbiota abundance (genus Ruminiclostridium6 id.11356)	insomnia	rs2548459	C	T	0.0554866	0.0122755	6.40206e-06	0.0237	0.0355	0.5039	20.4314
ebi-a-GCST90017050	Gut microbiota abundance (genus Ruminiclostridium6 id.11356)	insomnia	rs35362464	C	A	0.0720077	0.0165387	8.99146e-06	0.0157	0.0504	0.755499	18.9564
ebi-a-GCST90017050	Gut microbiota abundance (genus Ruminiclostridium6 id.11356)	insomnia	rs61060922	T	G	0.15913	0.0322283	1.08648e-06	0.0062	0.0967	0.9486	24.3798
ebi-a-GCST90017050	Gut microbiota abundance (genus Ruminiclostridium6 id.11356)	insomnia	rs663262	C	T	0.13498	0.0310715	3.39414e-06	-0.0168	0.0987	0.8651	18.8718
ebi-a-GCST90017050	Gut microbiota abundance (genus Ruminiclostridium6 id.11356)	insomnia	rs67479537	T	C	0.118994	0.026487	9.30208e-06	-0.0007	0.0823	0.9933	20.1829
ebi-a-GCST90017050	Gut microbiota abundance (genus Ruminiclostridium6 id.11356)	insomnia	rs71414120	T	G	0.200894	0.0406434	1.07696e-06	-0.0769	0.0798	0.3354	24.4317
ebi-a-GCST90017050	Gut microbiota abundance (genus Ruminiclostridium6 id.11356)	insomnia	rs72991535	T	G	0.135604	0.0295174	4.9537e-06	0.138	0.0953	0.1475	21.1052
ebi-a-GCST90017050	Gut microbiota abundance (genus Ruminiclostridium6 id.11356)	insomnia	rs73176030	T	C	0.058665	0.013208	7.28887e-06	-0.0663	0.0395	0.0932095	19.728
ebi-a-GCST90017050	Gut microbiota abundance (genus Ruminiclostridium6 id.11356)	insomnia	rs77193512	A	G	0.0736533	0.0153163	1.29587e-06	-0.0153	0.0405	0.705601	23.1247
ebi-a-GCST90017050	Gut microbiota abundance (genus Ruminiclostridium6 id.11356)	insomnia	rs792058	G	A	0.0554234	0.0125423	8.57946e-06	0.0554	0.0355	0.1181	19.5268
ebi-a-GCST90017050	Gut microbiota abundance (genus Ruminiclostridium6 id.11356)	insomnia	rs79968172	G	A	0.11614	0.0243083	1.66054e-06	0.0166	0.0745	0.8235	22.8273
ebi-a-GCST90017050	Gut microbiota abundance (genus Ruminiclostridium6 id.11356)	insomnia	rs9555756	A	C	-0.0804138	0.0176692	7.10133e-06	-0.0246	0.0634	0.698101	20.7123
ebi-a-GCST90017051	Gut microbiota abundance (genus Ruminiclostridium9 id.11357)	insomnia	rs113048721	C	G	0.0600735	0.0132737	4.10355e-06	0.06	0.0498	0.2279	20.4824
ebi-a-GCST90017051	Gut microbiota abundance (genus Ruminiclostridium9 id.11357)	insomnia	rs12040548	G	T	0.0570422	0.0122359	3.14869e-06	-0.0249	0.0394	0.5277	21.7331
ebi-a-GCST90017051	Gut microbiota abundance (genus Ruminiclostridium9 id.11357)	insomnia	rs12419854	T	A	-0.0727975	0.0155594	3.17995e-06	-0.0315	0.0394	0.4236	21.8901
ebi-a-GCST90017051	Gut microbiota abundance (genus Ruminiclostridium9 id.11357)	insomnia	rs13033315	T	A	0.0511195	0.0111418	5.68054e-06	-0.0224	0.0376	0.5514	21.0505
ebi-a-GCST90017051	Gut microbiota abundance (genus Ruminiclostridium9 id.11357)	insomnia	rs57665991	C	G	-0.0641507	0.0123339	2.07272e-07	0.0093	0.041	0.8213	27.0522
ebi-a-GCST90017051	Gut microbiota abundance (genus Ruminiclostridium9 id.11357)	insomnia	rs6082461	C	A	-0.0586425	0.0131004	4.86598e-06	0.0359	0.0431	0.4047	20.0381
ebi-a-GCST90017051	Gut microbiota abundance (genus Ruminiclostridium9 id.11357)	insomnia	rs7137760	C	T	0.050797	0.0112182	7.06903e-06	0.0127	0.0352	0.7191	20.5036
ebi-a-GCST90017051	Gut microbiota abundance (genus Ruminiclostridium9 id.11357)	insomnia	rs73592673	A	T	-0.081629	0.0169515	2.13974e-06	-0.0353	0.0523	0.4996	23.1885
ebi-a-GCST90017051	Gut microbiota abundance (genus Ruminiclostridium9 id.11357)	insomnia	rs74303178	T	C	0.0532742	0.0119274	7.91571e-06	-0.0151	0.0376	0.6888	19.95
ebi-a-GCST90017051	Gut microbiota abundance (genus Ruminiclostridium9 id.11357)	insomnia	rs78191726	T	C	0.0944998	0.0210206	7.58281e-06	0.0102	0.0671	0.8797	20.2102
ebi-a-GCST90017051	Gut microbiota abundance (genus Ruminiclostridium9 id.11357)	insomnia	rs79082720	C	G	0.0928576	0.0204871	6.46934e-06	-0.0055	0.0826	0.9467	20.5435
ebi-a-GCST90017051	Gut microbiota abundance (genus Ruminiclostridium9 id.11357)	insomnia	rs918449	G	A	0.0950908	0.0197177	2.55994e-06	0.063	0.0667	0.3448	23.2576
ebi-a-GCST90017051	Gut microbiota abundance (genus Ruminiclostridium9 id.11357)	insomnia	rs9522712	T	C	0.0699728	0.0154939	4.65961e-06	0.0887	0.0489	0.0696306	20.3956
ebi-a-GCST90017051	Gut microbiota abundance (genus Ruminiclostridium9 id.11357)	insomnia	rs9809789	C	T	-0.0717454	0.0159673	8.71967e-06	0.0575	0.0452	0.2039	20.1895
ebi-a-GCST90017052	Gut microbiota abundance (genus Ruminococcaceae NK4A214 group id.11358)	insomnia	rs11241747	T	C	-0.0533858	0.0120035	6.58977e-06	-0.0425	0.0387	0.2721	19.7804
ebi-a-GCST90017052	Gut microbiota abundance (genus Ruminococcaceae NK4A214 group id.11358)	insomnia	rs114244418	C	G	-0.175266	0.0372779	3.59153e-06	-0.0131	0.0882	0.8821	22.1051
ebi-a-GCST90017052	Gut microbiota abundance (genus Ruminococcaceae NK4A214 group id.11358)	insomnia	rs11586410	G	A	-0.0863422	0.0169937	3.66277e-07	-0.043	0.0483	0.3732	25.8149
ebi-a-GCST90017052	Gut microbiota abundance (genus Ruminococcaceae NK4A214 group id.11358)	insomnia	rs12642039	C	T	0.0553003	0.0119397	3.43005e-06	0.0037	0.0364	0.9185	21.452
ebi-a-GCST90017052	Gut microbiota abundance (genus Ruminococcaceae NK4A214 group id.11358)	insomnia	rs12731	A	G	-0.0527684	0.0115053	4.87237e-06	-0.0314	0.036	0.383	21.0355
ebi-a-GCST90017052	Gut microbiota abundance (genus Ruminococcaceae NK4A214 group id.11358)	insomnia	rs13087692	G	T	-0.0574623	0.012594	8.69221e-06	0.0409	0.0382	0.2847	20.818
ebi-a-GCST90017052	Gut microbiota abundance (genus Ruminococcaceae NK4A214 group id.11358)	insomnia	rs136761	A	G	0.0587521	0.0119155	8.15192e-07	-0.0072	0.0364	0.8444	24.3121
ebi-a-GCST90017052	Gut microbiota abundance (genus Ruminococcaceae NK4A214 group id.11358)	insomnia	rs147475196	A	G	-0.133769	0.0295196	4.72498e-06	0.0619	0.057	0.2779	20.5348
ebi-a-GCST90017052	Gut microbiota abundance (genus Ruminococcaceae NK4A214 group id.11358)	insomnia	rs34576931	G	C	-0.0873312	0.0194886	4.71639e-06	-0.1394	0.0698	0.0456205	20.0806
ebi-a-GCST90017052	Gut microbiota abundance (genus Ruminococcaceae NK4A214 group id.11358)	insomnia	rs35559912	T	C	-0.0925071	0.0203674	4.89024e-06	0.0766	0.0537	0.1537	20.629
ebi-a-GCST90017052	Gut microbiota abundance (genus Ruminococcaceae NK4A214 group id.11358)	insomnia	rs4814689	C	T	-0.1083	0.0230708	4.55187e-06	-0.0536	0.0835	0.5203	22.0359
ebi-a-GCST90017052	Gut microbiota abundance (genus Ruminococcaceae NK4A214 group id.11358)	insomnia	rs5994253	A	G	-0.0811302	0.0157621	2.35185e-07	0.0136	0.0507	0.788099	26.4934
ebi-a-GCST90017052	Gut microbiota abundance (genus Ruminococcaceae NK4A214 group id.11358)	insomnia	rs62027366	T	C	0.0615389	0.0137612	6.58461e-06	0.0671	0.0439	0.1264	19.998
ebi-a-GCST90017052	Gut microbiota abundance (genus Ruminococcaceae NK4A214 group id.11358)	insomnia	rs6681678	T	C	0.100174	0.024	9.0494e-06	-0.0955	0.0979	0.3293	17.4216
ebi-a-GCST90017052	Gut microbiota abundance (genus Ruminococcaceae NK4A214 group id.11358)	insomnia	rs73158814	C	G	-0.109257	0.0227458	2.19796e-06	-0.0495	0.0948	0.6019	23.0726
ebi-a-GCST90017052	Gut microbiota abundance (genus Ruminococcaceae NK4A214 group id.11358)	insomnia	rs7573569	T	C	0.107739	0.0233638	3.23139e-06	-0.0142	0.0733	0.8465	21.2647
ebi-a-GCST90017053	Gut microbiota abundance (genus Ruminococcaceae UCG002 id.11360)	insomnia	rs10916131	C	T	-0.069333	0.0146753	2.87495e-06	-0.0877	0.0478	0.0664003	22.3206
ebi-a-GCST90017053	Gut microbiota abundance (genus Ruminococcaceae UCG002 id.11360)	insomnia	rs10927423	C	A	-0.0713617	0.0147712	8.49513e-07	0.0273	0.0459	0.5521	23.3399
ebi-a-GCST90017053	Gut microbiota abundance (genus Ruminococcaceae UCG002 id.11360)	insomnia	rs10964441	G	A	-0.14906	0.034486	7.45109e-06	0.0669	0.0566	0.2366	18.6826
ebi-a-GCST90017053	Gut microbiota abundance (genus Ruminococcaceae UCG002 id.11360)	insomnia	rs113147300	A	G	-0.075842	0.0164562	7.69148e-06	0.0387	0.0513	0.4513	21.2403
ebi-a-GCST90017053	Gut microbiota abundance (genus Ruminococcaceae UCG002 id.11360)	insomnia	rs11607472	A	G	-0.0780229	0.0176325	7.18671e-06	0.0178	0.0695	0.7973	19.5802
ebi-a-GCST90017053	Gut microbiota abundance (genus Ruminococcaceae UCG002 id.11360)	insomnia	rs116974815	C	A	-0.189731	0.0396566	2.02516e-06	0.0112	0.0701	0.873	22.89
ebi-a-GCST90017053	Gut microbiota abundance (genus Ruminococcaceae UCG002 id.11360)	insomnia	rs11750293	G	T	-0.0578304	0.0120512	1.76137e-06	-0.0242	0.0363	0.5054	23.0278
ebi-a-GCST90017053	Gut microbiota abundance (genus Ruminococcaceae UCG002 id.11360)	insomnia	rs12463378	A	G	-0.0522061	0.0112086	2.95522e-06	0.0291	0.038	0.444	21.694
ebi-a-GCST90017053	Gut microbiota abundance (genus Ruminococcaceae UCG002 id.11360)	insomnia	rs15256	C	T	0.0732376	0.016834	9.45649e-06	-0.1218	0.054	0.0240298	18.9275
ebi-a-GCST90017053	Gut microbiota abundance (genus Ruminococcaceae UCG002 id.11360)	insomnia	rs2265670	C	G	-0.0512404	0.0109287	2.99164e-06	0.0437	0.0351	0.2135	21.9831
ebi-a-GCST90017053	Gut microbiota abundance (genus Ruminococcaceae UCG002 id.11360)	insomnia	rs362417	G	C	-0.054863	0.0120984	7.8001e-06	0.0048	0.0429	0.9109	20.5638
ebi-a-GCST90017053	Gut microbiota abundance (genus Ruminococcaceae UCG002 id.11360)	insomnia	rs55793120	T	C	0.137396	0.027414	4.80673e-07	0.0819	0.074	0.2686	25.1191
ebi-a-GCST90017053	Gut microbiota abundance (genus Ruminococcaceae UCG002 id.11360)	insomnia	rs56030423	G	A	-0.0982874	0.0216344	6.30391e-06	0.1046	0.0687	0.1276	20.6398
ebi-a-GCST90017053	Gut microbiota abundance (genus Ruminococcaceae UCG002 id.11360)	insomnia	rs57079348	T	G	-0.0765729	0.0172819	7.21822e-06	0.0267	0.0761	0.7257	19.6321
ebi-a-GCST90017053	Gut microbiota abundance (genus Ruminococcaceae UCG002 id.11360)	insomnia	rs6542556	G	A	-0.050974	0.011406	7.86122e-06	-0.0495	0.036	0.1695	19.9724
ebi-a-GCST90017053	Gut microbiota abundance (genus Ruminococcaceae UCG002 id.11360)	insomnia	rs67746927	C	G	-0.054237	0.0110357	9.17086e-07	-0.0164	0.0356	0.6446	24.1541
ebi-a-GCST90017053	Gut microbiota abundance (genus Ruminococcaceae UCG002 id.11360)	insomnia	rs6793778	T	C	0.0558706	0.0125258	9.81296e-06	0.0816	0.0397	0.0400701	19.8955
ebi-a-GCST90017053	Gut microbiota abundance (genus Ruminococcaceae UCG002 id.11360)	insomnia	rs7120052	A	C	0.0624796	0.0135523	1.96897e-06	-0.0466	0.0446	0.2967	21.2545
ebi-a-GCST90017053	Gut microbiota abundance (genus Ruminococcaceae UCG002 id.11360)	insomnia	rs7155595	C	A	0.0569929	0.0116986	1.14932e-06	0.0239	0.0382	0.5311	23.7342
ebi-a-GCST90017053	Gut microbiota abundance (genus Ruminococcaceae UCG002 id.11360)	insomnia	rs7249614	G	A	0.0492778	0.0110807	9.07382e-06	0.0505	0.0361	0.1621	19.7774
ebi-a-GCST90017053	Gut microbiota abundance (genus Ruminococcaceae UCG002 id.11360)	insomnia	rs72874194	G	C	-0.0770289	0.016725	3.46665e-06	0.0455	0.0508	0.3708	21.2117
ebi-a-GCST90017053	Gut microbiota abundance (genus Ruminococcaceae UCG002 id.11360)	insomnia	rs7342369	A	C	0.0527803	0.0116023	5.66122e-06	-0.0509	0.0403	0.2069	20.6945
ebi-a-GCST90017053	Gut microbiota abundance (genus Ruminococcaceae UCG002 id.11360)	insomnia	rs76847269	A	G	0.163508	0.0356151	5.1719e-06	0.0346	0.1107	0.7543	21.077
ebi-a-GCST90017053	Gut microbiota abundance (genus Ruminococcaceae UCG002 id.11360)	insomnia	rs77564310	A	C	-0.0713093	0.0140855	3.28617e-07	-0.0262	0.0429	0.5419	25.63
ebi-a-GCST90017053	Gut microbiota abundance (genus Ruminococcaceae UCG002 id.11360)	insomnia	rs79016051	C	T	-0.0887747	0.0189424	2.33744e-06	-0.0252	0.0526	0.6323	21.9638
ebi-a-GCST90017053	Gut microbiota abundance (genus Ruminococcaceae UCG002 id.11360)	insomnia	rs882348	A	G	-0.0799946	0.0178618	5.44854e-06	-0.0263	0.0542	0.6275	20.0572
ebi-a-GCST90017054	Gut microbiota abundance (genus Ruminococcaceae UCG003 id.11361)	insomnia	rs10490280	C	T	-0.0672094	0.0143309	4.15547e-06	0.0418	0.0447	0.3497	21.9944
ebi-a-GCST90017054	Gut microbiota abundance (genus Ruminococcaceae UCG003 id.11361)	insomnia	rs11243416	T	C	-0.0925653	0.0191203	1.66882e-06	-0.0278	0.0696	0.6902	23.4373
ebi-a-GCST90017054	Gut microbiota abundance (genus Ruminococcaceae UCG003 id.11361)	insomnia	rs11613919	G	T	0.0727604	0.0155716	1.6251e-06	0.0168	0.0422	0.6897	21.8335
ebi-a-GCST90017054	Gut microbiota abundance (genus Ruminococcaceae UCG003 id.11361)	insomnia	rs139730	G	C	-0.0577655	0.0130645	9.7212e-06	-0.0432	0.0408	0.2893	19.5502
ebi-a-GCST90017054	Gut microbiota abundance (genus Ruminococcaceae UCG003 id.11361)	insomnia	rs16959793	A	C	-0.062527	0.0131259	2.21707e-06	-0.0358	0.0355	0.3134	22.6922
ebi-a-GCST90017054	Gut microbiota abundance (genus Ruminococcaceae UCG003 id.11361)	insomnia	rs2523124	C	T	0.0546625	0.0120823	5.78376e-06	0.0264	0.0357	0.4594	20.4682
ebi-a-GCST90017054	Gut microbiota abundance (genus Ruminococcaceae UCG003 id.11361)	insomnia	rs3013089	G	A	-0.0551473	0.0120346	4.38137e-06	0.0228	0.0362	0.5282	20.9984
ebi-a-GCST90017054	Gut microbiota abundance (genus Ruminococcaceae UCG003 id.11361)	insomnia	rs4452755	A	C	-0.0634463	0.0134741	3.29337e-06	0.0045	0.0371	0.9041	22.1724
ebi-a-GCST90017054	Gut microbiota abundance (genus Ruminococcaceae UCG003 id.11361)	insomnia	rs4532474	G	A	0.0769231	0.017045	4.82125e-06	-0.0066	0.0477	0.8897	20.3666
ebi-a-GCST90017054	Gut microbiota abundance (genus Ruminococcaceae UCG003 id.11361)	insomnia	rs4629039	A	T	-0.0553742	0.0122659	6.5435e-06	0.0385	0.036	0.2856	20.3806
ebi-a-GCST90017054	Gut microbiota abundance (genus Ruminococcaceae UCG003 id.11361)	insomnia	rs646327	G	A	0.0586696	0.0118369	7.83177e-07	0.0195	0.0355	0.582101	24.5669
ebi-a-GCST90017054	Gut microbiota abundance (genus Ruminococcaceae UCG003 id.11361)	insomnia	rs6759615	A	G	0.102523	0.0200204	7.86231e-07	0.0232	0.0591	0.6939	26.2239
ebi-a-GCST90017054	Gut microbiota abundance (genus Ruminococcaceae UCG003 id.11361)	insomnia	rs73165080	T	A	0.117283	0.025971	7.21157e-06	0.1108	0.0883	0.2095	20.3935
ebi-a-GCST90017054	Gut microbiota abundance (genus Ruminococcaceae UCG003 id.11361)	insomnia	rs73341549	T	C	-0.169857	0.0318768	1.50952e-07	0.0836	0.0762	0.2728	28.3934
ebi-a-GCST90017054	Gut microbiota abundance (genus Ruminococcaceae UCG003 id.11361)	insomnia	rs78720113	A	G	-0.115348	0.0249601	7.59259e-06	0.0146	0.0654	0.8233	21.3564
ebi-a-GCST90017055	Gut microbiota abundance (genus Ruminococcaceae UCG004 id.11362)	insomnia	rs10976229	T	G	0.095976	0.0214554	7.04482e-06	-0.0263	0.0519	0.611499	20.0102
ebi-a-GCST90017055	Gut microbiota abundance (genus Ruminococcaceae UCG004 id.11362)	insomnia	rs11961899	G	A	-0.0707825	0.0161381	9.18015e-06	0.0427	0.0391	0.2756	19.2374
ebi-a-GCST90017055	Gut microbiota abundance (genus Ruminococcaceae UCG004 id.11362)	insomnia	rs12125734	G	T	0.133972	0.0257416	2.09426e-07	-0.0214	0.0599	0.7205	27.0868
ebi-a-GCST90017055	Gut microbiota abundance (genus Ruminococcaceae UCG004 id.11362)	insomnia	rs2248146	T	C	0.0689452	0.0153649	8.19993e-06	-0.0112	0.0367	0.7612	20.1349
ebi-a-GCST90017055	Gut microbiota abundance (genus Ruminococcaceae UCG004 id.11362)	insomnia	rs3800154	A	C	-0.0797959	0.0177639	6.11575e-06	-0.0185	0.0398	0.641599	20.1783
ebi-a-GCST90017055	Gut microbiota abundance (genus Ruminococcaceae UCG004 id.11362)	insomnia	rs511258	G	A	-0.0757474	0.0162475	4.52054e-06	-0.079	0.0449	0.0785597	21.7351
ebi-a-GCST90017055	Gut microbiota abundance (genus Ruminococcaceae UCG004 id.11362)	insomnia	rs550351	A	C	0.078587	0.018003	9.43127e-06	0.0559	0.0353	0.1138	19.0551
ebi-a-GCST90017055	Gut microbiota abundance (genus Ruminococcaceae UCG004 id.11362)	insomnia	rs6769553	A	G	0.0849743	0.0157451	7.91061e-08	0.0107	0.0398	0.7886	29.1262
ebi-a-GCST90017055	Gut microbiota abundance (genus Ruminococcaceae UCG004 id.11362)	insomnia	rs7123615	C	G	-0.0786157	0.0179592	7.09186e-06	0.0024	0.0444	0.9563	19.1622
ebi-a-GCST90017055	Gut microbiota abundance (genus Ruminococcaceae UCG004 id.11362)	insomnia	rs7569771	A	G	-0.075914	0.0170308	8.1197e-06	-0.0282	0.0405	0.4865	19.8689
ebi-a-GCST90017055	Gut microbiota abundance (genus Ruminococcaceae UCG004 id.11362)	insomnia	rs872501	G	A	0.116125	0.025946	5.80805e-06	-0.0077	0.0654	0.9067	20.0314
ebi-a-GCST90017055	Gut microbiota abundance (genus Ruminococcaceae UCG004 id.11362)	insomnia	rs9818949	T	G	-0.0859927	0.0188671	5.38828e-06	-0.0412	0.0438	0.3471	20.7737
ebi-a-GCST90017056	Gut microbiota abundance (genus Ruminococcaceae UCG005 id.11363)	insomnia	rs10873449	C	T	-0.0654843	0.0143973	4.11169e-06	-0.0559	0.0442	0.2061	20.6877
ebi-a-GCST90017056	Gut microbiota abundance (genus Ruminococcaceae UCG005 id.11363)	insomnia	rs10937802	A	G	-0.0755811	0.0168226	8.17354e-06	0.0021	0.0541	0.9689	20.1855
ebi-a-GCST90017056	Gut microbiota abundance (genus Ruminococcaceae UCG005 id.11363)	insomnia	rs10950694	C	T	-0.0577628	0.011412	4.29804e-07	-0.0453	0.0366	0.2158	25.6196
ebi-a-GCST90017056	Gut microbiota abundance (genus Ruminococcaceae UCG005 id.11363)	insomnia	rs114279581	A	G	-0.146604	0.0316034	3.21855e-06	-0.0686	0.0667	0.3036	21.5191
ebi-a-GCST90017056	Gut microbiota abundance (genus Ruminococcaceae UCG005 id.11363)	insomnia	rs12288512	A	G	0.066635	0.0144356	3.10277e-06	-0.0189	0.041	0.6454	21.3076
ebi-a-GCST90017056	Gut microbiota abundance (genus Ruminococcaceae UCG005 id.11363)	insomnia	rs12458218	T	C	0.0677322	0.0144525	2.41024e-06	0.0619	0.0455	0.1734	21.9636
ebi-a-GCST90017056	Gut microbiota abundance (genus Ruminococcaceae UCG005 id.11363)	insomnia	rs2893871	G	A	-0.073644	0.015548	3.53843e-06	0.1467	0.0561	0.00889201	22.435
ebi-a-GCST90017056	Gut microbiota abundance (genus Ruminococcaceae UCG005 id.11363)	insomnia	rs34781347	G	A	0.188685	0.0386484	6.04728e-07	0.0338	0.067	0.6142	23.8348
ebi-a-GCST90017056	Gut microbiota abundance (genus Ruminococcaceae UCG005 id.11363)	insomnia	rs35166120	G	C	0.0686153	0.0146252	3.75405e-06	-0.0182	0.0419	0.664899	22.0109
ebi-a-GCST90017056	Gut microbiota abundance (genus Ruminococcaceae UCG005 id.11363)	insomnia	rs394449	A	T	0.0692909	0.0148712	2.59896e-06	-0.078	0.0523	0.1362	21.71
ebi-a-GCST90017056	Gut microbiota abundance (genus Ruminococcaceae UCG005 id.11363)	insomnia	rs55793120	T	C	0.121548	0.0279546	7.37038e-06	0.0819	0.074	0.2686	18.9055
ebi-a-GCST90017056	Gut microbiota abundance (genus Ruminococcaceae UCG005 id.11363)	insomnia	rs60081663	C	G	0.158082	0.0319586	9.28111e-07	-0.0825	0.1036	0.4259	24.4675
ebi-a-GCST90017056	Gut microbiota abundance (genus Ruminococcaceae UCG005 id.11363)	insomnia	rs72776570	C	A	0.087067	0.0197179	5.3571e-06	0.0567	0.0591	0.3374	19.4978
ebi-a-GCST90017056	Gut microbiota abundance (genus Ruminococcaceae UCG005 id.11363)	insomnia	rs7449320	C	A	0.0599163	0.0130836	4.80773e-06	-0.0074	0.0416	0.858	20.9718
ebi-a-GCST90017056	Gut microbiota abundance (genus Ruminococcaceae UCG005 id.11363)	insomnia	rs7555878	G	A	-0.0586677	0.0125277	2.81022e-06	0.0447	0.0407	0.2721	21.9308
ebi-a-GCST90017056	Gut microbiota abundance (genus Ruminococcaceae UCG005 id.11363)	insomnia	rs7586445	G	A	0.0782349	0.0176458	8.81455e-06	0.0685	0.0519	0.1872	19.6571
ebi-a-GCST90017056	Gut microbiota abundance (genus Ruminococcaceae UCG005 id.11363)	insomnia	rs898577	C	T	0.123012	0.0286671	7.46311e-06	0.0414	0.0762	0.5868	18.4131
ebi-a-GCST90017057	Gut microbiota abundance (genus Ruminococcaceae UCG009 id.11366)	insomnia	rs113006825	T	C	-0.0928893	0.0208035	7.97701e-06	-0.05	0.0429	0.2439	19.9369
ebi-a-GCST90017057	Gut microbiota abundance (genus Ruminococcaceae UCG009 id.11366)	insomnia	rs12508214	C	T	-0.0774649	0.0168937	4.75488e-06	0.0171	0.0372	0.646501	21.0262
ebi-a-GCST90017057	Gut microbiota abundance (genus Ruminococcaceae UCG009 id.11366)	insomnia	rs138460696	A	G	0.139274	0.0315794	9.80844e-06	-0.0408	0.0663	0.5382	19.4506
ebi-a-GCST90017057	Gut microbiota abundance (genus Ruminococcaceae UCG009 id.11366)	insomnia	rs1550196	A	G	-0.130842	0.0262478	1.13287e-06	-0.0892	0.0582	0.1253	24.849
ebi-a-GCST90017057	Gut microbiota abundance (genus Ruminococcaceae UCG009 id.11366)	insomnia	rs2058609	G	A	-0.0816464	0.017472	3.12486e-06	-0.0175	0.0391	0.6549	21.8368
ebi-a-GCST90017057	Gut microbiota abundance (genus Ruminococcaceae UCG009 id.11366)	insomnia	rs2192926	A	G	-0.089048	0.0192989	4.87742e-06	-0.0159	0.037	0.6669	21.2904
ebi-a-GCST90017057	Gut microbiota abundance (genus Ruminococcaceae UCG009 id.11366)	insomnia	rs4079028	C	T	0.0915623	0.019936	3.28246e-06	0.0116	0.0409	0.776201	21.0939
ebi-a-GCST90017057	Gut microbiota abundance (genus Ruminococcaceae UCG009 id.11366)	insomnia	rs4708333	T	G	-0.084033	0.0174757	1.56246e-06	-0.0009	0.037	0.9815	23.1223
ebi-a-GCST90017057	Gut microbiota abundance (genus Ruminococcaceae UCG009 id.11366)	insomnia	rs61779334	G	C	-0.138137	0.0292072	1.94241e-06	0.0529	0.0592	0.3714	22.3687
ebi-a-GCST90017057	Gut microbiota abundance (genus Ruminococcaceae UCG009 id.11366)	insomnia	rs6952765	G	A	0.0732099	0.0166777	8.13055e-06	0.0109	0.0376	0.771101	19.2694
ebi-a-GCST90017057	Gut microbiota abundance (genus Ruminococcaceae UCG009 id.11366)	insomnia	rs758191	T	G	0.17702	0.0375113	9.0099e-06	-0.0801	0.0585	0.1708	22.27
ebi-a-GCST90017057	Gut microbiota abundance (genus Ruminococcaceae UCG009 id.11366)	insomnia	rs78410648	A	G	0.120989	0.0277317	9.67208e-06	-0.0595	0.0556	0.2846	19.0344
ebi-a-GCST90017057	Gut microbiota abundance (genus Ruminococcaceae UCG009 id.11366)	insomnia	rs8009993	G	C	-0.135936	0.0244857	4.42181e-08	-0.0091	0.049	0.8528	30.8208
ebi-a-GCST90017057	Gut microbiota abundance (genus Ruminococcaceae UCG009 id.11366)	insomnia	rs9558661	T	C	-0.0897823	0.0200739	7.00842e-06	-0.0252	0.0435	0.5623	20.0041
ebi-a-GCST90017058	Gut microbiota abundance (genus Ruminococcaceae UCG010 id.11367)	insomnia	rs12597105	A	G	-0.0670855	0.0144415	4.87304e-06	-0.0315	0.0448	0.4819	21.5791
ebi-a-GCST90017058	Gut microbiota abundance (genus Ruminococcaceae UCG010 id.11367)	insomnia	rs2820282	C	A	0.0592304	0.0125917	2.85384e-06	-0.0006	0.0359	0.9875	22.1269
ebi-a-GCST90017058	Gut microbiota abundance (genus Ruminococcaceae UCG010 id.11367)	insomnia	rs35506912	G	C	-0.0693743	0.0147926	3.20915e-06	-0.1056	0.0436	0.0155099	21.9942
ebi-a-GCST90017058	Gut microbiota abundance (genus Ruminococcaceae UCG010 id.11367)	insomnia	rs682403	A	G	-0.0588161	0.0124671	2.36537e-06	-0.041	0.035	0.2415	22.2567
ebi-a-GCST90017058	Gut microbiota abundance (genus Ruminococcaceae UCG010 id.11367)	insomnia	rs6958419	C	T	-0.0585718	0.0124994	2.84165e-06	-0.0317	0.035	0.3644	21.9583
ebi-a-GCST90017058	Gut microbiota abundance (genus Ruminococcaceae UCG010 id.11367)	insomnia	rs73218807	G	A	-0.166211	0.0367938	6.43028e-06	0.0278	0.0646	0.6669	20.4066
ebi-a-GCST90017058	Gut microbiota abundance (genus Ruminococcaceae UCG010 id.11367)	insomnia	rs7441445	T	C	0.05695	0.0126502	6.8019e-06	0.0048	0.0351	0.8924	20.2671
ebi-a-GCST90017058	Gut microbiota abundance (genus Ruminococcaceae UCG010 id.11367)	insomnia	rs7935775	T	A	0.0631351	0.0137953	4.99425e-06	-0.0014	0.04	0.9715	20.945
ebi-a-GCST90017059	Gut microbiota abundance (genus Ruminococcaceae UCG011 id.11368)	insomnia	rs10274562	C	T	0.110917	0.0244556	6.49606e-06	0.0637	0.036	0.0766496	20.5703
ebi-a-GCST90017059	Gut microbiota abundance (genus Ruminococcaceae UCG011 id.11368)	insomnia	rs12636310	G	A	0.132725	0.0282037	2.81235e-06	-0.0084	0.0402	0.8339	22.1459
ebi-a-GCST90017059	Gut microbiota abundance (genus Ruminococcaceae UCG011 id.11368)	insomnia	rs12724320	C	T	-0.120881	0.0249229	1.51985e-06	-0.0416	0.036	0.2477	23.5244
ebi-a-GCST90017059	Gut microbiota abundance (genus Ruminococcaceae UCG011 id.11368)	insomnia	rs1416041	A	C	-0.182339	0.0339898	7.04417e-08	0.0757	0.043	0.0785001	28.7781
ebi-a-GCST90017059	Gut microbiota abundance (genus Ruminococcaceae UCG011 id.11368)	insomnia	rs2729556	T	C	0.109097	0.0233699	3.18676e-06	0.0529	0.0351	0.1314	21.7927
ebi-a-GCST90017059	Gut microbiota abundance (genus Ruminococcaceae UCG011 id.11368)	insomnia	rs4490371	T	C	-0.111816	0.0248963	7.74622e-06	0.0396	0.0356	0.2649	20.1715
ebi-a-GCST90017059	Gut microbiota abundance (genus Ruminococcaceae UCG011 id.11368)	insomnia	rs79113084	C	T	-0.152166	0.0317519	2.06125e-06	-0.0163	0.0582	0.7791	22.9666
ebi-a-GCST90017059	Gut microbiota abundance (genus Ruminococcaceae UCG011 id.11368)	insomnia	rs9729514	G	A	-0.184934	0.0394616	2.36772e-06	-0.0008	0.0603	0.9891	21.9626
ebi-a-GCST90017060	Gut microbiota abundance (genus Ruminococcaceae UCG013 id.11370)	insomnia	rs11581881	C	T	0.0661211	0.0144736	4.72585e-06	0.0172	0.0414	0.6772	20.8702
ebi-a-GCST90017060	Gut microbiota abundance (genus Ruminococcaceae UCG013 id.11370)	insomnia	rs12189346	G	A	0.0684961	0.014558	1.67954e-06	-0.0037	0.0447	0.9337	22.1375
ebi-a-GCST90017060	Gut microbiota abundance (genus Ruminococcaceae UCG013 id.11370)	insomnia	rs12336782	T	C	-0.0856047	0.0189311	8.603e-06	0.0634	0.0657	0.3349	20.4477
ebi-a-GCST90017060	Gut microbiota abundance (genus Ruminococcaceae UCG013 id.11370)	insomnia	rs12485353	G	A	-0.0607903	0.0130847	4.19382e-06	0.0107	0.0407	0.7922	21.5845
ebi-a-GCST90017060	Gut microbiota abundance (genus Ruminococcaceae UCG013 id.11370)	insomnia	rs12781711	C	T	-0.0656129	0.0117477	2.553e-08	-0.0022	0.0404	0.9574	31.1941
ebi-a-GCST90017060	Gut microbiota abundance (genus Ruminococcaceae UCG013 id.11370)	insomnia	rs16918863	A	C	0.111491	0.0240157	4.15499e-06	-0.0971	0.0716	0.1752	21.5521
ebi-a-GCST90017060	Gut microbiota abundance (genus Ruminococcaceae UCG013 id.11370)	insomnia	rs1729063	C	G	0.0533411	0.0120757	9.63585e-06	0.007	0.037	0.8496	19.5119
ebi-a-GCST90017060	Gut microbiota abundance (genus Ruminococcaceae UCG013 id.11370)	insomnia	rs2428106	C	G	-0.0490863	0.0109903	8.37606e-06	-0.0268	0.0354	0.4495	19.9481
ebi-a-GCST90017060	Gut microbiota abundance (genus Ruminococcaceae UCG013 id.11370)	insomnia	rs2730183	G	A	-0.0488692	0.0109907	8.43782e-06	0.0108	0.0357	0.762801	19.7706
ebi-a-GCST90017060	Gut microbiota abundance (genus Ruminococcaceae UCG013 id.11370)	insomnia	rs4385846	T	G	-0.0598404	0.0131807	6.46205e-06	-0.008	0.0444	0.8574	20.6116
ebi-a-GCST90017060	Gut microbiota abundance (genus Ruminococcaceae UCG013 id.11370)	insomnia	rs75088940	T	C	-0.0942968	0.0200712	2.55399e-06	-0.0526	0.0692	0.4473	22.0723
ebi-a-GCST90017060	Gut microbiota abundance (genus Ruminococcaceae UCG013 id.11370)	insomnia	rs76973485	G	T	0.194976	0.0418213	3.34981e-06	0.1086	0.0903	0.2289	21.7354
ebi-a-GCST90017060	Gut microbiota abundance (genus Ruminococcaceae UCG013 id.11370)	insomnia	rs7784330	A	G	0.0498329	0.0112066	8.16263e-06	0.0218	0.0365	0.55	19.7735
ebi-a-GCST90017060	Gut microbiota abundance (genus Ruminococcaceae UCG013 id.11370)	insomnia	rs9313055	T	C	0.105087	0.023446	9.54707e-06	-0.0303	0.0644	0.6375	20.0891
ebi-a-GCST90017060	Gut microbiota abundance (genus Ruminococcaceae UCG013 id.11370)	insomnia	rs9565219	T	A	-0.0524592	0.0117701	8.72529e-06	-0.0219	0.0355	0.5376	19.8647
ebi-a-GCST90017061	Gut microbiota abundance (genus Ruminococcaceae UCG014 id.11371)	insomnia	rs10495392	T	C	0.082486	0.0187194	9.96323e-06	-0.0289	0.0673	0.6672	19.4168
ebi-a-GCST90017061	Gut microbiota abundance (genus Ruminococcaceae UCG014 id.11371)	insomnia	rs10791168	G	A	0.0664624	0.0150069	9.7618e-06	0.002	0.0456	0.9649	19.6142
ebi-a-GCST90017061	Gut microbiota abundance (genus Ruminococcaceae UCG014 id.11371)	insomnia	rs10941294	C	T	-0.122057	0.0260017	2.39701e-06	-0.0373	0.0778	0.631401	22.0354
ebi-a-GCST90017061	Gut microbiota abundance (genus Ruminococcaceae UCG014 id.11371)	insomnia	rs115777838	T	C	-0.18835	0.0386643	4.62328e-07	-0.0888	0.0551	0.1068	23.7307
ebi-a-GCST90017061	Gut microbiota abundance (genus Ruminococcaceae UCG014 id.11371)	insomnia	rs12638134	T	G	0.0582548	0.0119657	1.21143e-06	0.0042	0.0353	0.9058	23.7021
ebi-a-GCST90017061	Gut microbiota abundance (genus Ruminococcaceae UCG014 id.11371)	insomnia	rs17296933	C	G	-0.0829544	0.0185058	7.33719e-06	-0.1065	0.0555	0.0551099	20.0938
ebi-a-GCST90017061	Gut microbiota abundance (genus Ruminococcaceae UCG014 id.11371)	insomnia	rs34402072	C	T	-0.0688023	0.0156083	9.80438e-06	0.03	0.05	0.5489	19.431
ebi-a-GCST90017061	Gut microbiota abundance (genus Ruminococcaceae UCG014 id.11371)	insomnia	rs439810	C	G	0.0577127	0.0126675	7.0419e-06	0.0045	0.0372	0.9038	20.7568
ebi-a-GCST90017061	Gut microbiota abundance (genus Ruminococcaceae UCG014 id.11371)	insomnia	rs56105232	G	A	0.139276	0.0299132	2.9128e-06	-0.1244	0.0728	0.0874299	21.6784
ebi-a-GCST90017061	Gut microbiota abundance (genus Ruminococcaceae UCG014 id.11371)	insomnia	rs61898819	A	T	0.0607865	0.0138761	9.91791e-06	-0.0185	0.0447	0.6786	19.1902
ebi-a-GCST90017061	Gut microbiota abundance (genus Ruminococcaceae UCG014 id.11371)	insomnia	rs62478832	T	A	-0.058129	0.012903	6.04422e-06	0.0385	0.0369	0.2969	20.2957
ebi-a-GCST90017061	Gut microbiota abundance (genus Ruminococcaceae UCG014 id.11371)	insomnia	rs72809222	T	C	0.0671775	0.0139838	2.4119e-06	0.0171	0.0429	0.6909	23.078
ebi-a-GCST90017061	Gut microbiota abundance (genus Ruminococcaceae UCG014 id.11371)	insomnia	rs73186226	G	A	-0.0993852	0.0216819	6.71754e-06	-0.0121	0.0674	0.8579	21.0111
ebi-a-GCST90017061	Gut microbiota abundance (genus Ruminococcaceae UCG014 id.11371)	insomnia	rs74060145	C	G	-0.115767	0.0254199	8.70502e-06	-0.0883	0.065	0.174	20.7406
ebi-a-GCST90017061	Gut microbiota abundance (genus Ruminococcaceae UCG014 id.11371)	insomnia	rs77627087	C	G	0.067562	0.0150103	7.4266e-06	0.0015	0.0461	0.9738	20.2594
ebi-a-GCST90017061	Gut microbiota abundance (genus Ruminococcaceae UCG014 id.11371)	insomnia	rs79640386	T	A	-0.110863	0.0248098	8.73756e-06	-0.0617	0.0517	0.2321	19.9676
ebi-a-GCST90017061	Gut microbiota abundance (genus Ruminococcaceae UCG014 id.11371)	insomnia	rs853612	A	G	-0.0528257	0.0119367	9.75461e-06	-0.0118	0.0358	0.7415	19.5849
ebi-a-GCST90017061	Gut microbiota abundance (genus Ruminococcaceae UCG014 id.11371)	insomnia	rs995642	C	T	0.060048	0.0126417	1.90222e-06	0.0514	0.041	0.2105	22.5624
ebi-a-GCST90017062	Gut microbiota abundance (genus Ruminococcus1 id.11373)	insomnia	rs10167839	A	G	0.0519509	0.0116306	8.09245e-06	-0.0391	0.0366	0.2845	19.9518
ebi-a-GCST90017062	Gut microbiota abundance (genus Ruminococcus1 id.11373)	insomnia	rs10769159	C	G	0.0640277	0.0110059	5.29127e-09	-0.0409	0.0358	0.2528	33.8442
ebi-a-GCST90017062	Gut microbiota abundance (genus Ruminococcus1 id.11373)	insomnia	rs10995816	C	G	-0.0762002	0.0174689	8.38262e-06	-0.051	0.0554	0.3577	19.0275
ebi-a-GCST90017062	Gut microbiota abundance (genus Ruminococcus1 id.11373)	insomnia	rs11783695	G	T	-0.0734114	0.0161398	4.72683e-06	0.1135	0.0479	0.0176799	20.6886
ebi-a-GCST90017062	Gut microbiota abundance (genus Ruminococcus1 id.11373)	insomnia	rs17781867	C	T	0.0999271	0.0211728	1.96336e-06	-0.0124	0.07	0.8597	22.2746
ebi-a-GCST90017062	Gut microbiota abundance (genus Ruminococcus1 id.11373)	insomnia	rs3000856	A	T	0.0709997	0.0162766	9.27662e-06	0.0149	0.0479	0.755899	19.0277
ebi-a-GCST90017062	Gut microbiota abundance (genus Ruminococcus1 id.11373)	insomnia	rs3819978	C	T	-0.11504	0.0260137	8.74138e-06	-0.0815	0.0645	0.2058	19.5566
ebi-a-GCST90017062	Gut microbiota abundance (genus Ruminococcus1 id.11373)	insomnia	rs4849717	T	A	0.132764	0.0299816	8.82612e-06	0.0789	0.0662	0.2329	19.6088
ebi-a-GCST90017062	Gut microbiota abundance (genus Ruminococcus1 id.11373)	insomnia	rs6105066	T	C	-0.0607052	0.013425	5.05918e-06	0.0367	0.0393	0.3512	20.4467
ebi-a-GCST90017062	Gut microbiota abundance (genus Ruminococcus1 id.11373)	insomnia	rs6493760	T	C	-0.0535262	0.0115885	3.38361e-06	0.051	0.0367	0.1649	21.3343
ebi-a-GCST90017062	Gut microbiota abundance (genus Ruminococcus1 id.11373)	insomnia	rs7117576	A	G	0.0829505	0.0170891	6.47978e-07	0.1364	0.0608	0.0248502	23.5613
ebi-a-GCST90017062	Gut microbiota abundance (genus Ruminococcus1 id.11373)	insomnia	rs7583465	C	T	0.0527654	0.0112619	2.55611e-06	0.0174	0.0352	0.6204	21.9521
ebi-a-GCST90017062	Gut microbiota abundance (genus Ruminococcus1 id.11373)	insomnia	rs78572139	G	A	0.125038	0.0279411	5.23106e-06	-0.0093	0.0582	0.873	20.0261
ebi-a-GCST90017062	Gut microbiota abundance (genus Ruminococcus1 id.11373)	insomnia	rs78613526	G	A	0.167497	0.0367639	5.11423e-06	-0.0972	0.0794	0.2206	20.7573
ebi-a-GCST90017063	Gut microbiota abundance (genus Ruminococcus2 id.11374)	insomnia	rs12406309	A	C	-0.063193	0.0142275	9.78949e-06	0.0325	0.0422	0.441199	19.7279
ebi-a-GCST90017063	Gut microbiota abundance (genus Ruminococcus2 id.11374)	insomnia	rs12986628	T	C	-0.0665937	0.0140168	2.142e-06	-0.0457	0.0447	0.3061	22.5719
ebi-a-GCST90017063	Gut microbiota abundance (genus Ruminococcus2 id.11374)	insomnia	rs1819812	G	T	0.0842356	0.0184893	5.28433e-06	-0.0243	0.0797	0.7604	20.7563
ebi-a-GCST90017063	Gut microbiota abundance (genus Ruminococcus2 id.11374)	insomnia	rs2368224	T	G	0.199648	0.0438453	3.62928e-06	0.1362	0.0811	0.0931601	20.734
ebi-a-GCST90017063	Gut microbiota abundance (genus Ruminococcus2 id.11374)	insomnia	rs2846589	T	G	-0.0522093	0.0116382	7.58892e-06	0.0621	0.0359	0.0837703	20.1245
ebi-a-GCST90017063	Gut microbiota abundance (genus Ruminococcus2 id.11374)	insomnia	rs2997412	G	A	0.0568439	0.0122325	4.22114e-06	0.0347	0.0393	0.3778	21.5942
ebi-a-GCST90017063	Gut microbiota abundance (genus Ruminococcus2 id.11374)	insomnia	rs4400279	A	G	0.0546114	0.0120077	5.79923e-06	-0.0042	0.0373	0.9102	20.6846
ebi-a-GCST90017063	Gut microbiota abundance (genus Ruminococcus2 id.11374)	insomnia	rs4799823	C	T	0.0837001	0.0182263	5.40132e-06	-0.0696	0.0449	0.1208	21.0889
ebi-a-GCST90017063	Gut microbiota abundance (genus Ruminococcus2 id.11374)	insomnia	rs55707116	C	A	0.0865522	0.0189141	8.0059e-06	-0.0846	0.0665	0.2033	20.9404
ebi-a-GCST90017063	Gut microbiota abundance (genus Ruminococcus2 id.11374)	insomnia	rs58681734	A	G	0.0723875	0.0160787	4.18177e-06	0.0182	0.0426	0.6692	20.2687
ebi-a-GCST90017063	Gut microbiota abundance (genus Ruminococcus2 id.11374)	insomnia	rs61791565	T	C	-0.0523503	0.0117119	6.78938e-06	0.0201	0.0352	0.5679	19.9795
ebi-a-GCST90017063	Gut microbiota abundance (genus Ruminococcus2 id.11374)	insomnia	rs75140805	T	G	0.0836825	0.0176445	3.95294e-06	0.0494	0.0458	0.2807	22.4932
ebi-a-GCST90017063	Gut microbiota abundance (genus Ruminococcus2 id.11374)	insomnia	rs7635831	G	A	0.0618344	0.0129031	1.98052e-06	0.0071	0.0365	0.8456	22.9653
ebi-a-GCST90017063	Gut microbiota abundance (genus Ruminococcus2 id.11374)	insomnia	rs7693984	G	A	-0.102822	0.0235087	9.42128e-06	0.0388	0.0868	0.654501	19.13
ebi-a-GCST90017063	Gut microbiota abundance (genus Ruminococcus2 id.11374)	insomnia	rs78120384	A	G	-0.192815	0.0392045	3.31184e-07	0.0318	0.0604	0.599	24.1885
ebi-a-GCST90017064	Gut microbiota abundance (genus Ruminococcus gauvreauii group id.11342)	insomnia	rs10931481	A	G	-0.0610096	0.0130484	3.38213e-06	-0.0061	0.0385	0.8732	21.8616
ebi-a-GCST90017064	Gut microbiota abundance (genus Ruminococcus gauvreauii group id.11342)	insomnia	rs12079579	A	G	0.0955324	0.0213436	5.03721e-06	0.0815	0.0633	0.198	20.0339
ebi-a-GCST90017064	Gut microbiota abundance (genus Ruminococcus gauvreauii group id.11342)	insomnia	rs12539819	C	T	0.110654	0.0240684	4.49376e-06	-0.0747	0.071	0.293	21.1368
ebi-a-GCST90017064	Gut microbiota abundance (genus Ruminococcus gauvreauii group id.11342)	insomnia	rs13188803	T	A	0.0709419	0.0156855	7.27562e-06	0.0496	0.0392	0.206	20.4554
ebi-a-GCST90017064	Gut microbiota abundance (genus Ruminococcus gauvreauii group id.11342)	insomnia	rs1391597	C	T	0.0590284	0.0124874	1.85964e-06	-0.0243	0.0358	0.4971	22.3449
ebi-a-GCST90017064	Gut microbiota abundance (genus Ruminococcus gauvreauii group id.11342)	insomnia	rs2047242	A	G	-0.067603	0.0133738	2.46371e-07	-0.0184	0.0419	0.6603	25.5518
[truncated: 711 more rows]

## Sheet: Sheet2
id.exposure	exposure	outcome	method	nsnp	b	se	pval	OR
ebi-a-GCST90016908	Gut microbiota abundance (class Actinobacteria id.419)	insomnia	MR Egger	15	0.434208	0.446583	0.348651	1.54374
ebi-a-GCST90016908	Gut microbiota abundance (class Actinobacteria id.419)	insomnia	Weighted median	15	0.116835	0.203448	0.565782	1.12393
ebi-a-GCST90016908	Gut microbiota abundance (class Actinobacteria id.419)	insomnia	Inverse variance weighted	15	-0.0397947	0.154488	0.796723	0.960987
ebi-a-GCST90016908	Gut microbiota abundance (class Actinobacteria id.419)	insomnia	Simple mode	15	-0.307071	0.344513	0.38782	0.735599
ebi-a-GCST90016908	Gut microbiota abundance (class Actinobacteria id.419)	insomnia	Weighted mode	15	0.152618	0.257099	0.562238	1.16488
ebi-a-GCST90016909	Gut microbiota abundance (class Alphaproteobacteria id.2379)	insomnia	MR Egger	7	0.470305	0.695418	0.52887	1.60048
ebi-a-GCST90016909	Gut microbiota abundance (class Alphaproteobacteria id.2379)	insomnia	Weighted median	7	-0.0618826	0.259121	0.811247	0.939993
ebi-a-GCST90016909	Gut microbiota abundance (class Alphaproteobacteria id.2379)	insomnia	Inverse variance weighted	7	0.183802	0.185499	0.321759	1.20178
ebi-a-GCST90016909	Gut microbiota abundance (class Alphaproteobacteria id.2379)	insomnia	Simple mode	7	-0.105208	0.389279	0.796014	0.900138
ebi-a-GCST90016909	Gut microbiota abundance (class Alphaproteobacteria id.2379)	insomnia	Weighted mode	7	-0.105208	0.360821	0.780428	0.900138
ebi-a-GCST90016910	Gut microbiota abundance (class Bacilli id.1673)	insomnia	MR Egger	18	-0.0302426	0.431609	0.945007	0.97021
ebi-a-GCST90016910	Gut microbiota abundance (class Bacilli id.1673)	insomnia	Weighted median	18	-0.0640741	0.219068	0.769916	0.937936
ebi-a-GCST90016910	Gut microbiota abundance (class Bacilli id.1673)	insomnia	Inverse variance weighted	18	-0.210343	0.156841	0.179881	0.810306
ebi-a-GCST90016910	Gut microbiota abundance (class Bacilli id.1673)	insomnia	Simple mode	18	0.178486	0.392122	0.65474	1.19541
ebi-a-GCST90016910	Gut microbiota abundance (class Bacilli id.1673)	insomnia	Weighted mode	18	0.0951741	0.330761	0.777022	1.09985
ebi-a-GCST90016911	Gut microbiota abundance (class Bacteroidia id.912)	insomnia	MR Egger	14	-0.0310793	0.354751	0.931633	0.969399
ebi-a-GCST90016911	Gut microbiota abundance (class Bacteroidia id.912)	insomnia	Weighted median	14	-0.300402	0.233746	0.198736	0.74052
ebi-a-GCST90016911	Gut microbiota abundance (class Bacteroidia id.912)	insomnia	Inverse variance weighted	14	-0.282215	0.174657	0.106134	0.754112
ebi-a-GCST90016911	Gut microbiota abundance (class Bacteroidia id.912)	insomnia	Simple mode	14	-0.161112	0.352179	0.654885	0.851197
ebi-a-GCST90016911	Gut microbiota abundance (class Bacteroidia id.912)	insomnia	Weighted mode	14	-0.161112	0.319483	0.622497	0.851197
ebi-a-GCST90016912	Gut microbiota abundance (class Betaproteobacteria id.2867)	insomnia	MR Egger	11	-0.526054	0.726046	0.487138	0.590932
ebi-a-GCST90016912	Gut microbiota abundance (class Betaproteobacteria id.2867)	insomnia	Weighted median	11	-0.0555581	0.263262	0.832859	0.945957
ebi-a-GCST90016912	Gut microbiota abundance (class Betaproteobacteria id.2867)	insomnia	Inverse variance weighted	11	-0.104581	0.210868	0.619924	0.900701
ebi-a-GCST90016912	Gut microbiota abundance (class Betaproteobacteria id.2867)	insomnia	Simple mode	11	-0.00772672	0.404172	0.985124	0.992303
ebi-a-GCST90016912	Gut microbiota abundance (class Betaproteobacteria id.2867)	insomnia	Weighted mode	11	-0.0571166	0.400634	0.889465	0.944484
ebi-a-GCST90016913	Gut microbiota abundance (class Clostridia id.1859)	insomnia	MR Egger	12	-0.481052	0.569164	0.417768	0.618133
ebi-a-GCST90016913	Gut microbiota abundance (class Clostridia id.1859)	insomnia	Weighted median	12	-0.0309382	0.244692	0.899386	0.969536
ebi-a-GCST90016913	Gut microbiota abundance (class Clostridia id.1859)	insomnia	Inverse variance weighted	12	-0.0212166	0.207362	0.918505	0.979007
ebi-a-GCST90016913	Gut microbiota abundance (class Clostridia id.1859)	insomnia	Simple mode	12	-0.0940397	0.411168	0.823288	0.910247
ebi-a-GCST90016913	Gut microbiota abundance (class Clostridia id.1859)	insomnia	Weighted mode	12	-0.125102	0.34913	0.726882	0.882407
ebi-a-GCST90016914	Gut microbiota abundance (class Coriobacteriia id.809)	insomnia	MR Egger	13	-0.555406	1.22801	0.659855	0.573839
ebi-a-GCST90016914	Gut microbiota abundance (class Coriobacteriia id.809)	insomnia	Weighted median	13	-0.206155	0.285691	0.470539	0.813707
ebi-a-GCST90016914	Gut microbiota abundance (class Coriobacteriia id.809)	insomnia	Inverse variance weighted	13	-0.0553904	0.279393	0.842848	0.946116
ebi-a-GCST90016914	Gut microbiota abundance (class Coriobacteriia id.809)	insomnia	Simple mode	13	-0.34168	0.515704	0.520141	0.710575
ebi-a-GCST90016914	Gut microbiota abundance (class Coriobacteriia id.809)	insomnia	Weighted mode	13	-0.289168	0.437169	0.520818	0.748886
ebi-a-GCST90016915	Gut microbiota abundance (class Deltaproteobacteria id.3087)	insomnia	MR Egger	13	0.409881	0.446324	0.378133	1.50664
ebi-a-GCST90016915	Gut microbiota abundance (class Deltaproteobacteria id.3087)	insomnia	Weighted median	13	0.158411	0.229788	0.490585	1.17165
ebi-a-GCST90016915	Gut microbiota abundance (class Deltaproteobacteria id.3087)	insomnia	Inverse variance weighted	13	0.00586964	0.16965	0.9724	1.00589
ebi-a-GCST90016915	Gut microbiota abundance (class Deltaproteobacteria id.3087)	insomnia	Simple mode	13	0.229464	0.378565	0.555713	1.25793
ebi-a-GCST90016915	Gut microbiota abundance (class Deltaproteobacteria id.3087)	insomnia	Weighted mode	13	0.297909	0.304698	0.347512	1.34704
ebi-a-GCST90016916	Gut microbiota abundance (class Erysipelotrichia id.2147)	insomnia	MR Egger	13	1.32704	0.916658	0.175597	3.76987
ebi-a-GCST90016916	Gut microbiota abundance (class Erysipelotrichia id.2147)	insomnia	Weighted median	13	0.0484298	0.285399	0.865253	1.04962
ebi-a-GCST90016916	Gut microbiota abundance (class Erysipelotrichia id.2147)	insomnia	Inverse variance weighted	13	0.0263729	0.221352	0.905161	1.02672
ebi-a-GCST90016916	Gut microbiota abundance (class Erysipelotrichia id.2147)	insomnia	Simple mode	13	0.629978	0.58587	0.303391	1.87757
ebi-a-GCST90016916	Gut microbiota abundance (class Erysipelotrichia id.2147)	insomnia	Weighted mode	13	-0.628123	0.639154	0.345135	0.533592
ebi-a-GCST90016917	Gut microbiota abundance (class Gammaproteobacteria id.3303)	insomnia	MR Egger	6	1.43077	0.843186	0.16496	4.18193
ebi-a-GCST90016917	Gut microbiota abundance (class Gammaproteobacteria id.3303)	insomnia	Weighted median	6	-0.371195	0.391554	0.343127	0.689909
ebi-a-GCST90016917	Gut microbiota abundance (class Gammaproteobacteria id.3303)	insomnia	Inverse variance weighted	6	-0.299171	0.318853	0.348104	0.741433
ebi-a-GCST90016917	Gut microbiota abundance (class Gammaproteobacteria id.3303)	insomnia	Simple mode	6	-0.730767	0.696396	0.342065	0.48154
ebi-a-GCST90016917	Gut microbiota abundance (class Gammaproteobacteria id.3303)	insomnia	Weighted mode	6	0.365037	0.657265	0.602561	1.44057
ebi-a-GCST90016918	Gut microbiota abundance (class Lentisphaeria id.2250)	insomnia	MR Egger	8	-0.0239283	0.703424	0.973967	0.976356
ebi-a-GCST90016918	Gut microbiota abundance (class Lentisphaeria id.2250)	insomnia	Weighted median	8	-0.00539646	0.190944	0.977453	0.994618
ebi-a-GCST90016918	Gut microbiota abundance (class Lentisphaeria id.2250)	insomnia	Inverse variance weighted	8	-0.0189574	0.183444	0.917692	0.981221
ebi-a-GCST90016918	Gut microbiota abundance (class Lentisphaeria id.2250)	insomnia	Simple mode	8	0.00669653	0.320611	0.983919	1.00672
ebi-a-GCST90016918	Gut microbiota abundance (class Lentisphaeria id.2250)	insomnia	Weighted mode	8	0.0128816	0.30191	0.967159	1.01296
ebi-a-GCST90016919	Gut microbiota abundance (class Melainabacteria id.1589)	insomnia	MR Egger	10	0.0397653	0.393511	0.921996	1.04057
ebi-a-GCST90016919	Gut microbiota abundance (class Melainabacteria id.1589)	insomnia	Weighted median	10	0.139134	0.172254	0.419247	1.14928
ebi-a-GCST90016919	Gut microbiota abundance (class Melainabacteria id.1589)	insomnia	Inverse variance weighted	10	0.124923	0.129476	0.334629	1.13306
ebi-a-GCST90016919	Gut microbiota abundance (class Melainabacteria id.1589)	insomnia	Simple mode	10	0.0106434	0.272878	0.969738	1.0107
ebi-a-GCST90016919	Gut microbiota abundance (class Melainabacteria id.1589)	insomnia	Weighted mode	10	0.0748175	0.25508	0.775936	1.07769
ebi-a-GCST90016920	Gut microbiota abundance (class Methanobacteria id.119)	insomnia	MR Egger	10	0.501003	0.435379	0.283076	1.65037
ebi-a-GCST90016920	Gut microbiota abundance (class Methanobacteria id.119)	insomnia	Weighted median	10	0.194258	0.146044	0.183475	1.21441
ebi-a-GCST90016920	Gut microbiota abundance (class Methanobacteria id.119)	insomnia	Inverse variance weighted	10	0.157752	0.10588	0.136244	1.17088
ebi-a-GCST90016920	Gut microbiota abundance (class Methanobacteria id.119)	insomnia	Simple mode	10	0.197941	0.226236	0.404356	1.21889
ebi-a-GCST90016920	Gut microbiota abundance (class Methanobacteria id.119)	insomnia	Weighted mode	10	0.211468	0.215379	0.351834	1.23549
ebi-a-GCST90016921	Gut microbiota abundance (class Mollicutes id.3920)	insomnia	MR Egger	12	-0.920257	0.543367	0.121204	0.398416
ebi-a-GCST90016921	Gut microbiota abundance (class Mollicutes id.3920)	insomnia	Weighted median	12	-0.358541	0.21973	0.102736	0.698695
ebi-a-GCST90016921	Gut microbiota abundance (class Mollicutes id.3920)	insomnia	Inverse variance weighted	12	-0.209925	0.159075	0.18695	0.810645
ebi-a-GCST90016921	Gut microbiota abundance (class Mollicutes id.3920)	insomnia	Simple mode	12	0.275112	0.417645	0.523623	1.31668
ebi-a-GCST90016921	Gut microbiota abundance (class Mollicutes id.3920)	insomnia	Weighted mode	12	-0.552287	0.394157	0.188735	0.575632
ebi-a-GCST90016922	Gut microbiota abundance (class Negativicutes id.2164)	insomnia	MR Egger	12	0.64294	0.721462	0.393779	1.90206
ebi-a-GCST90016922	Gut microbiota abundance (class Negativicutes id.2164)	insomnia	Weighted median	12	-0.0790139	0.280005	0.7778	0.924027
ebi-a-GCST90016922	Gut microbiota abundance (class Negativicutes id.2164)	insomnia	Inverse variance weighted	12	-0.0949765	0.208676	0.649009	0.909394
ebi-a-GCST90016922	Gut microbiota abundance (class Negativicutes id.2164)	insomnia	Simple mode	12	-0.112776	0.43572	0.800549	0.893351
ebi-a-GCST90016922	Gut microbiota abundance (class Negativicutes id.2164)	insomnia	Weighted mode	12	-0.0674113	0.449247	0.883438	0.934811
ebi-a-GCST90016923	Gut microbiota abundance (class Verrucomicrobiae id.4029)	insomnia	MR Egger	11	-0.0447306	0.567258	0.938874	0.956255
ebi-a-GCST90016923	Gut microbiota abundance (class Verrucomicrobiae id.4029)	insomnia	Weighted median	11	0.0527548	0.229035	0.817832	1.05417
ebi-a-GCST90016923	Gut microbiota abundance (class Verrucomicrobiae id.4029)	insomnia	Inverse variance weighted	11	0.1039	0.167808	0.535811	1.10949
ebi-a-GCST90016923	Gut microbiota abundance (class Verrucomicrobiae id.4029)	insomnia	Simple mode	11	-0.262223	0.388234	0.514719	0.769339
ebi-a-GCST90016923	Gut microbiota abundance (class Verrucomicrobiae id.4029)	insomnia	Weighted mode	11	-0.0637415	0.328292	0.849937	0.938248
ebi-a-GCST90016924	Gut microbiota abundance (family Acidaminococcaceae id.2166)	insomnia	MR Egger	7	-0.397758	0.586463	0.527738	0.671825
ebi-a-GCST90016924	Gut microbiota abundance (family Acidaminococcaceae id.2166)	insomnia	Weighted median	7	0.106302	0.263213	0.686314	1.11216
ebi-a-GCST90016924	Gut microbiota abundance (family Acidaminococcaceae id.2166)	insomnia	Inverse variance weighted	7	0.0487673	0.194228	0.801749	1.04998
ebi-a-GCST90016924	Gut microbiota abundance (family Acidaminococcaceae id.2166)	insomnia	Simple mode	7	0.182227	0.391045	0.657652	1.19989
ebi-a-GCST90016924	Gut microbiota abundance (family Acidaminococcaceae id.2166)	insomnia	Weighted mode	7	0.192432	0.351134	0.603447	1.21219
ebi-a-GCST90016925	Gut microbiota abundance (family Actinomycetaceae id.421)	insomnia	MR Egger	5	-0.0520394	0.438634	0.913059	0.949291
ebi-a-GCST90016925	Gut microbiota abundance (family Actinomycetaceae id.421)	insomnia	Weighted median	5	0.0680311	0.233646	0.77092	1.0704
ebi-a-GCST90016925	Gut microbiota abundance (family Actinomycetaceae id.421)	insomnia	Inverse variance weighted	5	0.189148	0.193135	0.327404	1.20822
ebi-a-GCST90016925	Gut microbiota abundance (family Actinomycetaceae id.421)	insomnia	Simple mode	5	0.08869	0.3031	0.784371	1.09274
ebi-a-GCST90016925	Gut microbiota abundance (family Actinomycetaceae id.421)	insomnia	Weighted mode	5	0.052024	0.263676	0.853211	1.0534
ebi-a-GCST90016926	Gut microbiota abundance (family Alcaligenaceae id.2875)	insomnia	MR Egger	11	0.376849	0.965697	0.705438	1.45768
ebi-a-GCST90016926	Gut microbiota abundance (family Alcaligenaceae id.2875)	insomnia	Weighted median	11	0.108501	0.280818	0.699219	1.11461
ebi-a-GCST90016926	Gut microbiota abundance (family Alcaligenaceae id.2875)	insomnia	Inverse variance weighted	11	0.0302383	0.210636	0.88585	1.0307
ebi-a-GCST90016926	Gut microbiota abundance (family Alcaligenaceae id.2875)	insomnia	Simple mode	11	0.140351	0.489681	0.780256	1.15068
ebi-a-GCST90016926	Gut microbiota abundance (family Alcaligenaceae id.2875)	insomnia	Weighted mode	11	0.134932	0.457253	0.773958	1.14446
ebi-a-GCST90016927	Gut microbiota abundance (family Bacteroidaceae id.917)	insomnia	MR Egger	9	2.01201	1.16166	0.126878	7.47834
ebi-a-GCST90016927	Gut microbiota abundance (family Bacteroidaceae id.917)	insomnia	Weighted median	9	0.243205	0.314309	0.439062	1.27533
ebi-a-GCST90016927	Gut microbiota abundance (family Bacteroidaceae id.917)	insomnia	Inverse variance weighted	9	0.0384892	0.246692	0.876016	1.03924
ebi-a-GCST90016927	Gut microbiota abundance (family Bacteroidaceae id.917)	insomnia	Simple mode	9	0.145146	0.464901	0.762864	1.15621
ebi-a-GCST90016927	Gut microbiota abundance (family Bacteroidaceae id.917)	insomnia	Weighted mode	9	0.320916	0.453518	0.499278	1.37839
ebi-a-GCST90016928	Gut microbiota abundance (family Bacteroidales S24 7group id.11173)	insomnia	MR Egger	8	-0.0792159	0.625215	0.903316	0.92384
ebi-a-GCST90016928	Gut microbiota abundance (family Bacteroidales S24 7group id.11173)	insomnia	Weighted median	8	0.186385	0.210142	0.375107	1.20489
ebi-a-GCST90016928	Gut microbiota abundance (family Bacteroidales S24 7group id.11173)	insomnia	Inverse variance weighted	8	0.153213	0.156454	0.327439	1.16557
ebi-a-GCST90016928	Gut microbiota abundance (family Bacteroidales S24 7group id.11173)	insomnia	Simple mode	8	0.386679	0.354904	0.312	1.47208
ebi-a-GCST90016928	Gut microbiota abundance (family Bacteroidales S24 7group id.11173)	insomnia	Weighted mode	8	0.281297	0.323939	0.413972	1.32485
ebi-a-GCST90016929	Gut microbiota abundance (family Bifidobacteriaceae id.433)	insomnia	MR Egger	12	0.598097	0.534453	0.289264	1.81866
ebi-a-GCST90016929	Gut microbiota abundance (family Bifidobacteriaceae id.433)	insomnia	Weighted median	12	0.139006	0.216856	0.521519	1.14913
ebi-a-GCST90016929	Gut microbiota abundance (family Bifidobacteriaceae id.433)	insomnia	Inverse variance weighted	12	-0.0608627	0.166118	0.71408	0.940952
ebi-a-GCST90016929	Gut microbiota abundance (family Bifidobacteriaceae id.433)	insomnia	Simple mode	12	0.213761	0.334923	0.536379	1.23833
ebi-a-GCST90016929	Gut microbiota abundance (family Bifidobacteriaceae id.433)	insomnia	Weighted mode	12	0.167925	0.25718	0.527202	1.18285
ebi-a-GCST90016931	Gut microbiota abundance (family Clostridiaceae1 id.1869)	insomnia	MR Egger	10	0.486043	0.563928	0.413836	1.62587
ebi-a-GCST90016931	Gut microbiota abundance (family Clostridiaceae1 id.1869)	insomnia	Weighted median	10	0.0665148	0.252155	0.791946	1.06878
ebi-a-GCST90016931	Gut microbiota abundance (family Clostridiaceae1 id.1869)	insomnia	Inverse variance weighted	10	-0.00861264	0.192746	0.964359	0.991424
ebi-a-GCST90016931	Gut microbiota abundance (family Clostridiaceae1 id.1869)	insomnia	Simple mode	10	0.10736	0.352502	0.767622	1.11334
ebi-a-GCST90016931	Gut microbiota abundance (family Clostridiaceae1 id.1869)	insomnia	Weighted mode	10	0.139417	0.350641	0.700185	1.1496
ebi-a-GCST90016932	Gut microbiota abundance (family Clostridiales vadin BB60 group id.11286)	insomnia	MR Egger	15	-0.294636	0.365104	0.434187	0.744802
ebi-a-GCST90016932	Gut microbiota abundance (family Clostridiales vadin BB60 group id.11286)	insomnia	Weighted median	15	-0.108809	0.181998	0.549936	0.896902
ebi-a-GCST90016932	Gut microbiota abundance (family Clostridiales vadin BB60 group id.11286)	insomnia	Inverse variance weighted	15	-0.0347893	0.134238	0.795512	0.965809
ebi-a-GCST90016932	Gut microbiota abundance (family Clostridiales vadin BB60 group id.11286)	insomnia	Simple mode	15	-0.121162	0.312915	0.704427	0.88589
ebi-a-GCST90016932	Gut microbiota abundance (family Clostridiales vadin BB60 group id.11286)	insomnia	Weighted mode	15	-0.198802	0.247678	0.435584	0.819712
ebi-a-GCST90016933	Gut microbiota abundance (family Coriobacteriaceae id.811)	insomnia	MR Egger	13	-0.555406	1.22801	0.659855	0.573839
ebi-a-GCST90016933	Gut microbiota abundance (family Coriobacteriaceae id.811)	insomnia	Weighted median	13	-0.206155	0.287212	0.472894	0.813707
ebi-a-GCST90016933	Gut microbiota abundance (family Coriobacteriaceae id.811)	insomnia	Inverse variance weighted	13	-0.0553904	0.279393	0.842848	0.946116
ebi-a-GCST90016933	Gut microbiota abundance (family Coriobacteriaceae id.811)	insomnia	Simple mode	13	-0.34168	0.482901	0.492733	0.710575
ebi-a-GCST90016933	Gut microbiota abundance (family Coriobacteriaceae id.811)	insomnia	Weighted mode	13	-0.289168	0.478953	0.55725	0.748886
ebi-a-GCST90016934	Gut microbiota abundance (family Defluviitaleaceae id.1924)	insomnia	MR Egger	11	-0.368452	0.613202	0.562754	0.691805
ebi-a-GCST90016934	Gut microbiota abundance (family Defluviitaleaceae id.1924)	insomnia	Weighted median	11	-0.0793714	0.210555	0.706202	0.923697
ebi-a-GCST90016934	Gut microbiota abundance (family Defluviitaleaceae id.1924)	insomnia	Inverse variance weighted	11	-0.226408	0.170395	0.183938	0.797393
ebi-a-GCST90016934	Gut microbiota abundance (family Defluviitaleaceae id.1924)	insomnia	Simple mode	11	-0.00428805	0.297429	0.988781	0.995721
ebi-a-GCST90016934	Gut microbiota abundance (family Defluviitaleaceae id.1924)	insomnia	Weighted mode	11	-0.0282526	0.289809	0.924266	0.972143
ebi-a-GCST90016935	Gut microbiota abundance (family Desulfovibrionaceae id.3169)	insomnia	MR Egger	10	0.260952	0.443333	0.57236	1.29817
ebi-a-GCST90016935	Gut microbiota abundance (family Desulfovibrionaceae id.3169)	insomnia	Weighted median	10	0.264341	0.240324	0.271359	1.30257
ebi-a-GCST90016935	Gut microbiota abundance (family Desulfovibrionaceae id.3169)	insomnia	Inverse variance weighted	10	0.122853	0.184213	0.504833	1.13072
ebi-a-GCST90016935	Gut microbiota abundance (family Desulfovibrionaceae id.3169)	insomnia	Simple mode	10	0.270977	0.376366	0.48981	1.31125
ebi-a-GCST90016935	Gut microbiota abundance (family Desulfovibrionaceae id.3169)	insomnia	Weighted mode	10	0.340717	0.30428	0.291814	1.40595
ebi-a-GCST90016936	Gut microbiota abundance (family Enterobacteriaceae id.3469)	insomnia	MR Egger	7	0.58612	1.58842	0.727241	1.797
ebi-a-GCST90016936	Gut microbiota abundance (family Enterobacteriaceae id.3469)	insomnia	Weighted median	7	-0.308457	0.332408	0.353434	0.734579
ebi-a-GCST90016936	Gut microbiota abundance (family Enterobacteriaceae id.3469)	insomnia	Inverse variance weighted	7	-0.306139	0.250251	0.221206	0.736284
ebi-a-GCST90016936	Gut microbiota abundance (family Enterobacteriaceae id.3469)	insomnia	Simple mode	7	-0.541983	0.510081	0.328873	0.581594
ebi-a-GCST90016936	Gut microbiota abundance (family Enterobacteriaceae id.3469)	insomnia	Weighted mode	7	-0.492335	0.492377	0.355956	0.611198
ebi-a-GCST90016937	Gut microbiota abundance (family Erysipelotrichaceae id.2149)	insomnia	MR Egger	13	1.32704	0.916658	0.175597	3.76987
ebi-a-GCST90016937	Gut microbiota abundance (family Erysipelotrichaceae id.2149)	insomnia	Weighted median	13	0.0484298	0.292497	0.868493	1.04962
ebi-a-GCST90016937	Gut microbiota abundance (family Erysipelotrichaceae id.2149)	insomnia	Inverse variance weighted	13	0.0263729	0.221352	0.905161	1.02672
ebi-a-GCST90016937	Gut microbiota abundance (family Erysipelotrichaceae id.2149)	insomnia	Simple mode	13	0.629978	0.583531	0.301543	1.87757
ebi-a-GCST90016937	Gut microbiota abundance (family Erysipelotrichaceae id.2149)	insomnia	Weighted mode	13	-0.628123	0.580282	0.300327	0.533592
ebi-a-GCST90016938	Gut microbiota abundance (family Family XI id.1936)	insomnia	MR Egger	8	-0.288206	0.657232	0.676362	0.749607
ebi-a-GCST90016938	Gut microbiota abundance (family Family XI id.1936)	insomnia	Weighted median	8	0.0128736	0.135561	0.924342	1.01296
ebi-a-GCST90016938	Gut microbiota abundance (family Family XI id.1936)	insomnia	Inverse variance weighted	8	-0.00750891	0.103142	0.941964	0.992519
ebi-a-GCST90016938	Gut microbiota abundance (family Family XI id.1936)	insomnia	Simple mode	8	0.0942135	0.196456	0.646158	1.09879
ebi-a-GCST90016938	Gut microbiota abundance (family Family XI id.1936)	insomnia	Weighted mode	8	0.0757635	0.190315	0.702423	1.07871
ebi-a-GCST90016939	Gut microbiota abundance (family Family XIII id.1957)	insomnia	MR Egger	9	0.457778	0.979957	0.654591	1.58056
ebi-a-GCST90016939	Gut microbiota abundance (family Family XIII id.1957)	insomnia	Weighted median	9	0.341235	0.325917	0.2951	1.40668
ebi-a-GCST90016939	Gut microbiota abundance (family Family XIII id.1957)	insomnia	Inverse variance weighted	9	0.225635	0.241031	0.34921	1.25312
ebi-a-GCST90016939	Gut microbiota abundance (family Family XIII id.1957)	insomnia	Simple mode	9	0.410938	0.518591	0.450977	1.50823
ebi-a-GCST90016939	Gut microbiota abundance (family Family XIII id.1957)	insomnia	Weighted mode	9	0.402833	0.507085	0.44988	1.49606
ebi-a-GCST90016940	Gut microbiota abundance (family Lachnospiraceae id.1987)	insomnia	MR Egger	16	-0.21781	0.640977	0.739044	0.804278
ebi-a-GCST90016940	Gut microbiota abundance (family Lachnospiraceae id.1987)	insomnia	Weighted median	16	-0.162358	0.254709	0.523847	0.850136
ebi-a-GCST90016940	Gut microbiota abundance (family Lachnospiraceae id.1987)	insomnia	Inverse variance weighted	16	-0.059557	0.183626	0.745682	0.942182
ebi-a-GCST90016940	Gut microbiota abundance (family Lachnospiraceae id.1987)	insomnia	Simple mode	16	-0.223911	0.435849	0.614922	0.799386
ebi-a-GCST90016940	Gut microbiota abundance (family Lachnospiraceae id.1987)	insomnia	Weighted mode	16	-0.223911	0.40311	0.586771	0.799386
ebi-a-GCST90016941	Gut microbiota abundance (family Lactobacillaceae id.1836)	insomnia	MR Egger	8	-0.0374715	0.466424	0.938581	0.963222
ebi-a-GCST90016941	Gut microbiota abundance (family Lactobacillaceae id.1836)	insomnia	Weighted median	8	-0.225465	0.190604	0.23685	0.798145
ebi-a-GCST90016941	Gut microbiota abundance (family Lactobacillaceae id.1836)	insomnia	Inverse variance weighted	8	-0.262254	0.17666	0.137673	0.769316
ebi-a-GCST90016941	Gut microbiota abundance (family Lactobacillaceae id.1836)	insomnia	Simple mode	8	-0.10872	0.329796	0.751302	0.896981
ebi-a-GCST90016941	Gut microbiota abundance (family Lactobacillaceae id.1836)	insomnia	Weighted mode	8	-0.157789	0.256315	0.557632	0.85403
ebi-a-GCST90016942	Gut microbiota abundance (family Methanobacteriaceae id.121)	insomnia	MR Egger	10	0.501003	0.435379	0.283076	1.65037
ebi-a-GCST90016942	Gut microbiota abundance (family Methanobacteriaceae id.121)	insomnia	Weighted median	10	0.194258	0.141044	0.168424	1.21441
ebi-a-GCST90016942	Gut microbiota abundance (family Methanobacteriaceae id.121)	insomnia	Inverse variance weighted	10	0.157752	0.10588	0.136244	1.17088
ebi-a-GCST90016942	Gut microbiota abundance (family Methanobacteriaceae id.121)	insomnia	Simple mode	10	0.197941	0.231514	0.41474	1.21889
ebi-a-GCST90016942	Gut microbiota abundance (family Methanobacteriaceae id.121)	insomnia	Weighted mode	10	0.211468	0.212594	0.34587	1.23549
ebi-a-GCST90016943	Gut microbiota abundance (family Oxalobacteraceae id.2966)	insomnia	MR Egger	14	0.00978441	0.478006	0.984006	1.00983
ebi-a-GCST90016943	Gut microbiota abundance (family Oxalobacteraceae id.2966)	insomnia	Weighted median	14	-0.0231529	0.136537	0.865347	0.977113
ebi-a-GCST90016943	Gut microbiota abundance (family Oxalobacteraceae id.2966)	insomnia	Inverse variance weighted	14	-0.0264934	0.118979	0.82379	0.973854
ebi-a-GCST90016943	Gut microbiota abundance (family Oxalobacteraceae id.2966)	insomnia	Simple mode	14	-0.0296877	0.234418	0.90116	0.970749
ebi-a-GCST90016943	Gut microbiota abundance (family Oxalobacteraceae id.2966)	insomnia	Weighted mode	14	-0.043842	0.226616	0.849586	0.957105
ebi-a-GCST90016944	Gut microbiota abundance (family Pasteurellaceae id.3689)	insomnia	MR Egger	14	-0.0542648	0.289272	0.854332	0.947181
ebi-a-GCST90016944	Gut microbiota abundance (family Pasteurellaceae id.3689)	insomnia	Weighted median	14	0.0137607	0.176483	0.937851	1.01386
ebi-a-GCST90016944	Gut microbiota abundance (family Pasteurellaceae id.3689)	insomnia	Inverse variance weighted	14	-0.0748274	0.127888	0.558479	0.927904
ebi-a-GCST90016944	Gut microbiota abundance (family Pasteurellaceae id.3689)	insomnia	Simple mode	14	0.265556	0.283728	0.36636	1.30416
ebi-a-GCST90016944	Gut microbiota abundance (family Pasteurellaceae id.3689)	insomnia	Weighted mode	14	0.0642345	0.202092	0.755649	1.06634
ebi-a-GCST90016945	Gut microbiota abundance (family Peptococcaceae id.2024)	insomnia	MR Egger	9	0.537721	0.469915	0.290118	1.7121
ebi-a-GCST90016945	Gut microbiota abundance (family Peptococcaceae id.2024)	insomnia	Weighted median	9	-0.191314	0.226722	0.398765	0.825873
ebi-a-GCST90016945	Gut microbiota abundance (family Peptococcaceae id.2024)	insomnia	Inverse variance weighted	9	-0.222207	0.167833	0.185512	0.80075
ebi-a-GCST90016945	Gut microbiota abundance (family Peptococcaceae id.2024)	insomnia	Simple mode	9	-0.622805	0.419572	0.176004	0.536438
ebi-a-GCST90016945	Gut microbiota abundance (family Peptococcaceae id.2024)	insomnia	Weighted mode	9	0.127043	0.357045	0.731177	1.13547
ebi-a-GCST90016946	Gut microbiota abundance (family Peptostreptococcaceae id.2042)	insomnia	MR Egger	13	-0.00860589	0.369992	0.98186	0.991431
ebi-a-GCST90016946	Gut microbiota abundance (family Peptostreptococcaceae id.2042)	insomnia	Weighted median	13	0.169227	0.21461	0.430385	1.18439
ebi-a-GCST90016946	Gut microbiota abundance (family Peptostreptococcaceae id.2042)	insomnia	Inverse variance weighted	13	0.093495	0.157443	0.552623	1.09801
ebi-a-GCST90016946	Gut microbiota abundance (family Peptostreptococcaceae id.2042)	insomnia	Simple mode	13	0.198958	0.342388	0.571932	1.22013
ebi-a-GCST90016946	Gut microbiota abundance (family Peptostreptococcaceae id.2042)	insomnia	Weighted mode	13	0.143246	0.306149	0.648243	1.15401
ebi-a-GCST90016947	Gut microbiota abundance (family Porphyromonadaceae id.943)	insomnia	MR Egger	9	0.729337	1.17479	0.554383	2.07371
ebi-a-GCST90016947	Gut microbiota abundance (family Porphyromonadaceae id.943)	insomnia	Weighted median	9	0.22587	0.342754	0.509905	1.25341
ebi-a-GCST90016947	Gut microbiota abundance (family Porphyromonadaceae id.943)	insomnia	Inverse variance weighted	9	-0.012367	0.256054	0.961479	0.987709
ebi-a-GCST90016947	Gut microbiota abundance (family Porphyromonadaceae id.943)	insomnia	Simple mode	9	0.499045	0.603469	0.432232	1.64715
ebi-a-GCST90016947	Gut microbiota abundance (family Porphyromonadaceae id.943)	insomnia	Weighted mode	9	0.517823	0.52378	0.3518	1.67837
ebi-a-GCST90016948	Gut microbiota abundance (family Prevotellaceae id.960)	insomnia	MR Egger	16	-0.551055	0.576024	0.354971	0.576341
ebi-a-GCST90016948	Gut microbiota abundance (family Prevotellaceae id.960)	insomnia	Weighted median	16	-0.00800125	0.210478	0.969676	0.992031
ebi-a-GCST90016948	Gut microbiota abundance (family Prevotellaceae id.960)	insomnia	Inverse variance weighted	16	0.028631	0.156947	0.855249	1.02904
ebi-a-GCST90016948	Gut microbiota abundance (family Prevotellaceae id.960)	insomnia	Simple mode	16	-0.075206	0.396118	0.851966	0.927552
ebi-a-GCST90016948	Gut microbiota abundance (family Prevotellaceae id.960)	insomnia	Weighted mode	16	-0.178057	0.381572	0.647463	0.836895
ebi-a-GCST90016949	Gut microbiota abundance (family Rhodospirillaceae id.2717)	insomnia	MR Egger	15	-0.0448885	0.689294	0.949067	0.956104
ebi-a-GCST90016949	Gut microbiota abundance (family Rhodospirillaceae id.2717)	insomnia	Weighted median	15	-0.0862808	0.172493	0.616935	0.917337
ebi-a-GCST90016949	Gut microbiota abundance (family Rhodospirillaceae id.2717)	insomnia	Inverse variance weighted	15	-0.0882322	0.156992	0.574104	0.915548
ebi-a-GCST90016949	Gut microbiota abundance (family Rhodospirillaceae id.2717)	insomnia	Simple mode	15	-0.079365	0.280727	0.781534	0.923703
ebi-a-GCST90016949	Gut microbiota abundance (family Rhodospirillaceae id.2717)	insomnia	Weighted mode	15	-0.12473	0.239801	0.611092	0.882735
ebi-a-GCST90016950	Gut microbiota abundance (family Rikenellaceae id.967)	insomnia	MR Egger	17	-0.407111	0.510097	0.437263	0.66557
ebi-a-GCST90016950	Gut microbiota abundance (family Rikenellaceae id.967)	insomnia	Weighted median	17	-0.0987368	0.22469	0.660346	0.905981
ebi-a-GCST90016950	Gut microbiota abundance (family Rikenellaceae id.967)	insomnia	Inverse variance weighted	17	-0.11802	0.163844	0.471327	0.888678
ebi-a-GCST90016950	Gut microbiota abundance (family Rikenellaceae id.967)	insomnia	Simple mode	17	-0.138081	0.407759	0.739289	0.871028
ebi-a-GCST90016950	Gut microbiota abundance (family Rikenellaceae id.967)	insomnia	Weighted mode	17	-0.122699	0.400408	0.763225	0.88453
ebi-a-GCST90016951	Gut microbiota abundance (family Ruminococcaceae id.2050)	insomnia	MR Egger	9	0.482816	0.457908	0.32673	1.62063
ebi-a-GCST90016951	Gut microbiota abundance (family Ruminococcaceae id.2050)	insomnia	Weighted median	9	0.569239	0.267426	0.0332883	1.76692
ebi-a-GCST90016951	Gut microbiota abundance (family Ruminococcaceae id.2050)	insomnia	Inverse variance weighted	9	0.401409	0.202768	0.0477435	1.49393
ebi-a-GCST90016951	Gut microbiota abundance (family Ruminococcaceae id.2050)	insomnia	Simple mode	9	0.80492	0.453483	0.11382	2.23652
ebi-a-GCST90016951	Gut microbiota abundance (family Ruminococcaceae id.2050)	insomnia	Weighted mode	9	0.754742	0.365316	0.0726798	2.12706
ebi-a-GCST90016952	Gut microbiota abundance (family Streptococcaceae id.1850)	insomnia	MR Egger	13	0.12978	0.752267	0.866163	1.13858
ebi-a-GCST90016952	Gut microbiota abundance (family Streptococcaceae id.1850)	insomnia	Weighted median	13	-0.0344859	0.258462	0.893855	0.966102
ebi-a-GCST90016952	Gut microbiota abundance (family Streptococcaceae id.1850)	insomnia	Inverse variance weighted	13	-0.0982052	0.187032	0.599533	0.906463
ebi-a-GCST90016952	Gut microbiota abundance (family Streptococcaceae id.1850)	insomnia	Simple mode	13	0.0768237	0.406848	0.853385	1.07985
ebi-a-GCST90016952	Gut microbiota abundance (family Streptococcaceae id.1850)	insomnia	Weighted mode	13	0.0202647	0.379141	0.958254	1.02047
ebi-a-GCST90016953	Gut microbiota abundance (unknown family id.1000001214)	insomnia	MR Egger	9	-0.152956	0.406568	0.717902	0.858168
ebi-a-GCST90016953	Gut microbiota abundance (unknown family id.1000001214)	insomnia	Weighted median	9	0.173613	0.177221	0.327263	1.1896
ebi-a-GCST90016953	Gut microbiota abundance (unknown family id.1000001214)	insomnia	Inverse variance weighted	9	0.206666	0.135622	0.127549	1.22957
ebi-a-GCST90016953	Gut microbiota abundance (unknown family id.1000001214)	insomnia	Simple mode	9	0.173282	0.268916	0.537367	1.1892
ebi-a-GCST90016953	Gut microbiota abundance (unknown family id.1000001214)	insomnia	Weighted mode	9	0.19101	0.259402	0.482549	1.21047
ebi-a-GCST90016954	Gut microbiota abundance (unknown family id.1000005471)	insomnia	MR Egger	13	-0.636973	0.461734	0.195131	0.528891
ebi-a-GCST90016954	Gut microbiota abundance (unknown family id.1000005471)	insomnia	Weighted median	13	-0.275915	0.190201	0.146877	0.758878
ebi-a-GCST90016954	Gut microbiota abundance (unknown family id.1000005471)	insomnia	Inverse variance weighted	13	-0.212119	0.146382	0.147315	0.808868
ebi-a-GCST90016954	Gut microbiota abundance (unknown family id.1000005471)	insomnia	Simple mode	13	-0.306155	0.309136	0.34155	0.736273
ebi-a-GCST90016954	Gut microbiota abundance (unknown family id.1000005471)	insomnia	Weighted mode	13	-0.315047	0.304671	0.321499	0.729754
ebi-a-GCST90016955	Gut microbiota abundance (unknown family id.1000006161)	insomnia	MR Egger	13	0.189136	0.434994	0.672114	1.20821
ebi-a-GCST90016955	Gut microbiota abundance (unknown family id.1000006161)	insomnia	Weighted median	13	0.110779	0.135429	0.413367	1.11715
ebi-a-GCST90016955	Gut microbiota abundance (unknown family id.1000006161)	insomnia	Inverse variance weighted	13	0.0317878	0.102054	0.755434	1.0323
ebi-a-GCST90016955	Gut microbiota abundance (unknown family id.1000006161)	insomnia	Simple mode	13	0.124557	0.236881	0.608592	1.13265
ebi-a-GCST90016955	Gut microbiota abundance (unknown family id.1000006161)	insomnia	Weighted mode	13	0.124557	0.234471	0.604956	1.13265
ebi-a-GCST90016956	Gut microbiota abundance (family Veillonellaceae id.2172)	insomnia	MR Egger	19	0.161682	0.2724	0.56063	1.17549
ebi-a-GCST90016956	Gut microbiota abundance (family Veillonellaceae id.2172)	insomnia	Weighted median	19	0.335088	0.192514	0.0817557	1.39806
ebi-a-GCST90016956	Gut microbiota abundance (family Veillonellaceae id.2172)	insomnia	Inverse variance weighted	19	0.11725	0.134689	0.384015	1.1244
ebi-a-GCST90016956	Gut microbiota abundance (family Veillonellaceae id.2172)	insomnia	Simple mode	19	0.257887	0.326628	0.440072	1.29419
ebi-a-GCST90016956	Gut microbiota abundance (family Veillonellaceae id.2172)	insomnia	Weighted mode	19	0.333886	0.232018	0.167298	1.39638
ebi-a-GCST90016957	Gut microbiota abundance (family Verrucomicrobiaceae id.4036)	insomnia	MR Egger	11	-0.0445545	0.567221	0.93911	0.956423
ebi-a-GCST90016957	Gut microbiota abundance (family Verrucomicrobiaceae id.4036)	insomnia	Weighted median	11	0.052764	0.238302	0.824768	1.05418
ebi-a-GCST90016957	Gut microbiota abundance (family Verrucomicrobiaceae id.4036)	insomnia	Inverse variance weighted	11	0.103936	0.16785	0.53577	1.10953
ebi-a-GCST90016957	Gut microbiota abundance (family Verrucomicrobiaceae id.4036)	insomnia	Simple mode	11	-0.261915	0.349956	0.471441	0.769576
ebi-a-GCST90016957	Gut microbiota abundance (family Verrucomicrobiaceae id.4036)	insomnia	Weighted mode	11	-0.063277	0.351296	0.860653	0.938683
ebi-a-GCST90016958	Gut microbiota abundance (family Victivallaceae id.2255)	insomnia	MR Egger	12	-0.547929	0.436776	0.238194	0.578146
ebi-a-GCST90016958	Gut microbiota abundance (family Victivallaceae id.2255)	insomnia	Weighted median	12	0.0726378	0.124344	0.559106	1.07534
ebi-a-GCST90016958	Gut microbiota abundance (family Victivallaceae id.2255)	insomnia	Inverse variance weighted	12	0.00583989	0.0924131	0.949613	1.00586
ebi-a-GCST90016958	Gut microbiota abundance (family Victivallaceae id.2255)	insomnia	Simple mode	12	0.108315	0.205461	0.608535	1.1144
ebi-a-GCST90016958	Gut microbiota abundance (family Victivallaceae id.2255)	insomnia	Weighted mode	12	0.0839781	0.199563	0.681998	1.08761
ebi-a-GCST90016959	Gut microbiota abundance (genus Actinomyces id.423)	insomnia	MR Egger	7	0.218609	0.436713	0.63792	1.24434
ebi-a-GCST90016959	Gut microbiota abundance (genus Actinomyces id.423)	insomnia	Weighted median	7	0.142576	0.214609	0.506466	1.15324
ebi-a-GCST90016959	Gut microbiota abundance (genus Actinomyces id.423)	insomnia	Inverse variance weighted	7	0.153012	0.163856	0.3504	1.16534
ebi-a-GCST90016959	Gut microbiota abundance (genus Actinomyces id.423)	insomnia	Simple mode	7	0.425716	0.333897	0.249456	1.53069
ebi-a-GCST90016959	Gut microbiota abundance (genus Actinomyces id.423)	insomnia	Weighted mode	7	0.13775	0.272682	0.631456	1.14769
ebi-a-GCST90016960	Gut microbiota abundance (genus Adlercreutzia id.812)	insomnia	MR Egger	8	-1.06474	0.780118	0.221267	0.344819
ebi-a-GCST90016960	Gut microbiota abundance (genus Adlercreutzia id.812)	insomnia	Weighted median	8	0.21137	0.236294	0.371043	1.23537
ebi-a-GCST90016960	Gut microbiota abundance (genus Adlercreutzia id.812)	insomnia	Inverse variance weighted	8	0.0546953	0.184358	0.766711	1.05622
ebi-a-GCST90016960	Gut microbiota abundance (genus Adlercreutzia id.812)	insomnia	Simple mode	8	0.349176	0.365403	0.371107	1.4179
ebi-a-GCST90016960	Gut microbiota abundance (genus Adlercreutzia id.812)	insomnia	Weighted mode	8	0.343198	0.378479	0.394665	1.40945
ebi-a-GCST90016961	Gut microbiota abundance (genus Akkermansia id.4037)	insomnia	MR Egger	11	-0.0445426	0.56688	0.93909	0.956435
ebi-a-GCST90016961	Gut microbiota abundance (genus Akkermansia id.4037)	insomnia	Weighted median	11	0.0527392	0.22943	0.818192	1.05415
ebi-a-GCST90016961	Gut microbiota abundance (genus Akkermansia id.4037)	insomnia	Inverse variance weighted	11	0.103894	0.167788	0.535788	1.10948
ebi-a-GCST90016961	Gut microbiota abundance (genus Akkermansia id.4037)	insomnia	Simple mode	11	-0.260075	0.39199	0.522028	0.770994
ebi-a-GCST90016961	Gut microbiota abundance (genus Akkermansia id.4037)	insomnia	Weighted mode	11	-0.0616798	0.332486	0.856537	0.940184
ebi-a-GCST90016962	Gut microbiota abundance (genus Alistipes id.968)	insomnia	MR Egger	13	-0.303198	1.00879	0.769358	0.738453
ebi-a-GCST90016962	Gut microbiota abundance (genus Alistipes id.968)	insomnia	Weighted median	13	-0.53085	0.27769	0.0559191	0.588105
ebi-a-GCST90016962	Gut microbiota abundance (genus Alistipes id.968)	insomnia	Inverse variance weighted	13	-0.398585	0.20911	0.0566371	0.67127
ebi-a-GCST90016962	Gut microbiota abundance (genus Alistipes id.968)	insomnia	Simple mode	13	-0.818978	0.49427	0.123424	0.440882
ebi-a-GCST90016962	Gut microbiota abundance (genus Alistipes id.968)	insomnia	Weighted mode	13	-0.767643	0.452441	0.115521	0.464106
ebi-a-GCST90016963	Gut microbiota abundance (genus Allisonella id.2174)	insomnia	MR Egger	8	0.822829	0.724893	0.299633	2.27693
ebi-a-GCST90016963	Gut microbiota abundance (genus Allisonella id.2174)	insomnia	Weighted median	8	0.114764	0.138815	0.408385	1.12161
ebi-a-GCST90016963	Gut microbiota abundance (genus Allisonella id.2174)	insomnia	Inverse variance weighted	8	0.0575422	0.108251	0.59503	1.05923
ebi-a-GCST90016963	Gut microbiota abundance (genus Allisonella id.2174)	insomnia	Simple mode	8	0.0196453	0.206747	0.926961	1.01984
ebi-a-GCST90016963	Gut microbiota abundance (genus Allisonella id.2174)	insomnia	Weighted mode	8	0.0196453	0.198594	0.923973	1.01984
ebi-a-GCST90016964	Gut microbiota abundance (genus Alloprevotella id.961)	insomnia	MR Egger	6	-0.711596	1.16246	0.573527	0.49086
ebi-a-GCST90016964	Gut microbiota abundance (genus Alloprevotella id.961)	insomnia	Weighted median	6	-0.138127	0.142767	0.333295	0.870988
ebi-a-GCST90016964	Gut microbiota abundance (genus Alloprevotella id.961)	insomnia	Inverse variance weighted	6	-0.0185854	0.119231	0.876129	0.981586
ebi-a-GCST90016964	Gut microbiota abundance (genus Alloprevotella id.961)	insomnia	Simple mode	6	-0.175471	0.227626	0.475611	0.839061
ebi-a-GCST90016964	Gut microbiota abundance (genus Alloprevotella id.961)	insomnia	Weighted mode	6	-0.172832	0.217095	0.462074	0.841279
ebi-a-GCST90016965	Gut microbiota abundance (genus Anaerofilum id.2053)	insomnia	MR Egger	11	-0.0403684	0.630567	0.950354	0.960436
ebi-a-GCST90016965	Gut microbiota abundance (genus Anaerofilum id.2053)	insomnia	Weighted median	11	-0.0617759	0.157075	0.694105	0.940094
ebi-a-GCST90016965	Gut microbiota abundance (genus Anaerofilum id.2053)	insomnia	Inverse variance weighted	11	-0.0239737	0.115748	0.835916	0.976311
ebi-a-GCST90016965	Gut microbiota abundance (genus Anaerofilum id.2053)	insomnia	Simple mode	11	-0.184406	0.234324	0.449548	0.831598
ebi-a-GCST90016965	Gut microbiota abundance (genus Anaerofilum id.2053)	insomnia	Weighted mode	11	-0.120661	0.265602	0.659319	0.886334
ebi-a-GCST90016966	Gut microbiota abundance (genus Anaerostipes id.1991)	insomnia	MR Egger	13	-0.31277	0.724775	0.674412	0.731418
ebi-a-GCST90016966	Gut microbiota abundance (genus Anaerostipes id.1991)	insomnia	Weighted median	13	-0.0419536	0.280598	0.881147	0.958914
ebi-a-GCST90016966	Gut microbiota abundance (genus Anaerostipes id.1991)	insomnia	Inverse variance weighted	13	0.126016	0.195333	0.51884	1.1343
ebi-a-GCST90016966	Gut microbiota abundance (genus Anaerostipes id.1991)	insomnia	Simple mode	13	-0.185514	0.474711	0.702799	0.830677
ebi-a-GCST90016966	Gut microbiota abundance (genus Anaerostipes id.1991)	insomnia	Weighted mode	13	-0.0953652	0.440157	0.832112	0.909041
ebi-a-GCST90016967	Gut microbiota abundance (genus Anaerotruncus id.2054)	insomnia	MR Egger	13	-0.272639	0.543854	0.626035	0.761368
ebi-a-GCST90016967	Gut microbiota abundance (genus Anaerotruncus id.2054)	insomnia	Weighted median	13	-0.0693349	0.25908	0.788992	0.933014
ebi-a-GCST90016967	Gut microbiota abundance (genus Anaerotruncus id.2054)	insomnia	Inverse variance weighted	13	-0.101743	0.186908	0.586202	0.903262
ebi-a-GCST90016967	Gut microbiota abundance (genus Anaerotruncus id.2054)	insomnia	Simple mode	13	-0.522055	0.437035	0.255344	0.5933
ebi-a-GCST90016967	Gut microbiota abundance (genus Anaerotruncus id.2054)	insomnia	Weighted mode	13	-0.108593	0.391235	0.786071	0.897096
ebi-a-GCST90016968	Gut microbiota abundance (genus Bacteroides id.918)	insomnia	MR Egger	9	2.01201	1.16166	0.126878	7.47834
ebi-a-GCST90016968	Gut microbiota abundance (genus Bacteroides id.918)	insomnia	Weighted median	9	0.243205	0.302825	0.421904	1.27533
ebi-a-GCST90016968	Gut microbiota abundance (genus Bacteroides id.918)	insomnia	Inverse variance weighted	9	0.0384892	0.246692	0.876016	1.03924
ebi-a-GCST90016968	Gut microbiota abundance (genus Bacteroides id.918)	insomnia	Simple mode	9	0.145146	0.480839	0.770457	1.15621
ebi-a-GCST90016968	Gut microbiota abundance (genus Bacteroides id.918)	insomnia	Weighted mode	9	0.320916	0.411872	0.45831	1.37839
ebi-a-GCST90016969	Gut microbiota abundance (genus Barnesiella id.944)	insomnia	MR Egger	13	-0.800055	0.711091	0.284494	0.449304
ebi-a-GCST90016969	Gut microbiota abundance (genus Barnesiella id.944)	insomnia	Weighted median	13	0.203565	0.244923	0.405896	1.22576
ebi-a-GCST90016969	Gut microbiota abundance (genus Barnesiella id.944)	insomnia	Inverse variance weighted	13	0.0316485	0.17462	0.856178	1.03215
ebi-a-GCST90016969	Gut microbiota abundance (genus Barnesiella id.944)	insomnia	Simple mode	13	0.289085	0.338616	0.409976	1.3352
ebi-a-GCST90016969	Gut microbiota abundance (genus Barnesiella id.944)	insomnia	Weighted mode	13	0.277368	0.389629	0.49015	1.31965
ebi-a-GCST90016970	Gut microbiota abundance (genus Bifidobacterium id.436)	insomnia	MR Egger	13	0.481715	0.370441	0.220055	1.61885
ebi-a-GCST90016970	Gut microbiota abundance (genus Bifidobacterium id.436)	insomnia	Weighted median	13	0.146324	0.202265	0.469419	1.15757
ebi-a-GCST90016970	Gut microbiota abundance (genus Bifidobacterium id.436)	insomnia	Inverse variance weighted	13	0.0571135	0.148859	0.701219	1.05878
ebi-a-GCST90016970	Gut microbiota abundance (genus Bifidobacterium id.436)	insomnia	Simple mode	13	0.144281	0.337723	0.676788	1.15521
ebi-a-GCST90016970	Gut microbiota abundance (genus Bifidobacterium id.436)	insomnia	Weighted mode	13	0.194736	0.239335	0.431691	1.21499
ebi-a-GCST90016971	Gut microbiota abundance (genus Bilophila id.3170)	insomnia	MR Egger	13	-1.35712	0.860677	0.143145	0.257402
ebi-a-GCST90016971	Gut microbiota abundance (genus Bilophila id.3170)	insomnia	Weighted median	13	0.36203	0.26298	0.168622	1.43624
ebi-a-GCST90016971	Gut microbiota abundance (genus Bilophila id.3170)	insomnia	Inverse variance weighted	13	0.169415	0.188162	0.367924	1.18461
ebi-a-GCST90016971	Gut microbiota abundance (genus Bilophila id.3170)	insomnia	Simple mode	13	0.526919	0.47644	0.290427	1.69371
ebi-a-GCST90016971	Gut microbiota abundance (genus Bilophila id.3170)	insomnia	Weighted mode	13	0.526919	0.43138	0.245361	1.69371
ebi-a-GCST90016972	Gut microbiota abundance (genus Blautia id.1992)	insomnia	Inverse variance weighted	2	-0.092725	0.513161	0.856608	0.911444
ebi-a-GCST90016973	Gut microbiota abundance (genus Butyricicoccus id.2055)	insomnia	MR Egger	8	-0.0770909	0.435312	0.865262	0.925806
ebi-a-GCST90016973	Gut microbiota abundance (genus Butyricicoccus id.2055)	insomnia	Weighted median	8	-0.353225	0.285459	0.215942	0.702419
ebi-a-GCST90016973	Gut microbiota abundance (genus Butyricicoccus id.2055)	insomnia	Inverse variance weighted	8	-0.182378	0.212701	0.391204	0.833286
ebi-a-GCST90016973	Gut microbiota abundance (genus Butyricicoccus id.2055)	insomnia	Simple mode	8	-0.458356	0.401757	0.291444	0.632323
ebi-a-GCST90016973	Gut microbiota abundance (genus Butyricicoccus id.2055)	insomnia	Weighted mode	8	-0.429005	0.36624	0.279771	0.651157
ebi-a-GCST90016974	Gut microbiota abundance (genus Butyricimonas id.945)	insomnia	MR Egger	13	0.51981	0.577414	0.387278	1.68171
ebi-a-GCST90016974	Gut microbiota abundance (genus Butyricimonas id.945)	insomnia	Weighted median	13	-0.39283	0.224807	0.080566	0.675144
ebi-a-GCST90016974	Gut microbiota abundance (genus Butyricimonas id.945)	insomnia	Inverse variance weighted	13	-0.222808	0.162037	0.169117	0.800268
ebi-a-GCST90016974	Gut microbiota abundance (genus Butyricimonas id.945)	insomnia	Simple mode	13	-0.513453	0.414182	0.23879	0.598426
ebi-a-GCST90016974	Gut microbiota abundance (genus Butyricimonas id.945)	insomnia	Weighted mode	13	-0.473619	0.406753	0.266894	0.622745
ebi-a-GCST90016975	Gut microbiota abundance (genus Butyrivibrio id.1993)	insomnia	MR Egger	15	-0.634217	0.336935	0.0823672	0.530351
ebi-a-GCST90016975	Gut microbiota abundance (genus Butyrivibrio id.1993)	insomnia	Weighted median	15	-0.0585378	0.108679	0.590141	0.943143
ebi-a-GCST90016975	Gut microbiota abundance (genus Butyrivibrio id.1993)	insomnia	Inverse variance weighted	15	-0.0292367	0.0828853	0.724286	0.971187
ebi-a-GCST90016975	Gut microbiota abundance (genus Butyrivibrio id.1993)	insomnia	Simple mode	15	-0.0755535	0.185298	0.689631	0.92723
ebi-a-GCST90016975	Gut microbiota abundance (genus Butyrivibrio id.1993)	insomnia	Weighted mode	15	-0.0641215	0.19086	0.741882	0.937891
ebi-a-GCST90016976	Gut microbiota abundance (genus Candidatus Soleaferrea id.11350)	insomnia	MR Egger	11	0.929284	0.678217	0.203834	2.53269
ebi-a-GCST90016976	Gut microbiota abundance (genus Candidatus Soleaferrea id.11350)	insomnia	Weighted median	11	-0.181449	0.175352	0.300774	0.83406
ebi-a-GCST90016976	Gut microbiota abundance (genus Candidatus Soleaferrea id.11350)	insomnia	Inverse variance weighted	11	-0.0609883	0.136783	0.655687	0.940834
ebi-a-GCST90016976	Gut microbiota abundance (genus Candidatus Soleaferrea id.11350)	insomnia	Simple mode	11	-0.267378	0.337445	0.446541	0.765384
ebi-a-GCST90016976	Gut microbiota abundance (genus Candidatus Soleaferrea id.11350)	insomnia	Weighted mode	11	-0.256296	0.320978	0.443139	0.773913
ebi-a-GCST90016977	Gut microbiota abundance (genus Catenibacterium id.2153)	insomnia	MR Egger	4	-2.88299	2.28969	0.335035	0.0559673
ebi-a-GCST90016977	Gut microbiota abundance (genus Catenibacterium id.2153)	insomnia	Weighted median	4	0.197319	0.201461	0.327361	1.21813
ebi-a-GCST90016977	Gut microbiota abundance (genus Catenibacterium id.2153)	insomnia	Inverse variance weighted	4	0.041801	0.201525	0.835679	1.04269
ebi-a-GCST90016977	Gut microbiota abundance (genus Catenibacterium id.2153)	insomnia	Simple mode	4	0.230091	0.2462	0.418952	1.25871
ebi-a-GCST90016977	Gut microbiota abundance (genus Catenibacterium id.2153)	insomnia	Weighted mode	4	0.224765	0.238292	0.415148	1.25203
ebi-a-GCST90016978	Gut microbiota abundance (genus Christensenellaceae R 7group id.11283)	insomnia	MR Egger	10	0.015898	0.683397	0.98201	1.01603
ebi-a-GCST90016978	Gut microbiota abundance (genus Christensenellaceae R 7group id.11283)	insomnia	Weighted median	10	-0.214926	0.302582	0.477514	0.806601
ebi-a-GCST90016978	Gut microbiota abundance (genus Christensenellaceae R 7group id.11283)	insomnia	Inverse variance weighted	10	-0.218548	0.219572	0.319573	0.803685
ebi-a-GCST90016978	Gut microbiota abundance (genus Christensenellaceae R 7group id.11283)	insomnia	Simple mode	10	0.0691059	0.468336	0.885946	1.07155
ebi-a-GCST90016978	Gut microbiota abundance (genus Christensenellaceae R 7group id.11283)	insomnia	Weighted mode	10	-0.0886418	0.41274	0.834739	0.915173
ebi-a-GCST90016979	Gut microbiota abundance (genus Clostridium innocuum group id.14397)	insomnia	MR Egger	9	-0.153339	0.529862	0.780663	0.857838
ebi-a-GCST90016979	Gut microbiota abundance (genus Clostridium innocuum group id.14397)	insomnia	Weighted median	9	-0.0330009	0.146943	0.822303	0.967538
ebi-a-GCST90016979	Gut microbiota abundance (genus Clostridium innocuum group id.14397)	insomnia	Inverse variance weighted	9	0.0799659	0.109536	0.465363	1.08325
ebi-a-GCST90016979	Gut microbiota abundance (genus Clostridium innocuum group id.14397)	insomnia	Simple mode	9	-0.0965715	0.23004	0.685676	0.907945
ebi-a-GCST90016979	Gut microbiota abundance (genus Clostridium innocuum group id.14397)	insomnia	Weighted mode	9	-0.105836	0.214944	0.635673	0.899572
ebi-a-GCST90016980	Gut microbiota abundance (genus Clostridium sensustricto1 id.1873)	insomnia	MR Egger	7	0.145733	0.51756	0.789549	1.15689
ebi-a-GCST90016980	Gut microbiota abundance (genus Clostridium sensustricto1 id.1873)	insomnia	Weighted median	7	-0.122635	0.247344	0.62003	0.884587
ebi-a-GCST90016980	Gut microbiota abundance (genus Clostridium sensustricto1 id.1873)	insomnia	Inverse variance weighted	7	-0.0617658	0.200573	0.758122	0.940103
ebi-a-GCST90016980	Gut microbiota abundance (genus Clostridium sensustricto1 id.1873)	insomnia	Simple mode	7	-0.186238	0.349819	0.613589	0.830076
ebi-a-GCST90016980	Gut microbiota abundance (genus Clostridium sensustricto1 id.1873)	insomnia	Weighted mode	7	-0.206376	0.335417	0.560965	0.813527
ebi-a-GCST90016981	Gut microbiota abundance (genus Collinsella id.815)	insomnia	MR Egger	9	0.919085	1.48638	0.55593	2.507
ebi-a-GCST90016981	Gut microbiota abundance (genus Collinsella id.815)	insomnia	Weighted median	9	-0.363471	0.390438	0.35189	0.695259
ebi-a-GCST90016981	Gut microbiota abundance (genus Collinsella id.815)	insomnia	Inverse variance weighted	9	0.00827188	0.381941	0.982721	1.00831
ebi-a-GCST90016981	Gut microbiota abundance (genus Collinsella id.815)	insomnia	Simple mode	9	-0.685839	0.734077	0.377494	0.503668
ebi-a-GCST90016981	Gut microbiota abundance (genus Collinsella id.815)	insomnia	Weighted mode	9	-0.612672	0.641489	0.367503	0.541901
ebi-a-GCST90016982	Gut microbiota abundance (genus Coprobacter id.949)	insomnia	MR Egger	10	0.150992	0.539348	0.786617	1.16299
ebi-a-GCST90016982	Gut microbiota abundance (genus Coprobacter id.949)	insomnia	Weighted median	10	-0.103053	0.195558	0.598217	0.90208
ebi-a-GCST90016982	Gut microbiota abundance (genus Coprobacter id.949)	insomnia	Inverse variance weighted	10	-0.293904	0.141504	0.0378019	0.745348
ebi-a-GCST90016982	Gut microbiota abundance (genus Coprobacter id.949)	insomnia	Simple mode	10	-0.0261994	0.338206	0.939948	0.974141
ebi-a-GCST90016982	Gut microbiota abundance (genus Coprobacter id.949)	insomnia	Weighted mode	10	-0.0148511	0.315073	0.963435	0.985259
ebi-a-GCST90016983	Gut microbiota abundance (genus Coprococcus1 id.11301)	insomnia	MR Egger	11	0.902845	0.647337	0.196568	2.46661
ebi-a-GCST90016983	Gut microbiota abundance (genus Coprococcus1 id.11301)	insomnia	Weighted median	11	0.210465	0.289823	0.467726	1.23425
ebi-a-GCST90016983	Gut microbiota abundance (genus Coprococcus1 id.11301)	insomnia	Inverse variance weighted	11	0.250686	0.26457	0.343373	1.28491
ebi-a-GCST90016983	Gut microbiota abundance (genus Coprococcus1 id.11301)	insomnia	Simple mode	11	0.165023	0.520757	0.757844	1.17942
ebi-a-GCST90016983	Gut microbiota abundance (genus Coprococcus1 id.11301)	insomnia	Weighted mode	11	0.265203	0.46031	0.577257	1.3037
ebi-a-GCST90016984	Gut microbiota abundance (genus Coprococcus2 id.11302)	insomnia	MR Egger	8	0.66827	1.61027	0.692569	1.95086
ebi-a-GCST90016984	Gut microbiota abundance (genus Coprococcus2 id.11302)	insomnia	Weighted median	8	0.144901	0.258927	0.575739	1.15592
ebi-a-GCST90016984	Gut microbiota abundance (genus Coprococcus2 id.11302)	insomnia	Inverse variance weighted	8	0.331276	0.204304	0.104913	1.39274
ebi-a-GCST90016984	Gut microbiota abundance (genus Coprococcus2 id.11302)	insomnia	Simple mode	8	0.0578335	0.420821	0.89456	1.05954
ebi-a-GCST90016984	Gut microbiota abundance (genus Coprococcus2 id.11302)	insomnia	Weighted mode	8	0.0578335	0.426197	0.895881	1.05954
ebi-a-GCST90016985	Gut microbiota abundance (genus Coprococcus3 id.11303)	insomnia	MR Egger	9	-0.729274	1.31507	0.596466	0.482259
ebi-a-GCST90016985	Gut microbiota abundance (genus Coprococcus3 id.11303)	insomnia	Weighted median	9	0.207655	0.317842	0.513545	1.23079
ebi-a-GCST90016985	Gut microbiota abundance (genus Coprococcus3 id.11303)	insomnia	Inverse variance weighted	9	0.209221	0.231803	0.366747	1.23272
ebi-a-GCST90016985	Gut microbiota abundance (genus Coprococcus3 id.11303)	insomnia	Simple mode	9	0.711215	0.499128	0.192004	2.03646
ebi-a-GCST90016985	Gut microbiota abundance (genus Coprococcus3 id.11303)	insomnia	Weighted mode	9	0.685517	0.528888	0.231064	1.9848
ebi-a-GCST90016986	Gut microbiota abundance (genus Defluviitaleaceae UCG011 id.11287)	insomnia	MR Egger	9	0.169836	0.604387	0.786831	1.18511
ebi-a-GCST90016986	Gut microbiota abundance (genus Defluviitaleaceae UCG011 id.11287)	insomnia	Weighted median	9	-0.208749	0.207568	0.314563	0.811599
ebi-a-GCST90016986	Gut microbiota abundance (genus Defluviitaleaceae UCG011 id.11287)	insomnia	Inverse variance weighted	9	-0.177998	0.166772	0.285828	0.836944
ebi-a-GCST90016986	Gut microbiota abundance (genus Defluviitaleaceae UCG011 id.11287)	insomnia	Simple mode	9	-0.268944	0.327988	0.435975	0.764186
ebi-a-GCST90016986	Gut microbiota abundance (genus Defluviitaleaceae UCG011 id.11287)	insomnia	Weighted mode	9	-0.24523	0.301206	0.439113	0.782524
ebi-a-GCST90016987	Gut microbiota abundance (genus Desulfovibrio id.3173)	insomnia	MR Egger	10	-0.0461105	0.561903	0.936614	0.954936
ebi-a-GCST90016987	Gut microbiota abundance (genus Desulfovibrio id.3173)	insomnia	Weighted median	10	-0.219745	0.210449	0.296407	0.802724
ebi-a-GCST90016987	Gut microbiota abundance (genus Desulfovibrio id.3173)	insomnia	Inverse variance weighted	10	-0.0779736	0.169004	0.644533	0.924989
ebi-a-GCST90016987	Gut microbiota abundance (genus Desulfovibrio id.3173)	insomnia	Simple mode	10	-0.277641	0.325699	0.416075	0.757569
ebi-a-GCST90016987	Gut microbiota abundance (genus Desulfovibrio id.3173)	insomnia	Weighted mode	10	-0.299606	0.266348	0.289749	0.74111
ebi-a-GCST90016988	Gut microbiota abundance (genus Dialister id.2183)	insomnia	MR Egger	11	-0.654643	1.12188	0.573873	0.519628
ebi-a-GCST90016988	Gut microbiota abundance (genus Dialister id.2183)	insomnia	Weighted median	11	-0.283461	0.266557	0.287593	0.753173
ebi-a-GCST90016988	Gut microbiota abundance (genus Dialister id.2183)	insomnia	Inverse variance weighted	11	-0.0984149	0.262323	0.707536	0.906273
ebi-a-GCST90016988	Gut microbiota abundance (genus Dialister id.2183)	insomnia	Simple mode	11	-0.38491	0.424734	0.386125	0.680512
ebi-a-GCST90016988	Gut microbiota abundance (genus Dialister id.2183)	insomnia	Weighted mode	11	-0.376089	0.387204	0.354308	0.686541
ebi-a-GCST90016989	Gut microbiota abundance (genus Dorea id.1997)	insomnia	MR Egger	10	0.0175169	0.620181	0.978159	1.01767
ebi-a-GCST90016989	Gut microbiota abundance (genus Dorea id.1997)	insomnia	Weighted median	10	-0.033283	0.288782	0.908245	0.967265
ebi-a-GCST90016989	Gut microbiota abundance (genus Dorea id.1997)	insomnia	Inverse variance weighted	10	-0.204272	0.223796	0.361368	0.81524
ebi-a-GCST90016989	Gut microbiota abundance (genus Dorea id.1997)	insomnia	Simple mode	10	0.123394	0.447274	0.78887	1.13133
ebi-a-GCST90016989	Gut microbiota abundance (genus Dorea id.1997)	insomnia	Weighted mode	10	0.11617	0.402409	0.779359	1.12319
ebi-a-GCST90016990	Gut microbiota abundance (genus Eggerthella id.819)	insomnia	MR Egger	10	0.32659	0.728378	0.665775	1.38623
ebi-a-GCST90016990	Gut microbiota abundance (genus Eggerthella id.819)	insomnia	Weighted median	10	-0.0335552	0.181651	0.853446	0.967002
ebi-a-GCST90016990	Gut microbiota abundance (genus Eggerthella id.819)	insomnia	Inverse variance weighted	10	-0.0448876	0.151805	0.767465	0.956105
ebi-a-GCST90016990	Gut microbiota abundance (genus Eggerthella id.819)	insomnia	Simple mode	10	0.0727666	0.307411	0.818183	1.07548
ebi-a-GCST90016990	Gut microbiota abundance (genus Eggerthella id.819)	insomnia	Weighted mode	10	0.0420927	0.307593	0.894165	1.04299
ebi-a-GCST90016991	Gut microbiota abundance (genus Eisenbergiella id.11304)	insomnia	MR Egger	11	-0.821567	0.885552	0.377748	0.439742
ebi-a-GCST90016991	Gut microbiota abundance (genus Eisenbergiella id.11304)	insomnia	Weighted median	11	-0.0415206	0.160472	0.795835	0.95933
ebi-a-GCST90016991	Gut microbiota abundance (genus Eisenbergiella id.11304)	insomnia	Inverse variance weighted	11	-0.0244022	0.119514	0.838213	0.975893
ebi-a-GCST90016991	Gut microbiota abundance (genus Eisenbergiella id.11304)	insomnia	Simple mode	11	-0.0433139	0.248818	0.865277	0.957611
ebi-a-GCST90016991	Gut microbiota abundance (genus Eisenbergiella id.11304)	insomnia	Weighted mode	11	-0.0512612	0.270024	0.853233	0.95003
ebi-a-GCST90016992	Gut microbiota abundance (genus Enterorhabdus id.820)	insomnia	MR Egger	6	0.0593753	0.503974	0.911894	1.06117
ebi-a-GCST90016992	Gut microbiota abundance (genus Enterorhabdus id.820)	insomnia	Weighted median	6	-0.117359	0.24333	0.629588	0.889266
ebi-a-GCST90016992	Gut microbiota abundance (genus Enterorhabdus id.820)	insomnia	Inverse variance weighted	6	-0.105983	0.190627	0.578232	0.89944
ebi-a-GCST90016992	Gut microbiota abundance (genus Enterorhabdus id.820)	insomnia	Simple mode	6	-0.235952	0.343096	0.522229	0.789819
ebi-a-GCST90016992	Gut microbiota abundance (genus Enterorhabdus id.820)	insomnia	Weighted mode	6	-0.125182	0.327022	0.717606	0.882337
ebi-a-GCST90016993	Gut microbiota abundance (genus Erysipelatoclostridium id.11381)	insomnia	MR Egger	15	0.381679	0.54123	0.493125	1.46474
ebi-a-GCST90016993	Gut microbiota abundance (genus Erysipelatoclostridium id.11381)	insomnia	Weighted median	15	0.428015	0.192911	0.0265058	1.53421
ebi-a-GCST90016993	Gut microbiota abundance (genus Erysipelatoclostridium id.11381)	insomnia	Inverse variance weighted	15	0.221975	0.13371	0.09689	1.24854
ebi-a-GCST90016993	Gut microbiota abundance (genus Erysipelatoclostridium id.11381)	insomnia	Simple mode	15	0.554443	0.346966	0.132366	1.74097
ebi-a-GCST90016993	Gut microbiota abundance (genus Erysipelatoclostridium id.11381)	insomnia	Weighted mode	15	0.548306	0.355461	0.145244	1.73032
ebi-a-GCST90016994	Gut microbiota abundance (genus Erysipelotrichaceae UCG003 id.11384)	insomnia	Wald ratio	1	0.195088	0.526914	0.711199	1.21542
ebi-a-GCST90016995	Gut microbiota abundance (genus Escherichia Shigella id.3504)	insomnia	MR Egger	10	0.176729	0.604179	0.777339	1.19331
ebi-a-GCST90016995	Gut microbiota abundance (genus Escherichia Shigella id.3504)	insomnia	Weighted median	10	0.0400982	0.259784	0.877332	1.04091
ebi-a-GCST90016995	Gut microbiota abundance (genus Escherichia Shigella id.3504)	insomnia	Inverse variance weighted	10	0.169058	0.193615	0.382571	1.18419
ebi-a-GCST90016995	Gut microbiota abundance (genus Escherichia Shigella id.3504)	insomnia	Simple mode	10	0.0389281	0.448016	0.932661	1.0397
ebi-a-GCST90016995	Gut microbiota abundance (genus Escherichia Shigella id.3504)	insomnia	Weighted mode	10	-0.0301969	0.438273	0.946576	0.970255
ebi-a-GCST90016996	Gut microbiota abundance (genus Eubacterium brachy group id.11296)	insomnia	MR Egger	10	0.117064	0.432227	0.793371	1.12419
ebi-a-GCST90016996	Gut microbiota abundance (genus Eubacterium brachy group id.11296)	insomnia	Weighted median	10	-0.113922	0.14332	0.426687	0.892328
ebi-a-GCST90016996	Gut microbiota abundance (genus Eubacterium brachy group id.11296)	insomnia	Inverse variance weighted	10	-0.091875	0.107834	0.394212	0.912219
ebi-a-GCST90016996	Gut microbiota abundance (genus Eubacterium brachy group id.11296)	insomnia	Simple mode	10	-0.271129	0.267069	0.336523	0.762518
ebi-a-GCST90016996	Gut microbiota abundance (genus Eubacterium brachy group id.11296)	insomnia	Weighted mode	10	-0.267692	0.254319	0.31997	0.765143
ebi-a-GCST90016997	Gut microbiota abundance (genus Eubacterium coprostanoligenes group id.11375)	insomnia	MR Egger	13	0.638212	0.780324	0.430785	1.89309
ebi-a-GCST90016997	Gut microbiota abundance (genus Eubacterium coprostanoligenes group id.11375)	insomnia	Weighted median	13	0.17801	0.266658	0.504414	1.19484
ebi-a-GCST90016997	Gut microbiota abundance (genus Eubacterium coprostanoligenes group id.11375)	insomnia	Inverse variance weighted	13	0.230039	0.199324	0.248461	1.25865
ebi-a-GCST90016997	Gut microbiota abundance (genus Eubacterium coprostanoligenes group id.11375)	insomnia	Simple mode	13	0.256107	0.404156	0.538178	1.29189
ebi-a-GCST90016997	Gut microbiota abundance (genus Eubacterium coprostanoligenes group id.11375)	insomnia	Weighted mode	13	0.224894	0.39542	0.580017	1.25219
ebi-a-GCST90016998	Gut microbiota abundance (genus Eubacterium eligens group id.14372)	insomnia	MR Egger	6	0.813962	0.959689	0.444125	2.25683
ebi-a-GCST90016998	Gut microbiota abundance (genus Eubacterium eligens group id.14372)	insomnia	Weighted median	6	-0.143976	0.328118	0.660812	0.865909
ebi-a-GCST90016998	Gut microbiota abundance (genus Eubacterium eligens group id.14372)	insomnia	Inverse variance weighted	6	-0.198768	0.256993	0.439263	0.81974
ebi-a-GCST90016998	Gut microbiota abundance (genus Eubacterium eligens group id.14372)	insomnia	Simple mode	6	-0.140303	0.467354	0.7761	0.869095
ebi-a-GCST90016998	Gut microbiota abundance (genus Eubacterium eligens group id.14372)	insomnia	Weighted mode	6	-0.144171	0.445721	0.759441	0.86574
ebi-a-GCST90016999	Gut microbiota abundance (genus Eubacterium fissicatena group id.14373)	insomnia	MR Egger	9	-0.396718	0.601703	0.530771	0.672524
ebi-a-GCST90016999	Gut microbiota abundance (genus Eubacterium fissicatena group id.14373)	insomnia	Weighted median	9	-0.0106623	0.155757	0.945423	0.989394
ebi-a-GCST90016999	Gut microbiota abundance (genus Eubacterium fissicatena group id.14373)	insomnia	Inverse variance weighted	9	-0.00051703	0.115348	0.996424	0.999483
ebi-a-GCST90016999	Gut microbiota abundance (genus Eubacterium fissicatena group id.14373)	insomnia	Simple mode	9	-0.16411	0.254662	0.537337	0.848649
ebi-a-GCST90016999	Gut microbiota abundance (genus Eubacterium fissicatena group id.14373)	insomnia	Weighted mode	9	-0.138258	0.241843	0.583238	0.870874
ebi-a-GCST90017000	Gut microbiota abundance (genus Eubacterium hallii group id.11338)	insomnia	MR Egger	16	0.220295	0.300955	0.476254	1.24644
ebi-a-GCST90017000	Gut microbiota abundance (genus Eubacterium hallii group id.11338)	insomnia	Weighted median	16	0.0479237	0.203259	0.813607	1.04909
ebi-a-GCST90017000	Gut microbiota abundance (genus Eubacterium hallii group id.11338)	insomnia	Inverse variance weighted	16	-0.0442022	0.146185	0.762369	0.95676
ebi-a-GCST90017000	Gut microbiota abundance (genus Eubacterium hallii group id.11338)	insomnia	Simple mode	16	0.0944104	0.342198	0.786394	1.09901
ebi-a-GCST90017000	Gut microbiota abundance (genus Eubacterium hallii group id.11338)	insomnia	Weighted mode	16	0.187146	0.325162	0.573455	1.2058
ebi-a-GCST90017001	Gut microbiota abundance (genus Eubacterium nodatum group id.11297)	insomnia	MR Egger	11	-0.362553	0.419405	0.409791	0.695898
ebi-a-GCST90017001	Gut microbiota abundance (genus Eubacterium nodatum group id.11297)	insomnia	Weighted median	11	-0.13184	0.126815	0.298517	0.876481
ebi-a-GCST90017001	Gut microbiota abundance (genus Eubacterium nodatum group id.11297)	insomnia	Inverse variance weighted	11	-0.151944	0.0942164	0.106806	0.859036
ebi-a-GCST90017001	Gut microbiota abundance (genus Eubacterium nodatum group id.11297)	insomnia	Simple mode	11	-0.106994	0.198277	0.601266	0.898531
ebi-a-GCST90017001	Gut microbiota abundance (genus Eubacterium nodatum group id.11297)	insomnia	Weighted mode	11	-0.142803	0.208186	0.508341	0.866924
ebi-a-GCST90017002	Gut microbiota abundance (genus Eubacterium oxidoreducens group id.11339)	insomnia	MR Egger	5	-0.755967	0.855323	0.441874	0.469556
ebi-a-GCST90017002	Gut microbiota abundance (genus Eubacterium oxidoreducens group id.11339)	insomnia	Weighted median	5	-0.116762	0.255541	0.64773	0.889797
ebi-a-GCST90017002	Gut microbiota abundance (genus Eubacterium oxidoreducens group id.11339)	insomnia	Inverse variance weighted	5	-0.165487	0.215	0.441476	0.847481
ebi-a-GCST90017002	Gut microbiota abundance (genus Eubacterium oxidoreducens group id.11339)	insomnia	Simple mode	5	0.0594149	0.370612	0.880403	1.06122
ebi-a-GCST90017002	Gut microbiota abundance (genus Eubacterium oxidoreducens group id.11339)	insomnia	Weighted mode	5	0.0779017	0.359115	0.838881	1.08102
ebi-a-GCST90017003	Gut microbiota abundance (genus Eubacterium rectale group id.14374)	insomnia	MR Egger	8	-1.36961	0.871222	0.166996	0.254205
ebi-a-GCST90017003	Gut microbiota abundance (genus Eubacterium rectale group id.14374)	insomnia	Weighted median	8	-0.0771528	0.31145	0.80435	0.925748
ebi-a-GCST90017003	Gut microbiota abundance (genus Eubacterium rectale group id.14374)	insomnia	Inverse variance weighted	8	-0.098917	0.259904	0.703507	0.905818
ebi-a-GCST90017003	Gut microbiota abundance (genus Eubacterium rectale group id.14374)	insomnia	Simple mode	8	-0.0571143	0.522808	0.916074	0.944486
ebi-a-GCST90017003	Gut microbiota abundance (genus Eubacterium rectale group id.14374)	insomnia	Weighted mode	8	-0.126636	0.452904	0.787859	0.881054
ebi-a-GCST90017004	Gut microbiota abundance (genus Eubacterium ruminantium group id.11340)	insomnia	MR Egger	18	0.43999	0.348475	0.22482	1.55269
ebi-a-GCST90017004	Gut microbiota abundance (genus Eubacterium ruminantium group id.11340)	insomnia	Weighted median	18	-0.0589662	0.141655	0.677216	0.942739
ebi-a-GCST90017004	Gut microbiota abundance (genus Eubacterium ruminantium group id.11340)	insomnia	Inverse variance weighted	18	-0.0423569	0.104072	0.684012	0.958528
ebi-a-GCST90017004	Gut microbiota abundance (genus Eubacterium ruminantium group id.11340)	insomnia	Simple mode	18	-0.0701656	0.240737	0.774225	0.932239
ebi-a-GCST90017004	Gut microbiota abundance (genus Eubacterium ruminantium group id.11340)	insomnia	Weighted mode	18	-0.0144831	0.250589	0.954585	0.985621
ebi-a-GCST90017005	Gut microbiota abundance (genus Eubacterium ventriosum group id.11341)	insomnia	MR Egger	15	-0.0752587	0.918548	0.935949	0.927504
ebi-a-GCST90017005	Gut microbiota abundance (genus Eubacterium ventriosum group id.11341)	insomnia	Weighted median	15	-0.176152	0.234744	0.453014	0.838491
ebi-a-GCST90017005	Gut microbiota abundance (genus Eubacterium ventriosum group id.11341)	insomnia	Inverse variance weighted	15	-0.0319241	0.198655	0.872329	0.96858
ebi-a-GCST90017005	Gut microbiota abundance (genus Eubacterium ventriosum group id.11341)	insomnia	Simple mode	15	-0.33538	0.446581	0.465093	0.715066
ebi-a-GCST90017005	Gut microbiota abundance (genus Eubacterium ventriosum group id.11341)	insomnia	Weighted mode	15	-0.306496	0.451462	0.508271	0.736021
ebi-a-GCST90017006	Gut microbiota abundance (genus Eubacterium xylanophilum group id.14375)	insomnia	MR Egger	9	0.70088	0.548395	0.241975	2.01552
ebi-a-GCST90017006	Gut microbiota abundance (genus Eubacterium xylanophilum group id.14375)	insomnia	Weighted median	9	0.156602	0.244631	0.52207	1.16953
ebi-a-GCST90017006	Gut microbiota abundance (genus Eubacterium xylanophilum group id.14375)	insomnia	Inverse variance weighted	9	0.0454276	0.187535	0.808598	1.04648
ebi-a-GCST90017006	Gut microbiota abundance (genus Eubacterium xylanophilum group id.14375)	insomnia	Simple mode	9	0.223372	0.371908	0.564723	1.25029
ebi-a-GCST90017006	Gut microbiota abundance (genus Eubacterium xylanophilum group id.14375)	insomnia	Weighted mode	9	0.184202	0.341708	0.604517	1.20226
ebi-a-GCST90017007	Gut microbiota abundance (genus Faecalibacterium id.2057)	insomnia	MR Egger	10	-0.27738	0.331176	0.42659	0.757767
ebi-a-GCST90017007	Gut microbiota abundance (genus Faecalibacterium id.2057)	insomnia	Weighted median	10	0.0141083	0.226817	0.950403	1.01421
ebi-a-GCST90017007	Gut microbiota abundance (genus Faecalibacterium id.2057)	insomnia	Inverse variance weighted	10	-0.0633005	0.170025	0.709668	0.938661
ebi-a-GCST90017007	Gut microbiota abundance (genus Faecalibacterium id.2057)	insomnia	Simple mode	10	0.0355269	0.330108	0.916657	1.03617
ebi-a-GCST90017007	Gut microbiota abundance (genus Faecalibacterium id.2057)	insomnia	Weighted mode	10	0.029708	0.257962	0.910843	1.03015
ebi-a-GCST90017008	Gut microbiota abundance (genus Family XIII AD3011 group id.11293)	insomnia	MR Egger	13	-0.133075	0.840734	0.877101	0.875399
ebi-a-GCST90017008	Gut microbiota abundance (genus Family XIII AD3011 group id.11293)	insomnia	Weighted median	13	-0.108507	0.24463	0.657365	0.897173
ebi-a-GCST90017008	Gut microbiota abundance (genus Family XIII AD3011 group id.11293)	insomnia	Inverse variance weighted	13	0.0264111	0.175781	0.880567	1.02676
ebi-a-GCST90017008	Gut microbiota abundance (genus Family XIII AD3011 group id.11293)	insomnia	Simple mode	13	-0.149811	0.366786	0.690143	0.860871
ebi-a-GCST90017008	Gut microbiota abundance (genus Family XIII AD3011 group id.11293)	insomnia	Weighted mode	13	-0.133072	0.355748	0.714884	0.875402
ebi-a-GCST90017009	Gut microbiota abundance (genus Family XIII UCG001 id.11294)	insomnia	MR Egger	8	-0.277294	0.674089	0.695098	0.757832
ebi-a-GCST90017009	Gut microbiota abundance (genus Family XIII UCG001 id.11294)	insomnia	Weighted median	8	0.191123	0.259658	0.461696	1.21061
ebi-a-GCST90017009	Gut microbiota abundance (genus Family XIII UCG001 id.11294)	insomnia	Inverse variance weighted	8	0.0821969	0.206639	0.690792	1.08567
ebi-a-GCST90017009	Gut microbiota abundance (genus Family XIII UCG001 id.11294)	insomnia	Simple mode	8	0.325378	0.441744	0.485328	1.38455
[truncated: 537 more rows]

## Sheet: Sheet3
id.exposure	exposure	outcome	method	Q	Q_df	Q_pval
[truncated: 413 more rows]

[truncated: 1 more sheets: Sheet4]
