# Supplementary material for: A bidirectional Mendelian randomization study investigating the causal role between gut microbiota and insomnia
Source: Front Neurol. 2023 Dec 7;14:1277996. doi: 10.3389/fneur.2023.1277996 (PMC10740168; doi:10.3389/fneur.2023.1277996)
Supplement: Supplementary file 2 [file Table_2.XLSX]

## Sheet: Sheet1
id.exposure	exposure	outcome	SNP	effect_allele.exposure	other_allele.exposure	beta.exposure	se.exposure	pval.exposure	beta.outcome	se.outcome	pval.outcome
finn-b-F5_INSOMNIA	insomnia	Gut microbiota abundance (class Actinobacteria id.419) || id:ebi-a-GCST90016908	rs12230808	A	G	0.2277	0.0492	3.75301e-06	-0.00968847	0.0162329	0.558838
finn-b-F5_INSOMNIA	insomnia	Gut microbiota abundance (class Actinobacteria id.419) || id:ebi-a-GCST90016908	rs12435068	C	T	-0.3583	0.0756	2.12799e-06	-0.0789605	0.0226975	0.000284826
finn-b-F5_INSOMNIA	insomnia	Gut microbiota abundance (class Actinobacteria id.419) || id:ebi-a-GCST90016908	rs6990018	T	C	0.3664	0.0802	4.98402e-06	-0.0296953	0.0207863	0.106172
finn-b-F5_INSOMNIA	insomnia	Gut microbiota abundance (class Alphaproteobacteria id.2379) || id:ebi-a-GCST90016909	rs12230808	A	G	0.2277	0.0492	3.75301e-06	0.0254757	0.0219216	0.244206
finn-b-F5_INSOMNIA	insomnia	Gut microbiota abundance (class Alphaproteobacteria id.2379) || id:ebi-a-GCST90016909	rs12435068	C	T	-0.3583	0.0756	2.12799e-06	-0.0120309	0.0298174	0.67519
finn-b-F5_INSOMNIA	insomnia	Gut microbiota abundance (class Alphaproteobacteria id.2379) || id:ebi-a-GCST90016909	rs6990018	T	C	0.3664	0.0802	4.98402e-06	-0.0173172	0.0275833	0.526566
finn-b-F5_INSOMNIA	insomnia	Gut microbiota abundance (class Bacilli id.1673) || id:ebi-a-GCST90016910	rs12230808	A	G	0.2277	0.0492	3.75301e-06	-0.00948138	0.015925	0.607072
finn-b-F5_INSOMNIA	insomnia	Gut microbiota abundance (class Bacilli id.1673) || id:ebi-a-GCST90016910	rs12435068	C	T	-0.3583	0.0756	2.12799e-06	-0.00431394	0.0222493	0.913748
finn-b-F5_INSOMNIA	insomnia	Gut microbiota abundance (class Bacilli id.1673) || id:ebi-a-GCST90016910	rs6990018	T	C	0.3664	0.0802	4.98402e-06	0.0337045	0.0201006	0.0568146
finn-b-F5_INSOMNIA	insomnia	Gut microbiota abundance (class Bacteroidia id.912) || id:ebi-a-GCST90016911	rs12230808	A	G	0.2277	0.0492	3.75301e-06	-0.00645533	0.0154599	0.710158
finn-b-F5_INSOMNIA	insomnia	Gut microbiota abundance (class Bacteroidia id.912) || id:ebi-a-GCST90016911	rs12435068	C	T	-0.3583	0.0756	2.12799e-06	0.0267591	0.0214862	0.180996
finn-b-F5_INSOMNIA	insomnia	Gut microbiota abundance (class Bacteroidia id.912) || id:ebi-a-GCST90016911	rs6990018	T	C	0.3664	0.0802	4.98402e-06	0.0336192	0.0194382	0.0711672
finn-b-F5_INSOMNIA	insomnia	Gut microbiota abundance (class Betaproteobacteria id.2867) || id:ebi-a-GCST90016912	rs12230808	A	G	0.2277	0.0492	3.75301e-06	0.00784586	0.0159726	0.683601
finn-b-F5_INSOMNIA	insomnia	Gut microbiota abundance (class Betaproteobacteria id.2867) || id:ebi-a-GCST90016912	rs12435068	C	T	-0.3583	0.0756	2.12799e-06	-0.0156504	0.0222208	0.530371
finn-b-F5_INSOMNIA	insomnia	Gut microbiota abundance (class Betaproteobacteria id.2867) || id:ebi-a-GCST90016912	rs6990018	T	C	0.3664	0.0802	4.98402e-06	0.0131161	0.0200756	0.665028
finn-b-F5_INSOMNIA	insomnia	Gut microbiota abundance (class Clostridia id.1859) || id:ebi-a-GCST90016913	rs12230808	A	G	0.2277	0.0492	3.75301e-06	-0.000755744	0.0154505	0.883101
finn-b-F5_INSOMNIA	insomnia	Gut microbiota abundance (class Clostridia id.1859) || id:ebi-a-GCST90016913	rs12435068	C	T	-0.3583	0.0756	2.12799e-06	-0.0048368	0.0214781	0.768263
finn-b-F5_INSOMNIA	insomnia	Gut microbiota abundance (class Clostridia id.1859) || id:ebi-a-GCST90016913	rs6990018	T	C	0.3664	0.0802	4.98402e-06	-0.013475	0.0194338	0.516787
finn-b-F5_INSOMNIA	insomnia	Gut microbiota abundance (class Coriobacteriia id.809) || id:ebi-a-GCST90016914	rs12230808	A	G	0.2277	0.0492	3.75301e-06	0.0037191	0.0156291	0.798983
finn-b-F5_INSOMNIA	insomnia	Gut microbiota abundance (class Coriobacteriia id.809) || id:ebi-a-GCST90016914	rs12435068	C	T	-0.3583	0.0756	2.12799e-06	-0.0131075	0.0217047	0.355565
finn-b-F5_INSOMNIA	insomnia	Gut microbiota abundance (class Coriobacteriia id.809) || id:ebi-a-GCST90016914	rs6990018	T	C	0.3664	0.0802	4.98402e-06	-0.0137747	0.0199972	0.523412
finn-b-F5_INSOMNIA	insomnia	Gut microbiota abundance (class Deltaproteobacteria id.3087) || id:ebi-a-GCST90016915	rs12230808	A	G	0.2277	0.0492	3.75301e-06	-0.0306318	0.0169503	0.0683975
finn-b-F5_INSOMNIA	insomnia	Gut microbiota abundance (class Deltaproteobacteria id.3087) || id:ebi-a-GCST90016915	rs12435068	C	T	-0.3583	0.0756	2.12799e-06	0.0126766	0.0236005	0.622587
finn-b-F5_INSOMNIA	insomnia	Gut microbiota abundance (class Deltaproteobacteria id.3087) || id:ebi-a-GCST90016915	rs6990018	T	C	0.3664	0.0802	4.98402e-06	-0.0165662	0.0215099	0.552332
finn-b-F5_INSOMNIA	insomnia	Gut microbiota abundance (class Erysipelotrichia id.2147) || id:ebi-a-GCST90016916	rs12230808	A	G	0.2277	0.0492	3.75301e-06	-0.0235045	0.0154906	0.134489
finn-b-F5_INSOMNIA	insomnia	Gut microbiota abundance (class Erysipelotrichia id.2147) || id:ebi-a-GCST90016916	rs12435068	C	T	-0.3583	0.0756	2.12799e-06	0.0190292	0.0215304	0.545474
finn-b-F5_INSOMNIA	insomnia	Gut microbiota abundance (class Erysipelotrichia id.2147) || id:ebi-a-GCST90016916	rs6990018	T	C	0.3664	0.0802	4.98402e-06	-0.0213408	0.0195433	0.223996
finn-b-F5_INSOMNIA	insomnia	Gut microbiota abundance (class Gammaproteobacteria id.3303) || id:ebi-a-GCST90016917	rs12230808	A	G	0.2277	0.0492	3.75301e-06	-0.00443717	0.0165057	0.907379
finn-b-F5_INSOMNIA	insomnia	Gut microbiota abundance (class Gammaproteobacteria id.3303) || id:ebi-a-GCST90016917	rs12435068	C	T	-0.3583	0.0756	2.12799e-06	0.0228879	0.0230793	0.386942
finn-b-F5_INSOMNIA	insomnia	Gut microbiota abundance (class Gammaproteobacteria id.3303) || id:ebi-a-GCST90016917	rs6990018	T	C	0.3664	0.0802	4.98402e-06	-0.00773996	0.0207182	0.786919
finn-b-F5_INSOMNIA	insomnia	Gut microbiota abundance (class Lentisphaeria id.2250) || id:ebi-a-GCST90016918	rs12230808	A	G	0.2277	0.0492	3.75301e-06	0.00907792	0.0315105	0.817074
finn-b-F5_INSOMNIA	insomnia	Gut microbiota abundance (class Lentisphaeria id.2250) || id:ebi-a-GCST90016918	rs12435068	C	T	-0.3583	0.0756	2.12799e-06	0.0306887	0.0425542	0.412772
finn-b-F5_INSOMNIA	insomnia	Gut microbiota abundance (class Lentisphaeria id.2250) || id:ebi-a-GCST90016918	rs6990018	T	C	0.3664	0.0802	4.98402e-06	0.0162231	0.0369488	0.569958
finn-b-F5_INSOMNIA	insomnia	Gut microbiota abundance (class Melainabacteria id.1589) || id:ebi-a-GCST90016919	rs12230808	A	G	0.2277	0.0492	3.75301e-06	-0.036885	0.0282749	0.211006
finn-b-F5_INSOMNIA	insomnia	Gut microbiota abundance (class Melainabacteria id.1589) || id:ebi-a-GCST90016919	rs12435068	C	T	-0.3583	0.0756	2.12799e-06	0.0335053	0.0386482	0.369624
finn-b-F5_INSOMNIA	insomnia	Gut microbiota abundance (class Melainabacteria id.1589) || id:ebi-a-GCST90016919	rs6990018	T	C	0.3664	0.0802	4.98402e-06	0.00294396	0.0350887	0.991456
finn-b-F5_INSOMNIA	insomnia	Gut microbiota abundance (class Methanobacteria id.119) || id:ebi-a-GCST90016920	rs12230808	A	G	0.2277	0.0492	3.75301e-06	-0.0287166	0.0359586	0.49289
finn-b-F5_INSOMNIA	insomnia	Gut microbiota abundance (class Methanobacteria id.119) || id:ebi-a-GCST90016920	rs12435068	C	T	-0.3583	0.0756	2.12799e-06	-0.0428137	0.0519476	0.440616
finn-b-F5_INSOMNIA	insomnia	Gut microbiota abundance (class Methanobacteria id.119) || id:ebi-a-GCST90016920	rs6990018	T	C	0.3664	0.0802	4.98402e-06	0.0608287	0.0448674	0.201962
finn-b-F5_INSOMNIA	insomnia	Gut microbiota abundance (class Mollicutes id.3920) || id:ebi-a-GCST90016921	rs12230808	A	G	0.2277	0.0492	3.75301e-06	-0.0104491	0.019869	0.663995
finn-b-F5_INSOMNIA	insomnia	Gut microbiota abundance (class Mollicutes id.3920) || id:ebi-a-GCST90016921	rs12435068	C	T	-0.3583	0.0756	2.12799e-06	0.0161684	0.0274214	0.598829
finn-b-F5_INSOMNIA	insomnia	Gut microbiota abundance (class Mollicutes id.3920) || id:ebi-a-GCST90016921	rs6990018	T	C	0.3664	0.0802	4.98402e-06	-0.0189572	0.0250173	0.340988
finn-b-F5_INSOMNIA	insomnia	Gut microbiota abundance (class Negativicutes id.2164) || id:ebi-a-GCST90016922	rs12230808	A	G	0.2277	0.0492	3.75301e-06	-0.0190949	0.0155146	0.229698
finn-b-F5_INSOMNIA	insomnia	Gut microbiota abundance (class Negativicutes id.2164) || id:ebi-a-GCST90016922	rs12435068	C	T	-0.3583	0.0756	2.12799e-06	0.0389234	0.021573	0.0768582
finn-b-F5_INSOMNIA	insomnia	Gut microbiota abundance (class Negativicutes id.2164) || id:ebi-a-GCST90016922	rs6990018	T	C	0.3664	0.0802	4.98402e-06	0.0374549	0.0195435	0.0675336
finn-b-F5_INSOMNIA	insomnia	Gut microbiota abundance (class Verrucomicrobiae id.4029) || id:ebi-a-GCST90016923	rs12230808	A	G	0.2277	0.0492	3.75301e-06	-0.0023447	0.0192468	0.911947
finn-b-F5_INSOMNIA	insomnia	Gut microbiota abundance (class Verrucomicrobiae id.4029) || id:ebi-a-GCST90016923	rs12435068	C	T	-0.3583	0.0756	2.12799e-06	-0.058902	0.02646	0.0230319
finn-b-F5_INSOMNIA	insomnia	Gut microbiota abundance (class Verrucomicrobiae id.4029) || id:ebi-a-GCST90016923	rs6990018	T	C	0.3664	0.0802	4.98402e-06	-0.032819	0.0246499	0.118611
finn-b-F5_INSOMNIA	insomnia	Gut microbiota abundance (family Acidaminococcaceae id.2166) || id:ebi-a-GCST90016924	rs12230808	A	G	0.2277	0.0492	3.75301e-06	0.0208468	0.0187059	0.313956
finn-b-F5_INSOMNIA	insomnia	Gut microbiota abundance (family Acidaminococcaceae id.2166) || id:ebi-a-GCST90016924	rs12435068	C	T	-0.3583	0.0756	2.12799e-06	0.031745	0.0262192	0.218015
finn-b-F5_INSOMNIA	insomnia	Gut microbiota abundance (family Acidaminococcaceae id.2166) || id:ebi-a-GCST90016924	rs6990018	T	C	0.3664	0.0802	4.98402e-06	0.0602394	0.0235052	0.00852079
finn-b-F5_INSOMNIA	insomnia	Gut microbiota abundance (family Actinomycetaceae id.421) || id:ebi-a-GCST90016925	rs12230808	A	G	0.2277	0.0492	3.75301e-06	0.0222846	0.0238411	0.325144
finn-b-F5_INSOMNIA	insomnia	Gut microbiota abundance (family Actinomycetaceae id.421) || id:ebi-a-GCST90016925	rs12435068	C	T	-0.3583	0.0756	2.12799e-06	-0.0429847	0.0337835	0.196011
finn-b-F5_INSOMNIA	insomnia	Gut microbiota abundance (family Actinomycetaceae id.421) || id:ebi-a-GCST90016925	rs6990018	T	C	0.3664	0.0802	4.98402e-06	-0.00179291	0.0316387	0.91386
finn-b-F5_INSOMNIA	insomnia	Gut microbiota abundance (family Alcaligenaceae id.2875) || id:ebi-a-GCST90016926	rs12230808	A	G	0.2277	0.0492	3.75301e-06	0.0209749	0.0161381	0.22972
finn-b-F5_INSOMNIA	insomnia	Gut microbiota abundance (family Alcaligenaceae id.2875) || id:ebi-a-GCST90016926	rs12435068	C	T	-0.3583	0.0756	2.12799e-06	-0.0102365	0.0224487	0.703416
finn-b-F5_INSOMNIA	insomnia	Gut microbiota abundance (family Alcaligenaceae id.2875) || id:ebi-a-GCST90016926	rs6990018	T	C	0.3664	0.0802	4.98402e-06	0.0165338	0.0202642	0.537263
finn-b-F5_INSOMNIA	insomnia	Gut microbiota abundance (family Bacteroidaceae id.917) || id:ebi-a-GCST90016927	rs12230808	A	G	0.2277	0.0492	3.75301e-06	-0.0160241	0.0154708	0.253969
finn-b-F5_INSOMNIA	insomnia	Gut microbiota abundance (family Bacteroidaceae id.917) || id:ebi-a-GCST90016927	rs12435068	C	T	-0.3583	0.0756	2.12799e-06	-0.0156239	0.0215033	0.423078
finn-b-F5_INSOMNIA	insomnia	Gut microbiota abundance (family Bacteroidaceae id.917) || id:ebi-a-GCST90016927	rs6990018	T	C	0.3664	0.0802	4.98402e-06	0.0152327	0.0194528	0.436242
finn-b-F5_INSOMNIA	insomnia	Gut microbiota abundance (family Bacteroidales S24 7group id.11173) || id:ebi-a-GCST90016928	rs12230808	A	G	0.2277	0.0492	3.75301e-06	-0.0228743	0.0233344	0.286782
finn-b-F5_INSOMNIA	insomnia	Gut microbiota abundance (family Bacteroidales S24 7group id.11173) || id:ebi-a-GCST90016928	rs12435068	C	T	-0.3583	0.0756	2.12799e-06	0.038928	0.03224	0.201851
finn-b-F5_INSOMNIA	insomnia	Gut microbiota abundance (family Bacteroidales S24 7group id.11173) || id:ebi-a-GCST90016928	rs6990018	T	C	0.3664	0.0802	4.98402e-06	0.020682	0.0302866	0.439337
finn-b-F5_INSOMNIA	insomnia	Gut microbiota abundance (family Bifidobacteriaceae id.433) || id:ebi-a-GCST90016929	rs12230808	A	G	0.2277	0.0492	3.75301e-06	-0.0244916	0.0169501	0.149322
finn-b-F5_INSOMNIA	insomnia	Gut microbiota abundance (family Bifidobacteriaceae id.433) || id:ebi-a-GCST90016929	rs12435068	C	T	-0.3583	0.0756	2.12799e-06	-0.0806998	0.0238009	0.000381892
finn-b-F5_INSOMNIA	insomnia	Gut microbiota abundance (family Bifidobacteriaceae id.433) || id:ebi-a-GCST90016929	rs6990018	T	C	0.3664	0.0802	4.98402e-06	-0.0185365	0.0216572	0.339336
finn-b-F5_INSOMNIA	insomnia	Gut microbiota abundance (family Clostridiaceae1 id.1869) || id:ebi-a-GCST90016931	rs12230808	A	G	0.2277	0.0492	3.75301e-06	-0.00205891	0.0176302	0.955967
finn-b-F5_INSOMNIA	insomnia	Gut microbiota abundance (family Clostridiaceae1 id.1869) || id:ebi-a-GCST90016931	rs12435068	C	T	-0.3583	0.0756	2.12799e-06	-0.0303678	0.0247438	0.179047
finn-b-F5_INSOMNIA	insomnia	Gut microbiota abundance (family Clostridiaceae1 id.1869) || id:ebi-a-GCST90016931	rs6990018	T	C	0.3664	0.0802	4.98402e-06	-0.000187768	0.0222911	0.979729
finn-b-F5_INSOMNIA	insomnia	Gut microbiota abundance (family Clostridiales vadin BB60 group id.11286) || id:ebi-a-GCST90016932	rs12230808	A	G	0.2277	0.0492	3.75301e-06	0.00257626	0.0207287	0.791083
finn-b-F5_INSOMNIA	insomnia	Gut microbiota abundance (family Clostridiales vadin BB60 group id.11286) || id:ebi-a-GCST90016932	rs12435068	C	T	-0.3583	0.0756	2.12799e-06	0.0130105	0.0283098	0.546497
finn-b-F5_INSOMNIA	insomnia	Gut microbiota abundance (family Clostridiales vadin BB60 group id.11286) || id:ebi-a-GCST90016932	rs6990018	T	C	0.3664	0.0802	4.98402e-06	-0.0334532	0.0256041	0.149549
finn-b-F5_INSOMNIA	insomnia	Gut microbiota abundance (family Coriobacteriaceae id.811) || id:ebi-a-GCST90016933	rs12230808	A	G	0.2277	0.0492	3.75301e-06	0.0037191	0.0156291	0.798983
finn-b-F5_INSOMNIA	insomnia	Gut microbiota abundance (family Coriobacteriaceae id.811) || id:ebi-a-GCST90016933	rs12435068	C	T	-0.3583	0.0756	2.12799e-06	-0.0131075	0.0217047	0.355565
finn-b-F5_INSOMNIA	insomnia	Gut microbiota abundance (family Coriobacteriaceae id.811) || id:ebi-a-GCST90016933	rs6990018	T	C	0.3664	0.0802	4.98402e-06	-0.0137747	0.0199972	0.523412
finn-b-F5_INSOMNIA	insomnia	Gut microbiota abundance (family Defluviitaleaceae id.1924) || id:ebi-a-GCST90016934	rs12230808	A	G	0.2277	0.0492	3.75301e-06	-0.0194361	0.0235339	0.43177
finn-b-F5_INSOMNIA	insomnia	Gut microbiota abundance (family Defluviitaleaceae id.1924) || id:ebi-a-GCST90016934	rs12435068	C	T	-0.3583	0.0756	2.12799e-06	-0.0777835	0.0328977	0.0181786
finn-b-F5_INSOMNIA	insomnia	Gut microbiota abundance (family Defluviitaleaceae id.1924) || id:ebi-a-GCST90016934	rs6990018	T	C	0.3664	0.0802	4.98402e-06	0.0172127	0.0301885	0.699597
finn-b-F5_INSOMNIA	insomnia	Gut microbiota abundance (family Desulfovibrionaceae id.3169) || id:ebi-a-GCST90016935	rs12230808	A	G	0.2277	0.0492	3.75301e-06	-0.0307486	0.0169655	0.0672326
finn-b-F5_INSOMNIA	insomnia	Gut microbiota abundance (family Desulfovibrionaceae id.3169) || id:ebi-a-GCST90016935	rs12435068	C	T	-0.3583	0.0756	2.12799e-06	0.0114403	0.0236208	0.657696
finn-b-F5_INSOMNIA	insomnia	Gut microbiota abundance (family Desulfovibrionaceae id.3169) || id:ebi-a-GCST90016935	rs6990018	T	C	0.3664	0.0802	4.98402e-06	-0.0156598	0.0215269	0.578152
finn-b-F5_INSOMNIA	insomnia	Gut microbiota abundance (family Enterobacteriaceae id.3469) || id:ebi-a-GCST90016936	rs12230808	A	G	0.2277	0.0492	3.75301e-06	-0.00157519	0.0178303	0.925855
finn-b-F5_INSOMNIA	insomnia	Gut microbiota abundance (family Enterobacteriaceae id.3469) || id:ebi-a-GCST90016936	rs12435068	C	T	-0.3583	0.0756	2.12799e-06	0.00660434	0.0251119	0.814039
finn-b-F5_INSOMNIA	insomnia	Gut microbiota abundance (family Enterobacteriaceae id.3469) || id:ebi-a-GCST90016936	rs6990018	T	C	0.3664	0.0802	4.98402e-06	-0.0162454	0.0227077	0.596715
finn-b-F5_INSOMNIA	insomnia	Gut microbiota abundance (family Erysipelotrichaceae id.2149) || id:ebi-a-GCST90016937	rs12230808	A	G	0.2277	0.0492	3.75301e-06	-0.0235045	0.0154906	0.134489
finn-b-F5_INSOMNIA	insomnia	Gut microbiota abundance (family Erysipelotrichaceae id.2149) || id:ebi-a-GCST90016937	rs12435068	C	T	-0.3583	0.0756	2.12799e-06	0.0190292	0.0215304	0.545474
finn-b-F5_INSOMNIA	insomnia	Gut microbiota abundance (family Erysipelotrichaceae id.2149) || id:ebi-a-GCST90016937	rs6990018	T	C	0.3664	0.0802	4.98402e-06	-0.0213408	0.0195433	0.223996
finn-b-F5_INSOMNIA	insomnia	Gut microbiota abundance (family Family XIII id.1957) || id:ebi-a-GCST90016939	rs12230808	A	G	0.2277	0.0492	3.75301e-06	0.00650201	0.016339	0.643582
finn-b-F5_INSOMNIA	insomnia	Gut microbiota abundance (family Family XIII id.1957) || id:ebi-a-GCST90016939	rs12435068	C	T	-0.3583	0.0756	2.12799e-06	-0.0377968	0.0229383	0.0835699
finn-b-F5_INSOMNIA	insomnia	Gut microbiota abundance (family Family XIII id.1957) || id:ebi-a-GCST90016939	rs6990018	T	C	0.3664	0.0802	4.98402e-06	-0.00901052	0.0208228	0.786424
finn-b-F5_INSOMNIA	insomnia	Gut microbiota abundance (family Lachnospiraceae id.1987) || id:ebi-a-GCST90016940	rs12230808	A	G	0.2277	0.0492	3.75301e-06	-0.00415728	0.0154516	0.696707
finn-b-F5_INSOMNIA	insomnia	Gut microbiota abundance (family Lachnospiraceae id.1987) || id:ebi-a-GCST90016940	rs12435068	C	T	-0.3583	0.0756	2.12799e-06	-0.0190414	0.021477	0.332476
finn-b-F5_INSOMNIA	insomnia	Gut microbiota abundance (family Lachnospiraceae id.1987) || id:ebi-a-GCST90016940	rs6990018	T	C	0.3664	0.0802	4.98402e-06	-0.00233836	0.0194311	0.829585
finn-b-F5_INSOMNIA	insomnia	Gut microbiota abundance (family Lactobacillaceae id.1836) || id:ebi-a-GCST90016941	rs12230808	A	G	0.2277	0.0492	3.75301e-06	-0.0110328	0.0250906	0.778834
finn-b-F5_INSOMNIA	insomnia	Gut microbiota abundance (family Lactobacillaceae id.1836) || id:ebi-a-GCST90016941	rs12435068	C	T	-0.3583	0.0756	2.12799e-06	-0.0163314	0.0359926	0.644778
finn-b-F5_INSOMNIA	insomnia	Gut microbiota abundance (family Lactobacillaceae id.1836) || id:ebi-a-GCST90016941	rs6990018	T	C	0.3664	0.0802	4.98402e-06	0.00257408	0.0318746	0.835127
finn-b-F5_INSOMNIA	insomnia	Gut microbiota abundance (family Methanobacteriaceae id.121) || id:ebi-a-GCST90016942	rs12230808	A	G	0.2277	0.0492	3.75301e-06	-0.0287166	0.0359586	0.49289
finn-b-F5_INSOMNIA	insomnia	Gut microbiota abundance (family Methanobacteriaceae id.121) || id:ebi-a-GCST90016942	rs12435068	C	T	-0.3583	0.0756	2.12799e-06	-0.0428137	0.0519476	0.440616
finn-b-F5_INSOMNIA	insomnia	Gut microbiota abundance (family Methanobacteriaceae id.121) || id:ebi-a-GCST90016942	rs6990018	T	C	0.3664	0.0802	4.98402e-06	0.0608287	0.0448674	0.201962
finn-b-F5_INSOMNIA	insomnia	Gut microbiota abundance (family Oxalobacteraceae id.2966) || id:ebi-a-GCST90016943	rs12230808	A	G	0.2277	0.0492	3.75301e-06	0.0227969	0.0297242	0.504531
finn-b-F5_INSOMNIA	insomnia	Gut microbiota abundance (family Oxalobacteraceae id.2966) || id:ebi-a-GCST90016943	rs12435068	C	T	-0.3583	0.0756	2.12799e-06	-0.0271511	0.0415014	0.533777
finn-b-F5_INSOMNIA	insomnia	Gut microbiota abundance (family Oxalobacteraceae id.2966) || id:ebi-a-GCST90016943	rs6990018	T	C	0.3664	0.0802	4.98402e-06	0.00680201	0.03801	0.736668
finn-b-F5_INSOMNIA	insomnia	Gut microbiota abundance (family Pasteurellaceae id.3689) || id:ebi-a-GCST90016944	rs12230808	A	G	0.2277	0.0492	3.75301e-06	-0.0226516	0.0215555	0.322034
finn-b-F5_INSOMNIA	insomnia	Gut microbiota abundance (family Pasteurellaceae id.3689) || id:ebi-a-GCST90016944	rs12435068	C	T	-0.3583	0.0756	2.12799e-06	-0.012211	0.0303148	0.619153
finn-b-F5_INSOMNIA	insomnia	Gut microbiota abundance (family Pasteurellaceae id.3689) || id:ebi-a-GCST90016944	rs6990018	T	C	0.3664	0.0802	4.98402e-06	0.0311046	0.0266205	0.333603
finn-b-F5_INSOMNIA	insomnia	Gut microbiota abundance (family Peptococcaceae id.2024) || id:ebi-a-GCST90016945	rs12230808	A	G	0.2277	0.0492	3.75301e-06	-0.0181553	0.0204829	0.370998
finn-b-F5_INSOMNIA	insomnia	Gut microbiota abundance (family Peptococcaceae id.2024) || id:ebi-a-GCST90016945	rs12435068	C	T	-0.3583	0.0756	2.12799e-06	-0.0148584	0.0285471	0.529059
finn-b-F5_INSOMNIA	insomnia	Gut microbiota abundance (family Peptococcaceae id.2024) || id:ebi-a-GCST90016945	rs6990018	T	C	0.3664	0.0802	4.98402e-06	-0.0438543	0.0264519	0.115799
finn-b-F5_INSOMNIA	insomnia	Gut microbiota abundance (family Peptostreptococcaceae id.2042) || id:ebi-a-GCST90016946	rs12230808	A	G	0.2277	0.0492	3.75301e-06	-0.0153014	0.016591	0.385525
finn-b-F5_INSOMNIA	insomnia	Gut microbiota abundance (family Peptostreptococcaceae id.2042) || id:ebi-a-GCST90016946	rs12435068	C	T	-0.3583	0.0756	2.12799e-06	-0.023555	0.0232927	0.329989
finn-b-F5_INSOMNIA	insomnia	Gut microbiota abundance (family Peptostreptococcaceae id.2042) || id:ebi-a-GCST90016946	rs6990018	T	C	0.3664	0.0802	4.98402e-06	-0.0251763	0.0209385	0.243286
finn-b-F5_INSOMNIA	insomnia	Gut microbiota abundance (family Porphyromonadaceae id.943) || id:ebi-a-GCST90016947	rs12230808	A	G	0.2277	0.0492	3.75301e-06	-0.0183875	0.0155997	0.220737
finn-b-F5_INSOMNIA	insomnia	Gut microbiota abundance (family Porphyromonadaceae id.943) || id:ebi-a-GCST90016947	rs12435068	C	T	-0.3583	0.0756	2.12799e-06	0.03223	0.02171	0.13651
finn-b-F5_INSOMNIA	insomnia	Gut microbiota abundance (family Porphyromonadaceae id.943) || id:ebi-a-GCST90016947	rs6990018	T	C	0.3664	0.0802	4.98402e-06	0.0242248	0.0196198	0.286917
finn-b-F5_INSOMNIA	insomnia	Gut microbiota abundance (family Prevotellaceae id.960) || id:ebi-a-GCST90016948	rs12230808	A	G	0.2277	0.0492	3.75301e-06	0.0142403	0.0171416	0.3508
finn-b-F5_INSOMNIA	insomnia	Gut microbiota abundance (family Prevotellaceae id.960) || id:ebi-a-GCST90016948	rs12435068	C	T	-0.3583	0.0756	2.12799e-06	0.0275326	0.0239405	0.260742
finn-b-F5_INSOMNIA	insomnia	Gut microbiota abundance (family Prevotellaceae id.960) || id:ebi-a-GCST90016948	rs6990018	T	C	0.3664	0.0802	4.98402e-06	0.0190614	0.0213387	0.274681
finn-b-F5_INSOMNIA	insomnia	Gut microbiota abundance (family Rhodospirillaceae id.2717) || id:ebi-a-GCST90016949	rs12230808	A	G	0.2277	0.0492	3.75301e-06	0.0311769	0.0234723	0.181669
finn-b-F5_INSOMNIA	insomnia	Gut microbiota abundance (family Rhodospirillaceae id.2717) || id:ebi-a-GCST90016949	rs12435068	C	T	-0.3583	0.0756	2.12799e-06	-0.0196717	0.0313953	0.547622
finn-b-F5_INSOMNIA	insomnia	Gut microbiota abundance (family Rhodospirillaceae id.2717) || id:ebi-a-GCST90016949	rs6990018	T	C	0.3664	0.0802	4.98402e-06	-0.0271355	0.02893	0.353177
finn-b-F5_INSOMNIA	insomnia	Gut microbiota abundance (family Rikenellaceae id.967) || id:ebi-a-GCST90016950	rs12230808	A	G	0.2277	0.0492	3.75301e-06	-0.00307366	0.0158085	0.889015
finn-b-F5_INSOMNIA	insomnia	Gut microbiota abundance (family Rikenellaceae id.967) || id:ebi-a-GCST90016950	rs12435068	C	T	-0.3583	0.0756	2.12799e-06	-0.00372887	0.0220842	0.890958
finn-b-F5_INSOMNIA	insomnia	Gut microbiota abundance (family Rikenellaceae id.967) || id:ebi-a-GCST90016950	rs6990018	T	C	0.3664	0.0802	4.98402e-06	-0.00265839	0.0199827	0.990846
finn-b-F5_INSOMNIA	insomnia	Gut microbiota abundance (family Ruminococcaceae id.2050) || id:ebi-a-GCST90016951	rs12230808	A	G	0.2277	0.0492	3.75301e-06	0.0203728	0.0154568	0.191514
finn-b-F5_INSOMNIA	insomnia	Gut microbiota abundance (family Ruminococcaceae id.2050) || id:ebi-a-GCST90016951	rs12435068	C	T	-0.3583	0.0756	2.12799e-06	0.0122371	0.0214843	0.651096
finn-b-F5_INSOMNIA	insomnia	Gut microbiota abundance (family Ruminococcaceae id.2050) || id:ebi-a-GCST90016951	rs6990018	T	C	0.3664	0.0802	4.98402e-06	-0.0126079	0.0194353	0.689214
finn-b-F5_INSOMNIA	insomnia	Gut microbiota abundance (family Streptococcaceae id.1850) || id:ebi-a-GCST90016952	rs12230808	A	G	0.2277	0.0492	3.75301e-06	-0.0126101	0.0163014	0.481585
finn-b-F5_INSOMNIA	insomnia	Gut microbiota abundance (family Streptococcaceae id.1850) || id:ebi-a-GCST90016952	rs12435068	C	T	-0.3583	0.0756	2.12799e-06	-0.00362723	0.0227557	0.979126
finn-b-F5_INSOMNIA	insomnia	Gut microbiota abundance (family Streptococcaceae id.1850) || id:ebi-a-GCST90016952	rs6990018	T	C	0.3664	0.0802	4.98402e-06	0.0325517	0.0206079	0.11959
finn-b-F5_INSOMNIA	insomnia	Gut microbiota abundance (unknown family id.1000001214) || id:ebi-a-GCST90016953	rs12230808	A	G	0.2277	0.0492	3.75301e-06	-0.038056	0.0282986	0.196082
finn-b-F5_INSOMNIA	insomnia	Gut microbiota abundance (unknown family id.1000001214) || id:ebi-a-GCST90016953	rs12435068	C	T	-0.3583	0.0756	2.12799e-06	0.0331957	0.0386752	0.375082
finn-b-F5_INSOMNIA	insomnia	Gut microbiota abundance (unknown family id.1000001214) || id:ebi-a-GCST90016953	rs6990018	T	C	0.3664	0.0802	4.98402e-06	0.00187664	0.035118	0.974822
finn-b-F5_INSOMNIA	insomnia	Gut microbiota abundance (unknown family id.1000005471) || id:ebi-a-GCST90016954	rs12230808	A	G	0.2277	0.0492	3.75301e-06	-0.0188618	0.0208354	0.397169
finn-b-F5_INSOMNIA	insomnia	Gut microbiota abundance (unknown family id.1000005471) || id:ebi-a-GCST90016954	rs12435068	C	T	-0.3583	0.0756	2.12799e-06	0.0173536	0.0288485	0.602472
finn-b-F5_INSOMNIA	insomnia	Gut microbiota abundance (unknown family id.1000005471) || id:ebi-a-GCST90016954	rs6990018	T	C	0.3664	0.0802	4.98402e-06	0.00337426	0.0262592	0.945639
finn-b-F5_INSOMNIA	insomnia	Gut microbiota abundance (unknown family id.1000006161) || id:ebi-a-GCST90016955	rs12230808	A	G	0.2277	0.0492	3.75301e-06	-0.0462571	0.0303393	0.134726
finn-b-F5_INSOMNIA	insomnia	Gut microbiota abundance (unknown family id.1000006161) || id:ebi-a-GCST90016955	rs12435068	C	T	-0.3583	0.0756	2.12799e-06	0.0535043	0.0406216	0.209772
finn-b-F5_INSOMNIA	insomnia	Gut microbiota abundance (unknown family id.1000006161) || id:ebi-a-GCST90016955	rs6990018	T	C	0.3664	0.0802	4.98402e-06	-0.0430171	0.0373745	0.256247
finn-b-F5_INSOMNIA	insomnia	Gut microbiota abundance (family Veillonellaceae id.2172) || id:ebi-a-GCST90016956	rs12230808	A	G	0.2277	0.0492	3.75301e-06	-0.0188916	0.0165119	0.303051
finn-b-F5_INSOMNIA	insomnia	Gut microbiota abundance (family Veillonellaceae id.2172) || id:ebi-a-GCST90016956	rs12435068	C	T	-0.3583	0.0756	2.12799e-06	0.0355335	0.0231444	0.150161
finn-b-F5_INSOMNIA	insomnia	Gut microbiota abundance (family Veillonellaceae id.2172) || id:ebi-a-GCST90016956	rs6990018	T	C	0.3664	0.0802	4.98402e-06	0.0160802	0.0207899	0.545972
finn-b-F5_INSOMNIA	insomnia	Gut microbiota abundance (family Verrucomicrobiaceae id.4036) || id:ebi-a-GCST90016957	rs12230808	A	G	0.2277	0.0492	3.75301e-06	-0.0023447	0.0192468	0.911947
finn-b-F5_INSOMNIA	insomnia	Gut microbiota abundance (family Verrucomicrobiaceae id.4036) || id:ebi-a-GCST90016957	rs12435068	C	T	-0.3583	0.0756	2.12799e-06	-0.058902	0.02646	0.0230319
finn-b-F5_INSOMNIA	insomnia	Gut microbiota abundance (family Verrucomicrobiaceae id.4036) || id:ebi-a-GCST90016957	rs6990018	T	C	0.3664	0.0802	4.98402e-06	-0.0327602	0.02465	0.118913
finn-b-F5_INSOMNIA	insomnia	Gut microbiota abundance (family Victivallaceae id.2255) || id:ebi-a-GCST90016958	rs12230808	A	G	0.2277	0.0492	3.75301e-06	0.00217542	0.0350991	0.951505
finn-b-F5_INSOMNIA	insomnia	Gut microbiota abundance (family Victivallaceae id.2255) || id:ebi-a-GCST90016958	rs12435068	C	T	-0.3583	0.0756	2.12799e-06	-0.0152368	0.0466521	0.863399
finn-b-F5_INSOMNIA	insomnia	Gut microbiota abundance (family Victivallaceae id.2255) || id:ebi-a-GCST90016958	rs6990018	T	C	0.3664	0.0802	4.98402e-06	0.0405866	0.0403961	0.283012
finn-b-F5_INSOMNIA	insomnia	Gut microbiota abundance (genus Actinomyces id.423) || id:ebi-a-GCST90016959	rs12230808	A	G	0.2277	0.0492	3.75301e-06	0.0209219	0.0242133	0.358992
finn-b-F5_INSOMNIA	insomnia	Gut microbiota abundance (genus Actinomyces id.423) || id:ebi-a-GCST90016959	rs12435068	C	T	-0.3583	0.0756	2.12799e-06	-0.0260523	0.0343399	0.438439
finn-b-F5_INSOMNIA	insomnia	Gut microbiota abundance (genus Actinomyces id.423) || id:ebi-a-GCST90016959	rs6990018	T	C	0.3664	0.0802	4.98402e-06	-0.00378202	0.0321274	0.838002
finn-b-F5_INSOMNIA	insomnia	Gut microbiota abundance (genus Adlercreutzia id.812) || id:ebi-a-GCST90016960	rs12230808	A	G	0.2277	0.0492	3.75301e-06	-0.0138459	0.0231795	0.597902
finn-b-F5_INSOMNIA	insomnia	Gut microbiota abundance (genus Adlercreutzia id.812) || id:ebi-a-GCST90016960	rs12435068	C	T	-0.3583	0.0756	2.12799e-06	0.0362542	0.0326557	0.29225
finn-b-F5_INSOMNIA	insomnia	Gut microbiota abundance (genus Adlercreutzia id.812) || id:ebi-a-GCST90016960	rs6990018	T	C	0.3664	0.0802	4.98402e-06	0.0510279	0.0303332	0.0980663
finn-b-F5_INSOMNIA	insomnia	Gut microbiota abundance (genus Akkermansia id.4037) || id:ebi-a-GCST90016961	rs12230808	A	G	0.2277	0.0492	3.75301e-06	-0.00265754	0.0192477	0.8997
finn-b-F5_INSOMNIA	insomnia	Gut microbiota abundance (genus Akkermansia id.4037) || id:ebi-a-GCST90016961	rs12435068	C	T	-0.3583	0.0756	2.12799e-06	-0.0588864	0.0264613	0.0230733
finn-b-F5_INSOMNIA	insomnia	Gut microbiota abundance (genus Akkermansia id.4037) || id:ebi-a-GCST90016961	rs6990018	T	C	0.3664	0.0802	4.98402e-06	-0.0321919	0.0246512	0.124547
finn-b-F5_INSOMNIA	insomnia	Gut microbiota abundance (genus Alistipes id.968) || id:ebi-a-GCST90016962	rs12230808	A	G	0.2277	0.0492	3.75301e-06	0.00240108	0.0158647	0.888136
finn-b-F5_INSOMNIA	insomnia	Gut microbiota abundance (genus Alistipes id.968) || id:ebi-a-GCST90016962	rs12435068	C	T	-0.3583	0.0756	2.12799e-06	-0.00688183	0.0221812	0.757234
finn-b-F5_INSOMNIA	insomnia	Gut microbiota abundance (genus Alistipes id.968) || id:ebi-a-GCST90016962	rs6990018	T	C	0.3664	0.0802	4.98402e-06	0.00408829	0.0200606	0.836206
finn-b-F5_INSOMNIA	insomnia	Gut microbiota abundance (genus Allisonella id.2174) || id:ebi-a-GCST90016963	rs12230808	A	G	0.2277	0.0492	3.75301e-06	-0.0201843	0.0362035	0.68464
finn-b-F5_INSOMNIA	insomnia	Gut microbiota abundance (genus Allisonella id.2174) || id:ebi-a-GCST90016963	rs6990018	T	C	0.3664	0.0802	4.98402e-06	0.080282	0.0472831	0.102212
finn-b-F5_INSOMNIA	insomnia	Gut microbiota abundance (genus Anaerofilum id.2053) || id:ebi-a-GCST90016965	rs12230808	A	G	0.2277	0.0492	3.75301e-06	0.0269792	0.0297195	0.372854
finn-b-F5_INSOMNIA	insomnia	Gut microbiota abundance (genus Anaerofilum id.2053) || id:ebi-a-GCST90016965	rs12435068	C	T	-0.3583	0.0756	2.12799e-06	-0.0172657	0.0414099	0.696506
finn-b-F5_INSOMNIA	insomnia	Gut microbiota abundance (genus Anaerofilum id.2053) || id:ebi-a-GCST90016965	rs6990018	T	C	0.3664	0.0802	4.98402e-06	-0.0136284	0.0389179	0.762997
finn-b-F5_INSOMNIA	insomnia	Gut microbiota abundance (genus Anaerostipes id.1991) || id:ebi-a-GCST90016966	rs12230808	A	G	0.2277	0.0492	3.75301e-06	0.0142894	0.0161192	0.403482
finn-b-F5_INSOMNIA	insomnia	Gut microbiota abundance (genus Anaerostipes id.1991) || id:ebi-a-GCST90016966	rs12435068	C	T	-0.3583	0.0756	2.12799e-06	0.0105983	0.0226139	0.586486
finn-b-F5_INSOMNIA	insomnia	Gut microbiota abundance (genus Anaerostipes id.1991) || id:ebi-a-GCST90016966	rs6990018	T	C	0.3664	0.0802	4.98402e-06	0.00697864	0.020364	0.672603
finn-b-F5_INSOMNIA	insomnia	Gut microbiota abundance (genus Anaerotruncus id.2054) || id:ebi-a-GCST90016967	rs12230808	A	G	0.2277	0.0492	3.75301e-06	0.0166803	0.0163486	0.289385
finn-b-F5_INSOMNIA	insomnia	Gut microbiota abundance (genus Anaerotruncus id.2054) || id:ebi-a-GCST90016967	rs12435068	C	T	-0.3583	0.0756	2.12799e-06	-0.0142506	0.0227672	0.529316
finn-b-F5_INSOMNIA	insomnia	Gut microbiota abundance (genus Anaerotruncus id.2054) || id:ebi-a-GCST90016967	rs6990018	T	C	0.3664	0.0802	4.98402e-06	0.0108186	0.0206331	0.526546
finn-b-F5_INSOMNIA	insomnia	Gut microbiota abundance (genus Bacteroides id.918) || id:ebi-a-GCST90016968	rs12230808	A	G	0.2277	0.0492	3.75301e-06	-0.0160241	0.0154708	0.253969
finn-b-F5_INSOMNIA	insomnia	Gut microbiota abundance (genus Bacteroides id.918) || id:ebi-a-GCST90016968	rs12435068	C	T	-0.3583	0.0756	2.12799e-06	-0.0156239	0.0215033	0.423078
finn-b-F5_INSOMNIA	insomnia	Gut microbiota abundance (genus Bacteroides id.918) || id:ebi-a-GCST90016968	rs6990018	T	C	0.3664	0.0802	4.98402e-06	0.0152327	0.0194528	0.436242
finn-b-F5_INSOMNIA	insomnia	Gut microbiota abundance (genus Barnesiella id.944) || id:ebi-a-GCST90016969	rs12230808	A	G	0.2277	0.0492	3.75301e-06	-0.00437498	0.0176173	0.80017
finn-b-F5_INSOMNIA	insomnia	Gut microbiota abundance (genus Barnesiella id.944) || id:ebi-a-GCST90016969	rs12435068	C	T	-0.3583	0.0756	2.12799e-06	0.0433349	0.024423	0.0785525
finn-b-F5_INSOMNIA	insomnia	Gut microbiota abundance (genus Barnesiella id.944) || id:ebi-a-GCST90016969	rs6990018	T	C	0.3664	0.0802	4.98402e-06	0.00273153	0.0225427	0.785686
finn-b-F5_INSOMNIA	insomnia	Gut microbiota abundance (genus Bifidobacterium id.436) || id:ebi-a-GCST90016970	rs12230808	A	G	0.2277	0.0492	3.75301e-06	-0.0201339	0.017025	0.23414
finn-b-F5_INSOMNIA	insomnia	Gut microbiota abundance (genus Bifidobacterium id.436) || id:ebi-a-GCST90016970	rs12435068	C	T	-0.3583	0.0756	2.12799e-06	-0.0709541	0.0239038	0.0017728
finn-b-F5_INSOMNIA	insomnia	Gut microbiota abundance (genus Bifidobacterium id.436) || id:ebi-a-GCST90016970	rs6990018	T	C	0.3664	0.0802	4.98402e-06	-0.0178379	0.0217526	0.337541
finn-b-F5_INSOMNIA	insomnia	Gut microbiota abundance (genus Bilophila id.3170) || id:ebi-a-GCST90016971	rs12230808	A	G	0.2277	0.0492	3.75301e-06	-4.92803e-05	0.018266	0.995722
finn-b-F5_INSOMNIA	insomnia	Gut microbiota abundance (genus Bilophila id.3170) || id:ebi-a-GCST90016971	rs12435068	C	T	-0.3583	0.0756	2.12799e-06	-0.0109921	0.02553	0.585785
finn-b-F5_INSOMNIA	insomnia	Gut microbiota abundance (genus Bilophila id.3170) || id:ebi-a-GCST90016971	rs6990018	T	C	0.3664	0.0802	4.98402e-06	-0.0345443	0.0234029	0.186459
finn-b-F5_INSOMNIA	insomnia	Gut microbiota abundance (genus Butyricicoccus id.2055) || id:ebi-a-GCST90016973	rs12230808	A	G	0.2277	0.0492	3.75301e-06	0.0236543	0.0159639	0.123441
finn-b-F5_INSOMNIA	insomnia	Gut microbiota abundance (genus Butyricicoccus id.2055) || id:ebi-a-GCST90016973	rs12435068	C	T	-0.3583	0.0756	2.12799e-06	-0.0123045	0.0224298	0.53362
finn-b-F5_INSOMNIA	insomnia	Gut microbiota abundance (genus Butyricicoccus id.2055) || id:ebi-a-GCST90016973	rs6990018	T	C	0.3664	0.0802	4.98402e-06	0.00536149	0.0205021	0.901888
finn-b-F5_INSOMNIA	insomnia	Gut microbiota abundance (genus Butyricimonas id.945) || id:ebi-a-GCST90016974	rs12230808	A	G	0.2277	0.0492	3.75301e-06	-0.00198846	0.0201578	0.896272
finn-b-F5_INSOMNIA	insomnia	Gut microbiota abundance (genus Butyricimonas id.945) || id:ebi-a-GCST90016974	rs12435068	C	T	-0.3583	0.0756	2.12799e-06	-0.00139965	0.0282657	0.923883
finn-b-F5_INSOMNIA	insomnia	Gut microbiota abundance (genus Butyricimonas id.945) || id:ebi-a-GCST90016974	rs6990018	T	C	0.3664	0.0802	4.98402e-06	0.0153294	0.0262231	0.563079
finn-b-F5_INSOMNIA	insomnia	Gut microbiota abundance (genus Butyrivibrio id.1993) || id:ebi-a-GCST90016975	rs12230808	A	G	0.2277	0.0492	3.75301e-06	-0.0327933	0.0365453	0.336817
finn-b-F5_INSOMNIA	insomnia	Gut microbiota abundance (genus Butyrivibrio id.1993) || id:ebi-a-GCST90016975	rs12435068	C	T	-0.3583	0.0756	2.12799e-06	0.0611623	0.0488753	0.163108
finn-b-F5_INSOMNIA	insomnia	Gut microbiota abundance (genus Butyrivibrio id.1993) || id:ebi-a-GCST90016975	rs6990018	T	C	0.3664	0.0802	4.98402e-06	0.0162595	0.0451603	0.948341
finn-b-F5_INSOMNIA	insomnia	Gut microbiota abundance (genus Candidatus Soleaferrea id.11350) || id:ebi-a-GCST90016976	rs12230808	A	G	0.2277	0.0492	3.75301e-06	-0.0209706	0.0270676	0.441732
finn-b-F5_INSOMNIA	insomnia	Gut microbiota abundance (genus Candidatus Soleaferrea id.11350) || id:ebi-a-GCST90016976	rs12435068	C	T	-0.3583	0.0756	2.12799e-06	0.00869151	0.0386013	0.807874
finn-b-F5_INSOMNIA	insomnia	Gut microbiota abundance (genus Candidatus Soleaferrea id.11350) || id:ebi-a-GCST90016976	rs6990018	T	C	0.3664	0.0802	4.98402e-06	-0.00147398	0.0341967	0.962702
finn-b-F5_INSOMNIA	insomnia	Gut microbiota abundance (genus Catenibacterium id.2153) || id:ebi-a-GCST90016977	rs12230808	A	G	0.2277	0.0492	3.75301e-06	0.00713711	0.0355201	0.964584
finn-b-F5_INSOMNIA	insomnia	Gut microbiota abundance (genus Catenibacterium id.2153) || id:ebi-a-GCST90016977	rs6990018	T	C	0.3664	0.0802	4.98402e-06	0.0135445	0.0451386	0.879766
finn-b-F5_INSOMNIA	insomnia	Gut microbiota abundance (genus Christensenellaceae R 7group id.11283) || id:ebi-a-GCST90016978	rs12230808	A	G	0.2277	0.0492	3.75301e-06	0.00147183	0.0164019	0.860972
finn-b-F5_INSOMNIA	insomnia	Gut microbiota abundance (genus Christensenellaceae R 7group id.11283) || id:ebi-a-GCST90016978	rs12435068	C	T	-0.3583	0.0756	2.12799e-06	0.0161981	0.022781	0.437383
finn-b-F5_INSOMNIA	insomnia	Gut microbiota abundance (genus Christensenellaceae R 7group id.11283) || id:ebi-a-GCST90016978	rs6990018	T	C	0.3664	0.0802	4.98402e-06	-0.0159031	0.0208086	0.4409
finn-b-F5_INSOMNIA	insomnia	Gut microbiota abundance (genus Clostridium innocuum group id.14397) || id:ebi-a-GCST90016979	rs12230808	A	G	0.2277	0.0492	3.75301e-06	-0.0133817	0.0323047	0.765697
finn-b-F5_INSOMNIA	insomnia	Gut microbiota abundance (genus Clostridium innocuum group id.14397) || id:ebi-a-GCST90016979	rs12435068	C	T	-0.3583	0.0756	2.12799e-06	-0.115551	0.0466103	0.0146204
finn-b-F5_INSOMNIA	insomnia	Gut microbiota abundance (genus Clostridium innocuum group id.14397) || id:ebi-a-GCST90016979	rs6990018	T	C	0.3664	0.0802	4.98402e-06	0.0867437	0.0414511	0.0701843
finn-b-F5_INSOMNIA	insomnia	Gut microbiota abundance (genus Clostridium sensustricto1 id.1873) || id:ebi-a-GCST90016980	rs12230808	A	G	0.2277	0.0492	3.75301e-06	-0.00471945	0.0177204	0.831889
finn-b-F5_INSOMNIA	insomnia	Gut microbiota abundance (genus Clostridium sensustricto1 id.1873) || id:ebi-a-GCST90016980	rs12435068	C	T	-0.3583	0.0756	2.12799e-06	-0.0294861	0.0248539	0.183196
finn-b-F5_INSOMNIA	insomnia	Gut microbiota abundance (genus Clostridium sensustricto1 id.1873) || id:ebi-a-GCST90016980	rs6990018	T	C	0.3664	0.0802	4.98402e-06	0.00662728	0.0223917	0.755922
finn-b-F5_INSOMNIA	insomnia	Gut microbiota abundance (genus Collinsella id.815) || id:ebi-a-GCST90016981	rs12230808	A	G	0.2277	0.0492	3.75301e-06	0.000249325	0.0173177	0.964499
finn-b-F5_INSOMNIA	insomnia	Gut microbiota abundance (genus Collinsella id.815) || id:ebi-a-GCST90016981	rs12435068	C	T	-0.3583	0.0756	2.12799e-06	-0.0156473	0.0237991	0.428295
finn-b-F5_INSOMNIA	insomnia	Gut microbiota abundance (genus Collinsella id.815) || id:ebi-a-GCST90016981	rs6990018	T	C	0.3664	0.0802	4.98402e-06	0.00192204	0.0223034	0.978536
finn-b-F5_INSOMNIA	insomnia	Gut microbiota abundance (genus Coprobacter id.949) || id:ebi-a-GCST90016982	rs12230808	A	G	0.2277	0.0492	3.75301e-06	0.00634407	0.0261824	0.845676
finn-b-F5_INSOMNIA	insomnia	Gut microbiota abundance (genus Coprobacter id.949) || id:ebi-a-GCST90016982	rs12435068	C	T	-0.3583	0.0756	2.12799e-06	0.0537625	0.0362083	0.112383
finn-b-F5_INSOMNIA	insomnia	Gut microbiota abundance (genus Coprobacter id.949) || id:ebi-a-GCST90016982	rs6990018	T	C	0.3664	0.0802	4.98402e-06	-0.0584768	0.0324165	0.0761939
finn-b-F5_INSOMNIA	insomnia	Gut microbiota abundance (genus Coprococcus1 id.11301) || id:ebi-a-GCST90016983	rs12230808	A	G	0.2277	0.0492	3.75301e-06	0.0132605	0.0162012	0.414999
finn-b-F5_INSOMNIA	insomnia	Gut microbiota abundance (genus Coprococcus1 id.11301) || id:ebi-a-GCST90016983	rs12435068	C	T	-0.3583	0.0756	2.12799e-06	0.0174271	0.0226403	0.561474
finn-b-F5_INSOMNIA	insomnia	Gut microbiota abundance (genus Coprococcus1 id.11301) || id:ebi-a-GCST90016983	rs6990018	T	C	0.3664	0.0802	4.98402e-06	-0.00180438	0.0205997	0.935197
finn-b-F5_INSOMNIA	insomnia	Gut microbiota abundance (genus Coprococcus2 id.11302) || id:ebi-a-GCST90016984	rs12230808	A	G	0.2277	0.0492	3.75301e-06	0.0411225	0.0197513	0.0453315
finn-b-F5_INSOMNIA	insomnia	Gut microbiota abundance (genus Coprococcus2 id.11302) || id:ebi-a-GCST90016984	rs12435068	C	T	-0.3583	0.0756	2.12799e-06	-0.0130127	0.0276153	0.635821
finn-b-F5_INSOMNIA	insomnia	Gut microbiota abundance (genus Coprococcus2 id.11302) || id:ebi-a-GCST90016984	rs6990018	T	C	0.3664	0.0802	4.98402e-06	-0.0211158	0.0246075	0.382316
finn-b-F5_INSOMNIA	insomnia	Gut microbiota abundance (genus Coprococcus3 id.11303) || id:ebi-a-GCST90016985	rs12230808	A	G	0.2277	0.0492	3.75301e-06	-0.0173162	0.0166598	0.325309
finn-b-F5_INSOMNIA	insomnia	Gut microbiota abundance (genus Coprococcus3 id.11303) || id:ebi-a-GCST90016985	rs12435068	C	T	-0.3583	0.0756	2.12799e-06	-0.00661485	0.0232581	0.663884
finn-b-F5_INSOMNIA	insomnia	Gut microbiota abundance (genus Coprococcus3 id.11303) || id:ebi-a-GCST90016985	rs6990018	T	C	0.3664	0.0802	4.98402e-06	0.00132949	0.0210936	0.923913
finn-b-F5_INSOMNIA	insomnia	Gut microbiota abundance (genus Defluviitaleaceae UCG011 id.11287) || id:ebi-a-GCST90016986	rs12230808	A	G	0.2277	0.0492	3.75301e-06	-0.0187188	0.0235634	0.447182
finn-b-F5_INSOMNIA	insomnia	Gut microbiota abundance (genus Defluviitaleaceae UCG011 id.11287) || id:ebi-a-GCST90016986	rs12435068	C	T	-0.3583	0.0756	2.12799e-06	-0.0786066	0.0329356	0.0168535
finn-b-F5_INSOMNIA	insomnia	Gut microbiota abundance (genus Defluviitaleaceae UCG011 id.11287) || id:ebi-a-GCST90016986	rs6990018	T	C	0.3664	0.0802	4.98402e-06	0.0189615	0.0302248	0.650482
finn-b-F5_INSOMNIA	insomnia	Gut microbiota abundance (genus Desulfovibrio id.3173) || id:ebi-a-GCST90016987	rs12230808	A	G	0.2277	0.0492	3.75301e-06	-0.0394832	0.0220089	0.0857512
finn-b-F5_INSOMNIA	insomnia	Gut microbiota abundance (genus Desulfovibrio id.3173) || id:ebi-a-GCST90016987	rs12435068	C	T	-0.3583	0.0756	2.12799e-06	0.00658076	0.0302299	0.720858
finn-b-F5_INSOMNIA	insomnia	Gut microbiota abundance (genus Desulfovibrio id.3173) || id:ebi-a-GCST90016987	rs6990018	T	C	0.3664	0.0802	4.98402e-06	-0.00344305	0.0279195	0.973814
finn-b-F5_INSOMNIA	insomnia	Gut microbiota abundance (genus Dialister id.2183) || id:ebi-a-GCST90016988	rs12230808	A	G	0.2277	0.0492	3.75301e-06	-0.0270385	0.0190622	0.18209
finn-b-F5_INSOMNIA	insomnia	Gut microbiota abundance (genus Dialister id.2183) || id:ebi-a-GCST90016988	rs12435068	C	T	-0.3583	0.0756	2.12799e-06	0.0429861	0.026853	0.0986734
finn-b-F5_INSOMNIA	insomnia	Gut microbiota abundance (genus Dialister id.2183) || id:ebi-a-GCST90016988	rs6990018	T	C	0.3664	0.0802	4.98402e-06	0.00602664	0.0241094	0.806123
finn-b-F5_INSOMNIA	insomnia	Gut microbiota abundance (genus Dorea id.1997) || id:ebi-a-GCST90016989	rs12230808	A	G	0.2277	0.0492	3.75301e-06	-0.0063709	0.0157598	0.634013
finn-b-F5_INSOMNIA	insomnia	Gut microbiota abundance (genus Dorea id.1997) || id:ebi-a-GCST90016989	rs12435068	C	T	-0.3583	0.0756	2.12799e-06	0.00427737	0.0219466	0.925039
finn-b-F5_INSOMNIA	insomnia	Gut microbiota abundance (genus Dorea id.1997) || id:ebi-a-GCST90016989	rs6990018	T	C	0.3664	0.0802	4.98402e-06	-0.00683724	0.0199151	0.748818
finn-b-F5_INSOMNIA	insomnia	Gut microbiota abundance (genus Eggerthella id.819) || id:ebi-a-GCST90016990	rs12230808	A	G	0.2277	0.0492	3.75301e-06	0.0128812	0.0289971	0.685765
finn-b-F5_INSOMNIA	insomnia	Gut microbiota abundance (genus Eggerthella id.819) || id:ebi-a-GCST90016990	rs12435068	C	T	-0.3583	0.0756	2.12799e-06	-0.0627759	0.0424996	0.146042
finn-b-F5_INSOMNIA	insomnia	Gut microbiota abundance (genus Eggerthella id.819) || id:ebi-a-GCST90016990	rs6990018	T	C	0.3664	0.0802	4.98402e-06	0.0766024	0.0373101	0.0598164
finn-b-F5_INSOMNIA	insomnia	Gut microbiota abundance (genus Eisenbergiella id.11304) || id:ebi-a-GCST90016991	rs12230808	A	G	0.2277	0.0492	3.75301e-06	-0.0229004	0.0282884	0.40662
finn-b-F5_INSOMNIA	insomnia	Gut microbiota abundance (genus Eisenbergiella id.11304) || id:ebi-a-GCST90016991	rs12435068	C	T	-0.3583	0.0756	2.12799e-06	-0.0254922	0.0395532	0.387691
finn-b-F5_INSOMNIA	insomnia	Gut microbiota abundance (genus Eisenbergiella id.11304) || id:ebi-a-GCST90016991	rs6990018	T	C	0.3664	0.0802	4.98402e-06	0.0313122	0.0352315	0.344538
finn-b-F5_INSOMNIA	insomnia	Gut microbiota abundance (genus Enterorhabdus id.820) || id:ebi-a-GCST90016992	rs12230808	A	G	0.2277	0.0492	3.75301e-06	-0.0486696	0.0240428	0.0491813
finn-b-F5_INSOMNIA	insomnia	Gut microbiota abundance (genus Enterorhabdus id.820) || id:ebi-a-GCST90016992	rs12435068	C	T	-0.3583	0.0756	2.12799e-06	0.0159513	0.0334992	0.676178
finn-b-F5_INSOMNIA	insomnia	Gut microbiota abundance (genus Enterorhabdus id.820) || id:ebi-a-GCST90016992	rs6990018	T	C	0.3664	0.0802	4.98402e-06	-0.0362185	0.031838	0.225726
finn-b-F5_INSOMNIA	insomnia	Gut microbiota abundance (genus Erysipelatoclostridium id.11381) || id:ebi-a-GCST90016993	rs12230808	A	G	0.2277	0.0492	3.75301e-06	-0.0173004	0.0211635	0.39837
finn-b-F5_INSOMNIA	insomnia	Gut microbiota abundance (genus Erysipelatoclostridium id.11381) || id:ebi-a-GCST90016993	rs12435068	C	T	-0.3583	0.0756	2.12799e-06	-0.0536597	0.0296537	0.0651583
finn-b-F5_INSOMNIA	insomnia	Gut microbiota abundance (genus Erysipelatoclostridium id.11381) || id:ebi-a-GCST90016993	rs6990018	T	C	0.3664	0.0802	4.98402e-06	0.00356872	0.0272382	0.796807
finn-b-F5_INSOMNIA	insomnia	Gut microbiota abundance (genus Escherichia Shigella id.3504) || id:ebi-a-GCST90016995	rs12230808	A	G	0.2277	0.0492	3.75301e-06	-0.0140357	0.0190271	0.587399
finn-b-F5_INSOMNIA	insomnia	Gut microbiota abundance (genus Escherichia Shigella id.3504) || id:ebi-a-GCST90016995	rs12435068	C	T	-0.3583	0.0756	2.12799e-06	0.0240765	0.0269902	0.411157
finn-b-F5_INSOMNIA	insomnia	Gut microbiota abundance (genus Escherichia Shigella id.3504) || id:ebi-a-GCST90016995	rs6990018	T	C	0.3664	0.0802	4.98402e-06	-0.0341624	0.0242817	0.236778
finn-b-F5_INSOMNIA	insomnia	Gut microbiota abundance (genus Eubacterium brachy group id.11296) || id:ebi-a-GCST90016996	rs12230808	A	G	0.2277	0.0492	3.75301e-06	-0.00577185	0.0334522	0.823135
finn-b-F5_INSOMNIA	insomnia	Gut microbiota abundance (genus Eubacterium brachy group id.11296) || id:ebi-a-GCST90016996	rs12435068	C	T	-0.3583	0.0756	2.12799e-06	0.0175934	0.048281	0.74052
finn-b-F5_INSOMNIA	insomnia	Gut microbiota abundance (genus Eubacterium brachy group id.11296) || id:ebi-a-GCST90016996	rs6990018	T	C	0.3664	0.0802	4.98402e-06	-0.0458388	0.0434663	0.209867
finn-b-F5_INSOMNIA	insomnia	Gut microbiota abundance (genus Eubacterium coprostanoligenes group id.11375) || id:ebi-a-GCST90016997	rs12230808	A	G	0.2277	0.0492	3.75301e-06	-0.00752757	0.0158884	0.723512
finn-b-F5_INSOMNIA	insomnia	Gut microbiota abundance (genus Eubacterium coprostanoligenes group id.11375) || id:ebi-a-GCST90016997	rs12435068	C	T	-0.3583	0.0756	2.12799e-06	-0.0200754	0.0220286	0.279314
finn-b-F5_INSOMNIA	insomnia	Gut microbiota abundance (genus Eubacterium coprostanoligenes group id.11375) || id:ebi-a-GCST90016997	rs6990018	T	C	0.3664	0.0802	4.98402e-06	-0.00683529	0.0200499	0.599342
finn-b-F5_INSOMNIA	insomnia	Gut microbiota abundance (genus Eubacterium eligens group id.14372) || id:ebi-a-GCST90016998	rs12230808	A	G	0.2277	0.0492	3.75301e-06	0.00897503	0.0172801	0.569445
finn-b-F5_INSOMNIA	insomnia	Gut microbiota abundance (genus Eubacterium eligens group id.14372) || id:ebi-a-GCST90016998	rs12435068	C	T	-0.3583	0.0756	2.12799e-06	0.030439	0.0241455	0.281974
finn-b-F5_INSOMNIA	insomnia	Gut microbiota abundance (genus Eubacterium eligens group id.14372) || id:ebi-a-GCST90016998	rs6990018	T	C	0.3664	0.0802	4.98402e-06	-0.0136735	0.0216057	0.596053
finn-b-F5_INSOMNIA	insomnia	Gut microbiota abundance (genus Eubacterium fissicatena group id.14373) || id:ebi-a-GCST90016999	rs12230808	A	G	0.2277	0.0492	3.75301e-06	0.0785666	0.0348308	0.028545
finn-b-F5_INSOMNIA	insomnia	Gut microbiota abundance (genus Eubacterium fissicatena group id.14373) || id:ebi-a-GCST90016999	rs12435068	C	T	-0.3583	0.0756	2.12799e-06	-0.0535625	0.0511491	0.296785
finn-b-F5_INSOMNIA	insomnia	Gut microbiota abundance (genus Eubacterium fissicatena group id.14373) || id:ebi-a-GCST90016999	rs6990018	T	C	0.3664	0.0802	4.98402e-06	0.0347135	0.0410857	0.626669
finn-b-F5_INSOMNIA	insomnia	Gut microbiota abundance (genus Eubacterium hallii group id.11338) || id:ebi-a-GCST90017000	rs12230808	A	G	0.2277	0.0492	3.75301e-06	0.00299601	0.0162085	0.797581
finn-b-F5_INSOMNIA	insomnia	Gut microbiota abundance (genus Eubacterium hallii group id.11338) || id:ebi-a-GCST90017000	rs12435068	C	T	-0.3583	0.0756	2.12799e-06	-0.0160162	0.0227032	0.575853
finn-b-F5_INSOMNIA	insomnia	Gut microbiota abundance (genus Eubacterium hallii group id.11338) || id:ebi-a-GCST90017000	rs6990018	T	C	0.3664	0.0802	4.98402e-06	-0.024284	0.0206442	0.189661
finn-b-F5_INSOMNIA	insomnia	Gut microbiota abundance (genus Eubacterium nodatum group id.11297) || id:ebi-a-GCST90017001	rs12230808	A	G	0.2277	0.0492	3.75301e-06	-0.0509894	0.037144	0.183379
finn-b-F5_INSOMNIA	insomnia	Gut microbiota abundance (genus Eubacterium nodatum group id.11297) || id:ebi-a-GCST90017001	rs12435068	C	T	-0.3583	0.0756	2.12799e-06	0.0243822	0.0515646	0.669959
finn-b-F5_INSOMNIA	insomnia	Gut microbiota abundance (genus Eubacterium nodatum group id.11297) || id:ebi-a-GCST90017001	rs6990018	T	C	0.3664	0.0802	4.98402e-06	0.056666	0.0475896	0.306359
finn-b-F5_INSOMNIA	insomnia	Gut microbiota abundance (genus Eubacterium oxidoreducens group id.11339) || id:ebi-a-GCST90017002	rs12230808	A	G	0.2277	0.0492	3.75301e-06	-0.0283879	0.0283878	0.290404
finn-b-F5_INSOMNIA	insomnia	Gut microbiota abundance (genus Eubacterium oxidoreducens group id.11339) || id:ebi-a-GCST90017002	rs12435068	C	T	-0.3583	0.0756	2.12799e-06	0.0215121	0.0419553	0.636797
finn-b-F5_INSOMNIA	insomnia	Gut microbiota abundance (genus Eubacterium oxidoreducens group id.11339) || id:ebi-a-GCST90017002	rs6990018	T	C	0.3664	0.0802	4.98402e-06	-0.0266107	0.0362896	0.359557
finn-b-F5_INSOMNIA	insomnia	Gut microbiota abundance (genus Eubacterium rectale group id.14374) || id:ebi-a-GCST90017003	rs12230808	A	G	0.2277	0.0492	3.75301e-06	-0.00548738	0.0158655	0.646624
finn-b-F5_INSOMNIA	insomnia	Gut microbiota abundance (genus Eubacterium rectale group id.14374) || id:ebi-a-GCST90017003	rs12435068	C	T	-0.3583	0.0756	2.12799e-06	-0.0204354	0.022063	0.376101
finn-b-F5_INSOMNIA	insomnia	Gut microbiota abundance (genus Eubacterium rectale group id.14374) || id:ebi-a-GCST90017003	rs6990018	T	C	0.3664	0.0802	4.98402e-06	-0.012033	0.0200302	0.530814
finn-b-F5_INSOMNIA	insomnia	Gut microbiota abundance (genus Eubacterium ruminantium group id.11340) || id:ebi-a-GCST90017004	rs12230808	A	G	0.2277	0.0492	3.75301e-06	0.0328539	0.0240369	0.189503
finn-b-F5_INSOMNIA	insomnia	Gut microbiota abundance (genus Eubacterium ruminantium group id.11340) || id:ebi-a-GCST90017004	rs12435068	C	T	-0.3583	0.0756	2.12799e-06	0.0318267	0.0339675	0.35185
finn-b-F5_INSOMNIA	insomnia	Gut microbiota abundance (genus Eubacterium ruminantium group id.11340) || id:ebi-a-GCST90017004	rs6990018	T	C	0.3664	0.0802	4.98402e-06	-0.0181837	0.0295679	0.567138
finn-b-F5_INSOMNIA	insomnia	Gut microbiota abundance (genus Eubacterium ventriosum group id.11341) || id:ebi-a-GCST90017005	rs12230808	A	G	0.2277	0.0492	3.75301e-06	0.0122011	0.0170081	0.446932
finn-b-F5_INSOMNIA	insomnia	Gut microbiota abundance (genus Eubacterium ventriosum group id.11341) || id:ebi-a-GCST90017005	rs12435068	C	T	-0.3583	0.0756	2.12799e-06	0.0148748	0.0240406	0.528389
finn-b-F5_INSOMNIA	insomnia	Gut microbiota abundance (genus Eubacterium ventriosum group id.11341) || id:ebi-a-GCST90017005	rs6990018	T	C	0.3664	0.0802	4.98402e-06	0.00675003	0.0216869	0.807998
finn-b-F5_INSOMNIA	insomnia	Gut microbiota abundance (genus Eubacterium xylanophilum group id.14375) || id:ebi-a-GCST90017006	rs12230808	A	G	0.2277	0.0492	3.75301e-06	0.00115547	0.0183859	0.923575
finn-b-F5_INSOMNIA	insomnia	Gut microbiota abundance (genus Eubacterium xylanophilum group id.14375) || id:ebi-a-GCST90017006	rs12435068	C	T	-0.3583	0.0756	2.12799e-06	-0.0289606	0.0254423	0.302512
finn-b-F5_INSOMNIA	insomnia	Gut microbiota abundance (genus Eubacterium xylanophilum group id.14375) || id:ebi-a-GCST90017006	rs6990018	T	C	0.3664	0.0802	4.98402e-06	-0.0251989	0.0234005	0.404417
finn-b-F5_INSOMNIA	insomnia	Gut microbiota abundance (genus Faecalibacterium id.2057) || id:ebi-a-GCST90017007	rs12230808	A	G	0.2277	0.0492	3.75301e-06	0.011195	0.0155569	0.533524
finn-b-F5_INSOMNIA	insomnia	Gut microbiota abundance (genus Faecalibacterium id.2057) || id:ebi-a-GCST90017007	rs12435068	C	T	-0.3583	0.0756	2.12799e-06	0.023336	0.0216463	0.33383
finn-b-F5_INSOMNIA	insomnia	Gut microbiota abundance (genus Faecalibacterium id.2057) || id:ebi-a-GCST90017007	rs6990018	T	C	0.3664	0.0802	4.98402e-06	0.026921	0.0195921	0.104301
finn-b-F5_INSOMNIA	insomnia	Gut microbiota abundance (genus Family XIII AD3011 group id.11293) || id:ebi-a-GCST90017008	rs12230808	A	G	0.2277	0.0492	3.75301e-06	0.0166207	0.0177683	0.353252
finn-b-F5_INSOMNIA	insomnia	Gut microbiota abundance (genus Family XIII AD3011 group id.11293) || id:ebi-a-GCST90017008	rs12435068	C	T	-0.3583	0.0756	2.12799e-06	-0.0280015	0.025088	0.22708
finn-b-F5_INSOMNIA	insomnia	Gut microbiota abundance (genus Family XIII AD3011 group id.11293) || id:ebi-a-GCST90017008	rs6990018	T	C	0.3664	0.0802	4.98402e-06	-0.00208393	0.0225121	0.887332
finn-b-F5_INSOMNIA	insomnia	Gut microbiota abundance (genus Family XIII UCG001 id.11294) || id:ebi-a-GCST90017009	rs12230808	A	G	0.2277	0.0492	3.75301e-06	0.00313384	0.0187856	0.888725
finn-b-F5_INSOMNIA	insomnia	Gut microbiota abundance (genus Family XIII UCG001 id.11294) || id:ebi-a-GCST90017009	rs12435068	C	T	-0.3583	0.0756	2.12799e-06	0.0303863	0.0264632	0.281904
finn-b-F5_INSOMNIA	insomnia	Gut microbiota abundance (genus Family XIII UCG001 id.11294) || id:ebi-a-GCST90017009	rs6990018	T	C	0.3664	0.0802	4.98402e-06	-0.00943413	0.024419	0.805042
finn-b-F5_INSOMNIA	insomnia	Gut microbiota abundance (genus Flavonifractor id.2059) || id:ebi-a-GCST90017010	rs12230808	A	G	0.2277	0.0492	3.75301e-06	-0.0229783	0.02011	0.260227
finn-b-F5_INSOMNIA	insomnia	Gut microbiota abundance (genus Flavonifractor id.2059) || id:ebi-a-GCST90017010	rs12435068	C	T	-0.3583	0.0756	2.12799e-06	-0.0262817	0.0287883	0.401531
finn-b-F5_INSOMNIA	insomnia	Gut microbiota abundance (genus Flavonifractor id.2059) || id:ebi-a-GCST90017010	rs6990018	T	C	0.3664	0.0802	4.98402e-06	0.000713445	0.0254691	0.764151
finn-b-F5_INSOMNIA	insomnia	Gut microbiota abundance (genus Fusicatenibacter id.11305) || id:ebi-a-GCST90017011	rs12230808	A	G	0.2277	0.0492	3.75301e-06	-0.0181451	0.0158783	0.225935
finn-b-F5_INSOMNIA	insomnia	Gut microbiota abundance (genus Fusicatenibacter id.11305) || id:ebi-a-GCST90017011	rs12435068	C	T	-0.3583	0.0756	2.12799e-06	-0.00416565	0.0221274	0.867801
finn-b-F5_INSOMNIA	insomnia	Gut microbiota abundance (genus Fusicatenibacter id.11305) || id:ebi-a-GCST90017011	rs6990018	T	C	0.3664	0.0802	4.98402e-06	-0.0196294	0.0200674	0.390056
finn-b-F5_INSOMNIA	insomnia	Gut microbiota abundance (genus Gordonibacter id.821) || id:ebi-a-GCST90017012	rs12230808	A	G	0.2277	0.0492	3.75301e-06	0.055045	0.0340013	0.116896
finn-b-F5_INSOMNIA	insomnia	Gut microbiota abundance (genus Gordonibacter id.821) || id:ebi-a-GCST90017012	rs12435068	C	T	-0.3583	0.0756	2.12799e-06	-0.00419665	0.0500355	0.939299
finn-b-F5_INSOMNIA	insomnia	Gut microbiota abundance (genus Gordonibacter id.821) || id:ebi-a-GCST90017012	rs6990018	T	C	0.3664	0.0802	4.98402e-06	0.0364229	0.0434528	0.576064
finn-b-F5_INSOMNIA	insomnia	Gut microbiota abundance (genus Haemophilus id.3698) || id:ebi-a-GCST90017013	rs12230808	A	G	0.2277	0.0492	3.75301e-06	-0.0201204	0.0218798	0.396835
finn-b-F5_INSOMNIA	insomnia	Gut microbiota abundance (genus Haemophilus id.3698) || id:ebi-a-GCST90017013	rs12435068	C	T	-0.3583	0.0756	2.12799e-06	-0.0175461	0.0307361	0.511108
finn-b-F5_INSOMNIA	insomnia	Gut microbiota abundance (genus Haemophilus id.3698) || id:ebi-a-GCST90017013	rs6990018	T	C	0.3664	0.0802	4.98402e-06	0.0312874	0.0270078	0.304113
finn-b-F5_INSOMNIA	insomnia	Gut microbiota abundance (genus Holdemanella id.11393) || id:ebi-a-GCST90017014	rs12230808	A	G	0.2277	0.0492	3.75301e-06	-0.0086218	0.0239438	0.791788
finn-b-F5_INSOMNIA	insomnia	Gut microbiota abundance (genus Holdemanella id.11393) || id:ebi-a-GCST90017014	rs12435068	C	T	-0.3583	0.0756	2.12799e-06	0.0386956	0.0330094	0.297769
finn-b-F5_INSOMNIA	insomnia	Gut microbiota abundance (genus Holdemanella id.11393) || id:ebi-a-GCST90017014	rs6990018	T	C	0.3664	0.0802	4.98402e-06	-0.0827496	0.0302343	0.00426442
finn-b-F5_INSOMNIA	insomnia	Gut microbiota abundance (genus Holdemania id.2157) || id:ebi-a-GCST90017015	rs12230808	A	G	0.2277	0.0492	3.75301e-06	0.00131604	0.0220328	0.995978
finn-b-F5_INSOMNIA	insomnia	Gut microbiota abundance (genus Holdemania id.2157) || id:ebi-a-GCST90017015	rs12435068	C	T	-0.3583	0.0756	2.12799e-06	-0.0368523	0.0307962	0.248578
finn-b-F5_INSOMNIA	insomnia	Gut microbiota abundance (genus Holdemania id.2157) || id:ebi-a-GCST90017015	rs6990018	T	C	0.3664	0.0802	4.98402e-06	0.050192	0.0284272	0.131159
finn-b-F5_INSOMNIA	insomnia	Gut microbiota abundance (genus Howardella id.2000) || id:ebi-a-GCST90017016	rs12230808	A	G	0.2277	0.0492	3.75301e-06	-0.043038	0.0341274	0.22994
finn-b-F5_INSOMNIA	insomnia	Gut microbiota abundance (genus Howardella id.2000) || id:ebi-a-GCST90017016	rs12435068	C	T	-0.3583	0.0756	2.12799e-06	-0.0552859	0.0466941	0.26127
finn-b-F5_INSOMNIA	insomnia	Gut microbiota abundance (genus Howardella id.2000) || id:ebi-a-GCST90017016	rs6990018	T	C	0.3664	0.0802	4.98402e-06	-0.110284	0.0431745	0.0189274
finn-b-F5_INSOMNIA	insomnia	Gut microbiota abundance (genus Hungatella id.11306) || id:ebi-a-GCST90017017	rs12230808	A	G	0.2277	0.0492	3.75301e-06	-0.0646045	0.0331366	0.0448549
finn-b-F5_INSOMNIA	insomnia	Gut microbiota abundance (genus Hungatella id.11306) || id:ebi-a-GCST90017017	rs12435068	C	T	-0.3583	0.0756	2.12799e-06	-0.109824	0.0492959	0.0211514
finn-b-F5_INSOMNIA	insomnia	Gut microbiota abundance (genus Hungatella id.11306) || id:ebi-a-GCST90017017	rs6990018	T	C	0.3664	0.0802	4.98402e-06	0.0795842	0.0391804	0.0668344
finn-b-F5_INSOMNIA	insomnia	Gut microbiota abundance (genus Intestinibacter id.11345) || id:ebi-a-GCST90017018	rs12230808	A	G	0.2277	0.0492	3.75301e-06	-0.0323539	0.0191506	0.124015
finn-b-F5_INSOMNIA	insomnia	Gut microbiota abundance (genus Intestinibacter id.11345) || id:ebi-a-GCST90017018	rs12435068	C	T	-0.3583	0.0756	2.12799e-06	-0.0556668	0.0269675	0.042063
finn-b-F5_INSOMNIA	insomnia	Gut microbiota abundance (genus Intestinibacter id.11345) || id:ebi-a-GCST90017018	rs6990018	T	C	0.3664	0.0802	4.98402e-06	0.000698149	0.0241934	0.90278
finn-b-F5_INSOMNIA	insomnia	Gut microbiota abundance (genus Intestinimonas id.2062) || id:ebi-a-GCST90017019	rs12230808	A	G	0.2277	0.0492	3.75301e-06	-0.0195379	0.019114	0.28349
finn-b-F5_INSOMNIA	insomnia	Gut microbiota abundance (genus Intestinimonas id.2062) || id:ebi-a-GCST90017019	rs12435068	C	T	-0.3583	0.0756	2.12799e-06	-0.0196142	0.027061	0.536524
finn-b-F5_INSOMNIA	insomnia	Gut microbiota abundance (genus Intestinimonas id.2062) || id:ebi-a-GCST90017019	rs6990018	T	C	0.3664	0.0802	4.98402e-06	-0.0192155	0.0242853	0.420085
finn-b-F5_INSOMNIA	insomnia	Gut microbiota abundance (genus Lachnoclostridium id.11308) || id:ebi-a-GCST90017020	rs12230808	A	G	0.2277	0.0492	3.75301e-06	-0.0143987	0.015629	0.29172
finn-b-F5_INSOMNIA	insomnia	Gut microbiota abundance (genus Lachnoclostridium id.11308) || id:ebi-a-GCST90017020	rs12435068	C	T	-0.3583	0.0756	2.12799e-06	-0.00638478	0.0217776	0.740227
finn-b-F5_INSOMNIA	insomnia	Gut microbiota abundance (genus Lachnoclostridium id.11308) || id:ebi-a-GCST90017020	rs6990018	T	C	0.3664	0.0802	4.98402e-06	0.0221313	0.019684	0.451873
finn-b-F5_INSOMNIA	insomnia	Gut microbiota abundance (genus Lachnospiraceae FCS020 group id.11314) || id:ebi-a-GCST90017021	rs12230808	A	G	0.2277	0.0492	3.75301e-06	-0.00495125	0.0179381	0.755574
finn-b-F5_INSOMNIA	insomnia	Gut microbiota abundance (genus Lachnospiraceae FCS020 group id.11314) || id:ebi-a-GCST90017021	rs12435068	C	T	-0.3583	0.0756	2.12799e-06	0.0106344	0.0253491	0.721154
finn-b-F5_INSOMNIA	insomnia	Gut microbiota abundance (genus Lachnospiraceae FCS020 group id.11314) || id:ebi-a-GCST90017021	rs6990018	T	C	0.3664	0.0802	4.98402e-06	-0.0104467	0.023155	0.698861
finn-b-F5_INSOMNIA	insomnia	Gut microbiota abundance (genus Lachnospiraceae NC2004 group id.11316) || id:ebi-a-GCST90017022	rs12230808	A	G	0.2277	0.0492	3.75301e-06	-0.0216616	0.0261688	0.337162
finn-b-F5_INSOMNIA	insomnia	Gut microbiota abundance (genus Lachnospiraceae NC2004 group id.11316) || id:ebi-a-GCST90017022	rs12435068	C	T	-0.3583	0.0756	2.12799e-06	0.0129631	0.0390996	0.728019
finn-b-F5_INSOMNIA	insomnia	Gut microbiota abundance (genus Lachnospiraceae NC2004 group id.11316) || id:ebi-a-GCST90017022	rs6990018	T	C	0.3664	0.0802	4.98402e-06	0.0143711	0.033132	0.619659
finn-b-F5_INSOMNIA	insomnia	Gut microbiota abundance (genus Lachnospiraceae ND3007 group id.11317) || id:ebi-a-GCST90017023	rs12230808	A	G	0.2277	0.0492	3.75301e-06	-0.0270195	0.0168763	0.134506
finn-b-F5_INSOMNIA	insomnia	Gut microbiota abundance (genus Lachnospiraceae ND3007 group id.11317) || id:ebi-a-GCST90017023	rs12435068	C	T	-0.3583	0.0756	2.12799e-06	-0.00838764	0.0235668	0.67944
finn-b-F5_INSOMNIA	insomnia	Gut microbiota abundance (genus Lachnospiraceae ND3007 group id.11317) || id:ebi-a-GCST90017023	rs6990018	T	C	0.3664	0.0802	4.98402e-06	0.0203397	0.0214773	0.253043
finn-b-F5_INSOMNIA	insomnia	Gut microbiota abundance (genus Lachnospiraceae NK4A136 group id.11319) || id:ebi-a-GCST90017024	rs12230808	A	G	0.2277	0.0492	3.75301e-06	-0.0039672	0.0159908	0.769315
finn-b-F5_INSOMNIA	insomnia	Gut microbiota abundance (genus Lachnospiraceae NK4A136 group id.11319) || id:ebi-a-GCST90017024	rs12435068	C	T	-0.3583	0.0756	2.12799e-06	-0.00510508	0.0223485	0.843298
finn-b-F5_INSOMNIA	insomnia	Gut microbiota abundance (genus Lachnospiraceae NK4A136 group id.11319) || id:ebi-a-GCST90017024	rs6990018	T	C	0.3664	0.0802	4.98402e-06	0.00139383	0.0201733	0.673831
finn-b-F5_INSOMNIA	insomnia	Gut microbiota abundance (genus Lachnospiraceae UCG001 id.11321) || id:ebi-a-GCST90017025	rs12230808	A	G	0.2277	0.0492	3.75301e-06	-0.0128508	0.0209113	0.561628
finn-b-F5_INSOMNIA	insomnia	Gut microbiota abundance (genus Lachnospiraceae UCG001 id.11321) || id:ebi-a-GCST90017025	rs12435068	C	T	-0.3583	0.0756	2.12799e-06	-0.0340171	0.0288604	0.270484
finn-b-F5_INSOMNIA	insomnia	Gut microbiota abundance (genus Lachnospiraceae UCG001 id.11321) || id:ebi-a-GCST90017025	rs6990018	T	C	0.3664	0.0802	4.98402e-06	0.0366935	0.0267609	0.249743
finn-b-F5_INSOMNIA	insomnia	Gut microbiota abundance (genus Lachnospiraceae UCG004 id.11324) || id:ebi-a-GCST90017026	rs12230808	A	G	0.2277	0.0492	3.75301e-06	-0.00323451	0.0174205	0.715609
finn-b-F5_INSOMNIA	insomnia	Gut microbiota abundance (genus Lachnospiraceae UCG004 id.11324) || id:ebi-a-GCST90017026	rs12435068	C	T	-0.3583	0.0756	2.12799e-06	0.0171283	0.0245015	0.502102
finn-b-F5_INSOMNIA	insomnia	Gut microbiota abundance (genus Lachnospiraceae UCG004 id.11324) || id:ebi-a-GCST90017026	rs6990018	T	C	0.3664	0.0802	4.98402e-06	-0.0334898	0.0216619	0.0900741
finn-b-F5_INSOMNIA	insomnia	Gut microbiota abundance (genus Lachnospiraceae UCG008 id.11328) || id:ebi-a-GCST90017027	rs12230808	A	G	0.2277	0.0492	3.75301e-06	-4.32689e-05	0.0249696	0.955804
finn-b-F5_INSOMNIA	insomnia	Gut microbiota abundance (genus Lachnospiraceae UCG008 id.11328) || id:ebi-a-GCST90017027	rs12435068	C	T	-0.3583	0.0756	2.12799e-06	0.0179128	0.035279	0.609012
finn-b-F5_INSOMNIA	insomnia	Gut microbiota abundance (genus Lachnospiraceae UCG008 id.11328) || id:ebi-a-GCST90017027	rs6990018	T	C	0.3664	0.0802	4.98402e-06	0.00463449	0.032997	0.872045
finn-b-F5_INSOMNIA	insomnia	Gut microbiota abundance (genus Lachnospiraceae UCG010 id.11330) || id:ebi-a-GCST90017028	rs12230808	A	G	0.2277	0.0492	3.75301e-06	0.00597716	0.0183182	0.788381
finn-b-F5_INSOMNIA	insomnia	Gut microbiota abundance (genus Lachnospiraceae UCG010 id.11330) || id:ebi-a-GCST90017028	rs12435068	C	T	-0.3583	0.0756	2.12799e-06	-0.00241414	0.0261596	0.979786
finn-b-F5_INSOMNIA	insomnia	Gut microbiota abundance (genus Lachnospiraceae UCG010 id.11330) || id:ebi-a-GCST90017028	rs6990018	T	C	0.3664	0.0802	4.98402e-06	-0.0316267	0.0231422	0.244521
finn-b-F5_INSOMNIA	insomnia	Gut microbiota abundance (genus Lactobacillus id.1837) || id:ebi-a-GCST90017030	rs12230808	A	G	0.2277	0.0492	3.75301e-06	-9.71808e-05	0.0252721	0.875226
finn-b-F5_INSOMNIA	insomnia	Gut microbiota abundance (genus Lactobacillus id.1837) || id:ebi-a-GCST90017030	rs12435068	C	T	-0.3583	0.0756	2.12799e-06	-0.0051182	0.0362394	0.899298
finn-b-F5_INSOMNIA	insomnia	Gut microbiota abundance (genus Lactobacillus id.1837) || id:ebi-a-GCST90017030	rs6990018	T	C	0.3664	0.0802	4.98402e-06	-0.00387057	0.032125	0.982735
finn-b-F5_INSOMNIA	insomnia	Gut microbiota abundance (genus Lactococcus id.1851) || id:ebi-a-GCST90017031	rs12230808	A	G	0.2277	0.0492	3.75301e-06	-0.0406699	0.0334917	0.209197
finn-b-F5_INSOMNIA	insomnia	Gut microbiota abundance (genus Lactococcus id.1851) || id:ebi-a-GCST90017031	rs12435068	C	T	-0.3583	0.0756	2.12799e-06	0.00929252	0.0492482	0.796524
finn-b-F5_INSOMNIA	insomnia	Gut microbiota abundance (genus Lactococcus id.1851) || id:ebi-a-GCST90017031	rs6990018	T	C	0.3664	0.0802	4.98402e-06	-0.0381232	0.0426279	0.333942
finn-b-F5_INSOMNIA	insomnia	Gut microbiota abundance (genus Marvinbryantia id.2005) || id:ebi-a-GCST90017032	rs12230808	A	G	0.2277	0.0492	3.75301e-06	0.00141577	0.0193987	0.94877
finn-b-F5_INSOMNIA	insomnia	Gut microbiota abundance (genus Marvinbryantia id.2005) || id:ebi-a-GCST90017032	rs12435068	C	T	-0.3583	0.0756	2.12799e-06	-0.0266442	0.0272997	0.332366
finn-b-F5_INSOMNIA	insomnia	Gut microbiota abundance (genus Marvinbryantia id.2005) || id:ebi-a-GCST90017032	rs6990018	T	C	0.3664	0.0802	4.98402e-06	0.0199871	0.0250632	0.493214
finn-b-F5_INSOMNIA	insomnia	Gut microbiota abundance (genus Methanobrevibacter id.123) || id:ebi-a-GCST90017033	rs12230808	A	G	0.2277	0.0492	3.75301e-06	-0.0204254	0.0362158	0.658343
finn-b-F5_INSOMNIA	insomnia	Gut microbiota abundance (genus Methanobrevibacter id.123) || id:ebi-a-GCST90017033	rs6990018	T	C	0.3664	0.0802	4.98402e-06	0.0552887	0.046004	0.235705
finn-b-F5_INSOMNIA	insomnia	Gut microbiota abundance (genus Odoribacter id.952) || id:ebi-a-GCST90017034	rs12230808	A	G	0.2277	0.0492	3.75301e-06	0.0230344	0.0174859	0.172816
finn-b-F5_INSOMNIA	insomnia	Gut microbiota abundance (genus Odoribacter id.952) || id:ebi-a-GCST90017034	rs12435068	C	T	-0.3583	0.0756	2.12799e-06	0.0121458	0.0245289	0.618152
finn-b-F5_INSOMNIA	insomnia	Gut microbiota abundance (genus Odoribacter id.952) || id:ebi-a-GCST90017034	rs6990018	T	C	0.3664	0.0802	4.98402e-06	0.0150449	0.0220122	0.523679
finn-b-F5_INSOMNIA	insomnia	Gut microbiota abundance (genus Olsenella id.822) || id:ebi-a-GCST90017035	rs12230808	A	G	0.2277	0.0492	3.75301e-06	-0.0169368	0.0345197	0.622693
finn-b-F5_INSOMNIA	insomnia	Gut microbiota abundance (genus Olsenella id.822) || id:ebi-a-GCST90017035	rs12435068	C	T	-0.3583	0.0756	2.12799e-06	-0.00698546	0.0468163	0.87563
finn-b-F5_INSOMNIA	insomnia	Gut microbiota abundance (genus Olsenella id.822) || id:ebi-a-GCST90017035	rs6990018	T	C	0.3664	0.0802	4.98402e-06	0.0137323	0.0456177	0.768422
finn-b-F5_INSOMNIA	insomnia	Gut microbiota abundance (genus Oscillibacter id.2063) || id:ebi-a-GCST90017036	rs12230808	A	G	0.2277	0.0492	3.75301e-06	-0.00639565	0.0223947	0.775865
finn-b-F5_INSOMNIA	insomnia	Gut microbiota abundance (genus Oscillibacter id.2063) || id:ebi-a-GCST90017036	rs12435068	C	T	-0.3583	0.0756	2.12799e-06	-0.0207813	0.0320796	0.52856
finn-b-F5_INSOMNIA	insomnia	Gut microbiota abundance (genus Oscillibacter id.2063) || id:ebi-a-GCST90017036	rs6990018	T	C	0.3664	0.0802	4.98402e-06	0.0547041	0.0296802	0.0850727
finn-b-F5_INSOMNIA	insomnia	Gut microbiota abundance (genus Oscillospira id.2064) || id:ebi-a-GCST90017037	rs12230808	A	G	0.2277	0.0492	3.75301e-06	-0.0362309	0.0210312	0.0752697
finn-b-F5_INSOMNIA	insomnia	Gut microbiota abundance (genus Oscillospira id.2064) || id:ebi-a-GCST90017037	rs12435068	C	T	-0.3583	0.0756	2.12799e-06	-0.00128841	0.029746	0.979001
finn-b-F5_INSOMNIA	insomnia	Gut microbiota abundance (genus Oscillospira id.2064) || id:ebi-a-GCST90017037	rs6990018	T	C	0.3664	0.0802	4.98402e-06	-0.0295137	0.0266734	0.377927
finn-b-F5_INSOMNIA	insomnia	Gut microbiota abundance (genus Oxalobacter id.2978) || id:ebi-a-GCST90017038	rs12230808	A	G	0.2277	0.0492	3.75301e-06	-0.000698526	0.0313761	0.931712
finn-b-F5_INSOMNIA	insomnia	Gut microbiota abundance (genus Oxalobacter id.2978) || id:ebi-a-GCST90017038	rs12435068	C	T	-0.3583	0.0756	2.12799e-06	-0.00345253	0.0435776	0.969995
finn-b-F5_INSOMNIA	insomnia	Gut microbiota abundance (genus Oxalobacter id.2978) || id:ebi-a-GCST90017038	rs6990018	T	C	0.3664	0.0802	4.98402e-06	0.0254507	0.0399562	0.47156
finn-b-F5_INSOMNIA	insomnia	Gut microbiota abundance (genus Parabacteroides id.954) || id:ebi-a-GCST90017039	rs12230808	A	G	0.2277	0.0492	3.75301e-06	-0.0167806	0.0159279	0.260666
finn-b-F5_INSOMNIA	insomnia	Gut microbiota abundance (genus Parabacteroides id.954) || id:ebi-a-GCST90017039	rs12435068	C	T	-0.3583	0.0756	2.12799e-06	0.00653769	0.0221738	0.687774
finn-b-F5_INSOMNIA	insomnia	Gut microbiota abundance (genus Parabacteroides id.954) || id:ebi-a-GCST90017039	rs6990018	T	C	0.3664	0.0802	4.98402e-06	0.0411723	0.0200073	0.0531716
finn-b-F5_INSOMNIA	insomnia	Gut microbiota abundance (genus Paraprevotella id.962) || id:ebi-a-GCST90017040	rs12230808	A	G	0.2277	0.0492	3.75301e-06	0.00931353	0.0245076	0.741558
finn-b-F5_INSOMNIA	insomnia	Gut microbiota abundance (genus Paraprevotella id.962) || id:ebi-a-GCST90017040	rs12435068	C	T	-0.3583	0.0756	2.12799e-06	0.0230311	0.0343647	0.609343
finn-b-F5_INSOMNIA	insomnia	Gut microbiota abundance (genus Paraprevotella id.962) || id:ebi-a-GCST90017040	rs6990018	T	C	0.3664	0.0802	4.98402e-06	0.0763924	0.0303845	0.0103889
finn-b-F5_INSOMNIA	insomnia	Gut microbiota abundance (genus Parasutterella id.2892) || id:ebi-a-GCST90017041	rs12230808	A	G	0.2277	0.0492	3.75301e-06	0.00569454	0.0197434	0.862306
finn-b-F5_INSOMNIA	insomnia	Gut microbiota abundance (genus Parasutterella id.2892) || id:ebi-a-GCST90017041	rs12435068	C	T	-0.3583	0.0756	2.12799e-06	-0.0106308	0.0275677	0.716366
finn-b-F5_INSOMNIA	insomnia	Gut microbiota abundance (genus Parasutterella id.2892) || id:ebi-a-GCST90017041	rs6990018	T	C	0.3664	0.0802	4.98402e-06	0.00492047	0.0249443	0.796404
finn-b-F5_INSOMNIA	insomnia	Gut microbiota abundance (genus Peptococcus id.2037) || id:ebi-a-GCST90017042	rs12230808	A	G	0.2277	0.0492	3.75301e-06	0.0127941	0.0281933	0.66688
finn-b-F5_INSOMNIA	insomnia	Gut microbiota abundance (genus Peptococcus id.2037) || id:ebi-a-GCST90017042	rs12435068	C	T	-0.3583	0.0756	2.12799e-06	-0.00109673	0.0393307	0.991448
finn-b-F5_INSOMNIA	insomnia	Gut microbiota abundance (genus Peptococcus id.2037) || id:ebi-a-GCST90017042	rs6990018	T	C	0.3664	0.0802	4.98402e-06	-0.0320038	0.037313	0.456253
finn-b-F5_INSOMNIA	insomnia	Gut microbiota abundance (genus Phascolarctobacterium id.2168) || id:ebi-a-GCST90017043	rs12230808	A	G	0.2277	0.0492	3.75301e-06	0.0122442	0.0198906	0.610903
finn-b-F5_INSOMNIA	insomnia	Gut microbiota abundance (genus Phascolarctobacterium id.2168) || id:ebi-a-GCST90017043	rs12435068	C	T	-0.3583	0.0756	2.12799e-06	0.0285741	0.0280095	0.296399
finn-b-F5_INSOMNIA	insomnia	Gut microbiota abundance (genus Phascolarctobacterium id.2168) || id:ebi-a-GCST90017043	rs6990018	T	C	0.3664	0.0802	4.98402e-06	0.0213377	0.024985	0.345135
finn-b-F5_INSOMNIA	insomnia	Gut microbiota abundance (genus Prevotella7 id.11182) || id:ebi-a-GCST90017044	rs12230808	A	G	0.2277	0.0492	3.75301e-06	-0.016688	0.0363628	0.601505
finn-b-F5_INSOMNIA	insomnia	Gut microbiota abundance (genus Prevotella7 id.11182) || id:ebi-a-GCST90017044	rs12435068	C	T	-0.3583	0.0756	2.12799e-06	0.018236	0.0481442	0.619032
finn-b-F5_INSOMNIA	insomnia	Gut microbiota abundance (genus Prevotella7 id.11182) || id:ebi-a-GCST90017044	rs6990018	T	C	0.3664	0.0802	4.98402e-06	-0.0103903	0.0442128	0.888311
finn-b-F5_INSOMNIA	insomnia	Gut microbiota abundance (genus Prevotella9 id.11183) || id:ebi-a-GCST90017045	rs12230808	A	G	0.2277	0.0492	3.75301e-06	0.0164376	0.0205662	0.310517
finn-b-F5_INSOMNIA	insomnia	Gut microbiota abundance (genus Prevotella9 id.11183) || id:ebi-a-GCST90017045	rs12435068	C	T	-0.3583	0.0756	2.12799e-06	0.0265386	0.0290331	0.346949
finn-b-F5_INSOMNIA	insomnia	Gut microbiota abundance (genus Prevotella9 id.11183) || id:ebi-a-GCST90017045	rs6990018	T	C	0.3664	0.0802	4.98402e-06	0.0251783	0.024949	0.389196
finn-b-F5_INSOMNIA	insomnia	Gut microbiota abundance (genus Rikenellaceae RC9 gut group id.11191) || id:ebi-a-GCST90017046	rs12230808	A	G	0.2277	0.0492	3.75301e-06	0.0176719	0.0364793	0.546546
finn-b-F5_INSOMNIA	insomnia	Gut microbiota abundance (genus Rikenellaceae RC9 gut group id.11191) || id:ebi-a-GCST90017046	rs12435068	C	T	-0.3583	0.0756	2.12799e-06	-0.0203805	0.0499034	0.639244
finn-b-F5_INSOMNIA	insomnia	Gut microbiota abundance (genus Rikenellaceae RC9 gut group id.11191) || id:ebi-a-GCST90017046	rs6990018	T	C	0.3664	0.0802	4.98402e-06	0.0155792	0.0482451	0.703181
finn-b-F5_INSOMNIA	insomnia	Gut microbiota abundance (genus Romboutsia id.11347) || id:ebi-a-GCST90017047	rs12230808	A	G	0.2277	0.0492	3.75301e-06	-0.00430225	0.0176969	0.833015
finn-b-F5_INSOMNIA	insomnia	Gut microbiota abundance (genus Romboutsia id.11347) || id:ebi-a-GCST90017047	rs12435068	C	T	-0.3583	0.0756	2.12799e-06	-0.031944	0.0248005	0.212325
finn-b-F5_INSOMNIA	insomnia	Gut microbiota abundance (genus Romboutsia id.11347) || id:ebi-a-GCST90017047	rs6990018	T	C	0.3664	0.0802	4.98402e-06	-0.0325987	0.0222125	0.199056
finn-b-F5_INSOMNIA	insomnia	Gut microbiota abundance (genus Roseburia id.2012) || id:ebi-a-GCST90017048	rs12230808	A	G	0.2277	0.0492	3.75301e-06	0.00230333	0.0156542	0.995353
finn-b-F5_INSOMNIA	insomnia	Gut microbiota abundance (genus Roseburia id.2012) || id:ebi-a-GCST90017048	rs12435068	C	T	-0.3583	0.0756	2.12799e-06	0.000781253	0.021822	0.969809
finn-b-F5_INSOMNIA	insomnia	Gut microbiota abundance (genus Roseburia id.2012) || id:ebi-a-GCST90017048	rs6990018	T	C	0.3664	0.0802	4.98402e-06	0.000356164	0.0197846	0.907166
finn-b-F5_INSOMNIA	insomnia	Gut microbiota abundance (genus Ruminiclostridium5 id.11355) || id:ebi-a-GCST90017049	rs12230808	A	G	0.2277	0.0492	3.75301e-06	-0.0156393	0.0159229	0.2833
finn-b-F5_INSOMNIA	insomnia	Gut microbiota abundance (genus Ruminiclostridium5 id.11355) || id:ebi-a-GCST90017049	rs12435068	C	T	-0.3583	0.0756	2.12799e-06	-0.0119367	0.0222804	0.506399
finn-b-F5_INSOMNIA	insomnia	Gut microbiota abundance (genus Ruminiclostridium5 id.11355) || id:ebi-a-GCST90017049	rs6990018	T	C	0.3664	0.0802	4.98402e-06	0.000312339	0.0202874	0.854071
finn-b-F5_INSOMNIA	insomnia	Gut microbiota abundance (genus Ruminiclostridium6 id.11356) || id:ebi-a-GCST90017050	rs12230808	A	G	0.2277	0.0492	3.75301e-06	0.0381236	0.0183328	0.0355124
finn-b-F5_INSOMNIA	insomnia	Gut microbiota abundance (genus Ruminiclostridium6 id.11356) || id:ebi-a-GCST90017050	rs12435068	C	T	-0.3583	0.0756	2.12799e-06	-0.0355672	0.02528	0.125392
finn-b-F5_INSOMNIA	insomnia	Gut microbiota abundance (genus Ruminiclostridium6 id.11356) || id:ebi-a-GCST90017050	rs6990018	T	C	0.3664	0.0802	4.98402e-06	-0.0231505	0.0230278	0.436238
finn-b-F5_INSOMNIA	insomnia	Gut microbiota abundance (genus Ruminiclostridium9 id.11357) || id:ebi-a-GCST90017051	rs12230808	A	G	0.2277	0.0492	3.75301e-06	0.018271	0.0162422	0.280454
finn-b-F5_INSOMNIA	insomnia	Gut microbiota abundance (genus Ruminiclostridium9 id.11357) || id:ebi-a-GCST90017051	rs12435068	C	T	-0.3583	0.0756	2.12799e-06	6.8619e-05	0.0226532	0.910849
finn-b-F5_INSOMNIA	insomnia	Gut microbiota abundance (genus Ruminiclostridium9 id.11357) || id:ebi-a-GCST90017051	rs6990018	T	C	0.3664	0.0802	4.98402e-06	-0.00614844	0.0205309	0.923416
finn-b-F5_INSOMNIA	insomnia	Gut microbiota abundance (genus Ruminococcaceae NK4A214 group id.11358) || id:ebi-a-GCST90017052	rs12230808	A	G	0.2277	0.0492	3.75301e-06	-0.00436259	0.0170498	0.903087
finn-b-F5_INSOMNIA	insomnia	Gut microbiota abundance (genus Ruminococcaceae NK4A214 group id.11358) || id:ebi-a-GCST90017052	rs12435068	C	T	-0.3583	0.0756	2.12799e-06	-0.0363786	0.0237305	0.165402
finn-b-F5_INSOMNIA	insomnia	Gut microbiota abundance (genus Ruminococcaceae NK4A214 group id.11358) || id:ebi-a-GCST90017052	rs6990018	T	C	0.3664	0.0802	4.98402e-06	-0.0206208	0.0214481	0.383481
finn-b-F5_INSOMNIA	insomnia	Gut microbiota abundance (genus Ruminococcaceae UCG002 id.11360) || id:ebi-a-GCST90017053	rs12230808	A	G	0.2277	0.0492	3.75301e-06	-9.97618e-05	0.0160377	0.983549
finn-b-F5_INSOMNIA	insomnia	Gut microbiota abundance (genus Ruminococcaceae UCG002 id.11360) || id:ebi-a-GCST90017053	rs12435068	C	T	-0.3583	0.0756	2.12799e-06	0.00372668	0.0223182	0.843945
finn-b-F5_INSOMNIA	insomnia	Gut microbiota abundance (genus Ruminococcaceae UCG002 id.11360) || id:ebi-a-GCST90017053	rs6990018	T	C	0.3664	0.0802	4.98402e-06	-0.0288049	0.0202217	0.168459
finn-b-F5_INSOMNIA	insomnia	Gut microbiota abundance (genus Ruminococcaceae UCG003 id.11361) || id:ebi-a-GCST90017054	rs12230808	A	G	0.2277	0.0492	3.75301e-06	0.00077918	0.0174712	0.97291
finn-b-F5_INSOMNIA	insomnia	Gut microbiota abundance (genus Ruminococcaceae UCG003 id.11361) || id:ebi-a-GCST90017054	rs12435068	C	T	-0.3583	0.0756	2.12799e-06	-0.0172264	0.0244426	0.541708
finn-b-F5_INSOMNIA	insomnia	Gut microbiota abundance (genus Ruminococcaceae UCG003 id.11361) || id:ebi-a-GCST90017054	rs6990018	T	C	0.3664	0.0802	4.98402e-06	0.0047522	0.0218598	0.903039
finn-b-F5_INSOMNIA	insomnia	Gut microbiota abundance (genus Ruminococcaceae UCG004 id.11362) || id:ebi-a-GCST90017055	rs12230808	A	G	0.2277	0.0492	3.75301e-06	-0.00129427	0.0216369	0.891413
finn-b-F5_INSOMNIA	insomnia	Gut microbiota abundance (genus Ruminococcaceae UCG004 id.11362) || id:ebi-a-GCST90017055	rs12435068	C	T	-0.3583	0.0756	2.12799e-06	0.0222899	0.0308775	0.514258
finn-b-F5_INSOMNIA	insomnia	Gut microbiota abundance (genus Ruminococcaceae UCG004 id.11362) || id:ebi-a-GCST90017055	rs6990018	T	C	0.3664	0.0802	4.98402e-06	-0.000610352	0.02751	0.955412
finn-b-F5_INSOMNIA	insomnia	Gut microbiota abundance (genus Ruminococcaceae UCG005 id.11363) || id:ebi-a-GCST90017056	rs12230808	A	G	0.2277	0.0492	3.75301e-06	-0.00442599	0.0164925	0.819839
finn-b-F5_INSOMNIA	insomnia	Gut microbiota abundance (genus Ruminococcaceae UCG005 id.11363) || id:ebi-a-GCST90017056	rs12435068	C	T	-0.3583	0.0756	2.12799e-06	-0.00721167	0.0229366	0.825865
finn-b-F5_INSOMNIA	insomnia	Gut microbiota abundance (genus Ruminococcaceae UCG005 id.11363) || id:ebi-a-GCST90017056	rs6990018	T	C	0.3664	0.0802	4.98402e-06	-0.00304726	0.020996	0.853923
finn-b-F5_INSOMNIA	insomnia	Gut microbiota abundance (genus Ruminococcaceae UCG009 id.11366) || id:ebi-a-GCST90017057	rs12230808	A	G	0.2277	0.0492	3.75301e-06	-0.0164716	0.0241658	0.475897
finn-b-F5_INSOMNIA	insomnia	Gut microbiota abundance (genus Ruminococcaceae UCG009 id.11366) || id:ebi-a-GCST90017057	rs12435068	C	T	-0.3583	0.0756	2.12799e-06	-0.00469316	0.0341178	0.836711
finn-b-F5_INSOMNIA	insomnia	Gut microbiota abundance (genus Ruminococcaceae UCG009 id.11366) || id:ebi-a-GCST90017057	rs6990018	T	C	0.3664	0.0802	4.98402e-06	0.0460883	0.0314828	0.151496
finn-b-F5_INSOMNIA	insomnia	Gut microbiota abundance (genus Ruminococcaceae UCG010 id.11367) || id:ebi-a-GCST90017058	rs12230808	A	G	0.2277	0.0492	3.75301e-06	0.00886375	0.0187111	0.569422
finn-b-F5_INSOMNIA	insomnia	Gut microbiota abundance (genus Ruminococcaceae UCG010 id.11367) || id:ebi-a-GCST90017058	rs12435068	C	T	-0.3583	0.0756	2.12799e-06	-0.0105505	0.0259017	0.637833
finn-b-F5_INSOMNIA	insomnia	Gut microbiota abundance (genus Ruminococcaceae UCG010 id.11367) || id:ebi-a-GCST90017058	rs6990018	T	C	0.3664	0.0802	4.98402e-06	-0.000124393	0.0234764	0.958954
finn-b-F5_INSOMNIA	insomnia	Gut microbiota abundance (genus Ruminococcaceae UCG011 id.11368) || id:ebi-a-GCST90017059	rs12230808	A	G	0.2277	0.0492	3.75301e-06	-0.0901868	0.0352229	0.0115998
finn-b-F5_INSOMNIA	insomnia	Gut microbiota abundance (genus Ruminococcaceae UCG011 id.11368) || id:ebi-a-GCST90017059	rs12435068	C	T	-0.3583	0.0756	2.12799e-06	0.0207014	0.0471833	0.660062
finn-b-F5_INSOMNIA	insomnia	Gut microbiota abundance (genus Ruminococcaceae UCG011 id.11368) || id:ebi-a-GCST90017059	rs6990018	T	C	0.3664	0.0802	4.98402e-06	0.0207027	0.0458743	0.595658
finn-b-F5_INSOMNIA	insomnia	Gut microbiota abundance (genus Ruminococcaceae UCG013 id.11370) || id:ebi-a-GCST90017060	rs12230808	A	G	0.2277	0.0492	3.75301e-06	0.0351793	0.0161755	0.0407727
finn-b-F5_INSOMNIA	insomnia	Gut microbiota abundance (genus Ruminococcaceae UCG013 id.11370) || id:ebi-a-GCST90017060	rs12435068	C	T	-0.3583	0.0756	2.12799e-06	-0.0364111	0.0226975	0.150588
finn-b-F5_INSOMNIA	insomnia	Gut microbiota abundance (genus Ruminococcaceae UCG013 id.11370) || id:ebi-a-GCST90017060	rs6990018	T	C	0.3664	0.0802	4.98402e-06	0.0203613	0.0207338	0.327842
finn-b-F5_INSOMNIA	insomnia	Gut microbiota abundance (genus Ruminococcaceae UCG014 id.11371) || id:ebi-a-GCST90017061	rs12230808	A	G	0.2277	0.0492	3.75301e-06	0.00605642	0.017611	0.734509
finn-b-F5_INSOMNIA	insomnia	Gut microbiota abundance (genus Ruminococcaceae UCG014 id.11371) || id:ebi-a-GCST90017061	rs12435068	C	T	-0.3583	0.0756	2.12799e-06	-0.00548108	0.024367	0.865074
finn-b-F5_INSOMNIA	insomnia	Gut microbiota abundance (genus Ruminococcaceae UCG014 id.11371) || id:ebi-a-GCST90017061	rs6990018	T	C	0.3664	0.0802	4.98402e-06	-0.022551	0.0222418	0.367232
finn-b-F5_INSOMNIA	insomnia	Gut microbiota abundance (genus Ruminococcus1 id.11373) || id:ebi-a-GCST90017062	rs12230808	A	G	0.2277	0.0492	3.75301e-06	0.0273485	0.0163073	0.0723436
finn-b-F5_INSOMNIA	insomnia	Gut microbiota abundance (genus Ruminococcus1 id.11373) || id:ebi-a-GCST90017062	rs12435068	C	T	-0.3583	0.0756	2.12799e-06	-0.0250475	0.022713	0.25813
finn-b-F5_INSOMNIA	insomnia	Gut microbiota abundance (genus Ruminococcus1 id.11373) || id:ebi-a-GCST90017062	rs6990018	T	C	0.3664	0.0802	4.98402e-06	0.0261796	0.020529	0.132674
finn-b-F5_INSOMNIA	insomnia	Gut microbiota abundance (genus Ruminococcus2 id.11374) || id:ebi-a-GCST90017063	rs12230808	A	G	0.2277	0.0492	3.75301e-06	-0.00233801	0.0169399	0.874443
finn-b-F5_INSOMNIA	insomnia	Gut microbiota abundance (genus Ruminococcus2 id.11374) || id:ebi-a-GCST90017063	rs12435068	C	T	-0.3583	0.0756	2.12799e-06	-0.0138958	0.023545	0.516952
finn-b-F5_INSOMNIA	insomnia	Gut microbiota abundance (genus Ruminococcus2 id.11374) || id:ebi-a-GCST90017063	rs6990018	T	C	0.3664	0.0802	4.98402e-06	-0.0125893	0.0214622	0.678858
finn-b-F5_INSOMNIA	insomnia	Gut microbiota abundance (genus Ruminococcus gauvreauii group id.11342) || id:ebi-a-GCST90017064	rs12230808	A	G	0.2277	0.0492	3.75301e-06	0.0173677	0.0182079	0.321518
finn-b-F5_INSOMNIA	insomnia	Gut microbiota abundance (genus Ruminococcus gauvreauii group id.11342) || id:ebi-a-GCST90017064	rs12435068	C	T	-0.3583	0.0756	2.12799e-06	0.0109391	0.025607	0.681613
finn-b-F5_INSOMNIA	insomnia	Gut microbiota abundance (genus Ruminococcus gauvreauii group id.11342) || id:ebi-a-GCST90017064	rs6990018	T	C	0.3664	0.0802	4.98402e-06	-0.00754499	0.0229217	0.878399
finn-b-F5_INSOMNIA	insomnia	Gut microbiota abundance (genus Ruminococcus torques group id.14377) || id:ebi-a-GCST90017066	rs12230808	A	G	0.2277	0.0492	3.75301e-06	0.00431067	0.015704	0.814102
finn-b-F5_INSOMNIA	insomnia	Gut microbiota abundance (genus Ruminococcus torques group id.14377) || id:ebi-a-GCST90017066	rs12435068	C	T	-0.3583	0.0756	2.12799e-06	0.0291136	0.0219091	0.209671
finn-b-F5_INSOMNIA	insomnia	Gut microbiota abundance (genus Ruminococcus torques group id.14377) || id:ebi-a-GCST90017066	rs6990018	T	C	0.3664	0.0802	4.98402e-06	0.00721228	0.0198148	0.78747
finn-b-F5_INSOMNIA	insomnia	Gut microbiota abundance (genus Sellimonas id.14369) || id:ebi-a-GCST90017067	rs12230808	A	G	0.2277	0.0492	3.75301e-06	0.00572984	0.0380172	0.906713
finn-b-F5_INSOMNIA	insomnia	Gut microbiota abundance (genus Sellimonas id.14369) || id:ebi-a-GCST90017067	rs6990018	T	C	0.3664	0.0802	4.98402e-06	-0.0321567	0.0487156	0.574581
finn-b-F5_INSOMNIA	insomnia	Gut microbiota abundance (genus Senegalimassilia id.11160) || id:ebi-a-GCST90017068	rs12230808	A	G	0.2277	0.0492	3.75e-06	0.0283865	0.0250768	0.290926
finn-b-F5_INSOMNIA	insomnia	Gut microbiota abundance (genus Senegalimassilia id.11160) || id:ebi-a-GCST90017068	rs12435068	C	T	-0.3583	0.0756	2.13e-06	-0.00240613	0.0345127	0.907191
finn-b-F5_INSOMNIA	insomnia	Gut microbiota abundance (genus Senegalimassilia id.11160) || id:ebi-a-GCST90017068	rs6990018	T	C	0.3664	0.0802	4.98e-06	-0.0296071	0.0328078	0.422962
finn-b-F5_INSOMNIA	insomnia	Gut microbiota abundance (genus Slackia id.825) || id:ebi-a-GCST90017069	rs12230808	A	G	0.2277	0.0492	3.75e-06	0.0146236	0.0269459	0.510941
finn-b-F5_INSOMNIA	insomnia	Gut microbiota abundance (genus Slackia id.825) || id:ebi-a-GCST90017069	rs12435068	C	T	-0.3583	0.0756	2.13e-06	0.0310317	0.0368175	0.375581
finn-b-F5_INSOMNIA	insomnia	Gut microbiota abundance (genus Slackia id.825) || id:ebi-a-GCST90017069	rs6990018	T	C	0.3664	0.0802	4.98e-06	-0.000484985	0.0352712	0.981669
finn-b-F5_INSOMNIA	insomnia	Gut microbiota abundance (genus Streptococcus id.1853) || id:ebi-a-GCST90017070	rs12230808	A	G	0.2277	0.0492	3.75e-06	-0.00353406	0.016424	0.870351
finn-b-F5_INSOMNIA	insomnia	Gut microbiota abundance (genus Streptococcus id.1853) || id:ebi-a-GCST90017070	rs12435068	C	T	-0.3583	0.0756	2.13e-06	-0.000769812	0.0229217	0.913532
finn-b-F5_INSOMNIA	insomnia	Gut microbiota abundance (genus Streptococcus id.1853) || id:ebi-a-GCST90017070	rs6990018	T	C	0.3664	0.0802	4.98e-06	0.0359135	0.02076	0.0941109
finn-b-F5_INSOMNIA	insomnia	Gut microbiota abundance (genus Subdoligranulum id.2070) || id:ebi-a-GCST90017071	rs12230808	A	G	0.2277	0.0492	3.75e-06	-1.65e-05	0.0157795	0.937729
finn-b-F5_INSOMNIA	insomnia	Gut microbiota abundance (genus Subdoligranulum id.2070) || id:ebi-a-GCST90017071	rs12435068	C	T	-0.3583	0.0756	2.13e-06	-0.00534533	0.0219628	0.76219
finn-b-F5_INSOMNIA	insomnia	Gut microbiota abundance (genus Subdoligranulum id.2070) || id:ebi-a-GCST90017071	rs6990018	T	C	0.3664	0.0802	4.98e-06	0.0115637	0.0199158	0.434499
finn-b-F5_INSOMNIA	insomnia	Gut microbiota abundance (genus Sutterella id.2896) || id:ebi-a-GCST90017072	rs12230808	A	G	0.2277	0.0492	3.75e-06	0.0248436	0.0182104	0.179131
finn-b-F5_INSOMNIA	insomnia	Gut microbiota abundance (genus Sutterella id.2896) || id:ebi-a-GCST90017072	rs12435068	C	T	-0.3583	0.0756	2.13e-06	0.0119525	0.0252675	0.626373
finn-b-F5_INSOMNIA	insomnia	Gut microbiota abundance (genus Sutterella id.2896) || id:ebi-a-GCST90017072	rs6990018	T	C	0.3664	0.0802	4.98e-06	0.00987103	0.0226894	0.803448
finn-b-F5_INSOMNIA	insomnia	Gut microbiota abundance (genus Terrisporobacter id.11348) || id:ebi-a-GCST90017073	rs12230808	A	G	0.2277	0.0492	3.75e-06	-0.0300665	0.0265667	0.241148
finn-b-F5_INSOMNIA	insomnia	Gut microbiota abundance (genus Terrisporobacter id.11348) || id:ebi-a-GCST90017073	rs12435068	C	T	-0.3583	0.0756	2.13e-06	-0.0050404	0.0375893	0.869098
finn-b-F5_INSOMNIA	insomnia	Gut microbiota abundance (genus Terrisporobacter id.11348) || id:ebi-a-GCST90017073	rs6990018	T	C	0.3664	0.0802	4.98e-06	-0.0299693	0.0326044	0.317617
finn-b-F5_INSOMNIA	insomnia	Gut microbiota abundance (genus Turicibacter id.2162) || id:ebi-a-GCST90017074	rs12230808	A	G	0.2277	0.0492	3.75e-06	-0.0276015	0.0223296	0.204429
finn-b-F5_INSOMNIA	insomnia	Gut microbiota abundance (genus Turicibacter id.2162) || id:ebi-a-GCST90017074	rs12435068	C	T	-0.3583	0.0756	2.13e-06	-0.00651259	0.0314218	0.803905
finn-b-F5_INSOMNIA	insomnia	Gut microbiota abundance (genus Turicibacter id.2162) || id:ebi-a-GCST90017074	rs6990018	T	C	0.3664	0.0802	4.98e-06	-0.000267281	0.0286034	0.81254
finn-b-F5_INSOMNIA	insomnia	Gut microbiota abundance (genus Tyzzerella3 id.11335) || id:ebi-a-GCST90017075	rs12230808	A	G	0.2277	0.0492	3.75e-06	-0.0152888	0.0291941	0.663088
finn-b-F5_INSOMNIA	insomnia	Gut microbiota abundance (genus Tyzzerella3 id.11335) || id:ebi-a-GCST90017075	rs12435068	C	T	-0.3583	0.0756	2.13e-06	0.0311391	0.0423703	0.432396
finn-b-F5_INSOMNIA	insomnia	Gut microbiota abundance (genus Tyzzerella3 id.11335) || id:ebi-a-GCST90017075	rs6990018	T	C	0.3664	0.0802	4.98e-06	0.0240628	0.0366545	0.538503
finn-b-F5_INSOMNIA	insomnia	Gut microbiota abundance (unknown genus id.1000000073) || id:ebi-a-GCST90017076	rs12230808	A	G	0.2277	0.0492	3.75e-06	0.00257626	0.0207287	0.791083
finn-b-F5_INSOMNIA	insomnia	Gut microbiota abundance (unknown genus id.1000000073) || id:ebi-a-GCST90017076	rs12435068	C	T	-0.3583	0.0756	2.13e-06	0.0130105	0.0283098	0.546497
finn-b-F5_INSOMNIA	insomnia	Gut microbiota abundance (unknown genus id.1000000073) || id:ebi-a-GCST90017076	rs6990018	T	C	0.3664	0.0802	4.98e-06	-0.0334532	0.0256041	0.149549
finn-b-F5_INSOMNIA	insomnia	Gut microbiota abundance (unknown genus id.1000001215) || id:ebi-a-GCST90017077	rs12230808	A	G	0.2277	0.0492	3.75e-06	-0.038056	0.0282986	0.196082
finn-b-F5_INSOMNIA	insomnia	Gut microbiota abundance (unknown genus id.1000001215) || id:ebi-a-GCST90017077	rs12435068	C	T	-0.3583	0.0756	2.13e-06	0.0331957	0.0386752	0.375082
finn-b-F5_INSOMNIA	insomnia	Gut microbiota abundance (unknown genus id.1000001215) || id:ebi-a-GCST90017077	rs6990018	T	C	0.3664	0.0802	4.98e-06	0.00187664	0.035118	0.974822
finn-b-F5_INSOMNIA	insomnia	Gut microbiota abundance (unknown genus id.1000005472) || id:ebi-a-GCST90017078	rs12230808	A	G	0.2277	0.0492	3.75e-06	-0.0188618	0.0208354	0.397169
finn-b-F5_INSOMNIA	insomnia	Gut microbiota abundance (unknown genus id.1000005472) || id:ebi-a-GCST90017078	rs12435068	C	T	-0.3583	0.0756	2.13e-06	0.0173536	0.0288485	0.602472
finn-b-F5_INSOMNIA	insomnia	Gut microbiota abundance (unknown genus id.1000005472) || id:ebi-a-GCST90017078	rs6990018	T	C	0.3664	0.0802	4.98e-06	0.00337426	0.0262592	0.945639
finn-b-F5_INSOMNIA	insomnia	Gut microbiota abundance (unknown genus id.1000005479) || id:ebi-a-GCST90017079	rs12230808	A	G	0.2277	0.0492	3.75e-06	-0.0228743	0.0233344	0.286782
finn-b-F5_INSOMNIA	insomnia	Gut microbiota abundance (unknown genus id.1000005479) || id:ebi-a-GCST90017079	rs12435068	C	T	-0.3583	0.0756	2.13e-06	0.038928	0.03224	0.201851
finn-b-F5_INSOMNIA	insomnia	Gut microbiota abundance (unknown genus id.1000005479) || id:ebi-a-GCST90017079	rs6990018	T	C	0.3664	0.0802	4.98e-06	0.020682	0.0302866	0.439337
finn-b-F5_INSOMNIA	insomnia	Gut microbiota abundance (unknown genus id.1000006162) || id:ebi-a-GCST90017080	rs12230808	A	G	0.2277	0.0492	3.75e-06	-0.0462571	0.0303393	0.134726
finn-b-F5_INSOMNIA	insomnia	Gut microbiota abundance (unknown genus id.1000006162) || id:ebi-a-GCST90017080	rs12435068	C	T	-0.3583	0.0756	2.13e-06	0.0535043	0.0406216	0.209772
finn-b-F5_INSOMNIA	insomnia	Gut microbiota abundance (unknown genus id.1000006162) || id:ebi-a-GCST90017080	rs6990018	T	C	0.3664	0.0802	4.98e-06	-0.0430171	0.0373745	0.256247
finn-b-F5_INSOMNIA	insomnia	Gut microbiota abundance (unknown genus id.1868) || id:ebi-a-GCST90017081	rs12230808	A	G	0.2277	0.0492	3.75e-06	0.00798295	0.0210915	0.699542
finn-b-F5_INSOMNIA	insomnia	Gut microbiota abundance (unknown genus id.1868) || id:ebi-a-GCST90017081	rs12435068	C	T	-0.3583	0.0756	2.13e-06	-0.0144455	0.0295469	0.605319
finn-b-F5_INSOMNIA	insomnia	Gut microbiota abundance (unknown genus id.1868) || id:ebi-a-GCST90017081	rs6990018	T	C	0.3664	0.0802	4.98e-06	0.00497304	0.0265857	0.863569
finn-b-F5_INSOMNIA	insomnia	Gut microbiota abundance (unknown genus id.2001) || id:ebi-a-GCST90017082	rs12230808	A	G	0.2277	0.0492	3.75e-06	0.0322271	0.0210215	0.140046
finn-b-F5_INSOMNIA	insomnia	Gut microbiota abundance (unknown genus id.2001) || id:ebi-a-GCST90017082	rs12435068	C	T	-0.3583	0.0756	2.13e-06	-0.0122658	0.0307582	0.732307
finn-b-F5_INSOMNIA	insomnia	Gut microbiota abundance (unknown genus id.2001) || id:ebi-a-GCST90017082	rs6990018	T	C	0.3664	0.0802	4.98e-06	-0.00742127	0.0267843	0.774977
finn-b-F5_INSOMNIA	insomnia	Gut microbiota abundance (unknown genus id.2041) || id:ebi-a-GCST90017083	rs12230808	A	G	0.2277	0.0492	3.75e-06	-0.0332424	0.0239442	0.161887
finn-b-F5_INSOMNIA	insomnia	Gut microbiota abundance (unknown genus id.2041) || id:ebi-a-GCST90017083	rs12435068	C	T	-0.3583	0.0756	2.13e-06	-0.0319834	0.0335476	0.321575
finn-b-F5_INSOMNIA	insomnia	Gut microbiota abundance (unknown genus id.2041) || id:ebi-a-GCST90017083	rs6990018	T	C	0.3664	0.0802	4.98e-06	-0.0537598	0.0308544	0.160604
finn-b-F5_INSOMNIA	insomnia	Gut microbiota abundance (unknown genus id.2071) || id:ebi-a-GCST90017084	rs12230808	A	G	0.2277	0.0492	3.75e-06	0.006061	0.0187206	0.814066
finn-b-F5_INSOMNIA	insomnia	Gut microbiota abundance (unknown genus id.2071) || id:ebi-a-GCST90017084	rs12435068	C	T	-0.3583	0.0756	2.13e-06	-0.00480004	0.0265696	0.788927
finn-b-F5_INSOMNIA	insomnia	Gut microbiota abundance (unknown genus id.2071) || id:ebi-a-GCST90017084	rs6990018	T	C	0.3664	0.0802	4.98e-06	-0.0185738	0.0239826	0.507437
finn-b-F5_INSOMNIA	insomnia	Gut microbiota abundance (unknown genus id.2755) || id:ebi-a-GCST90017085	rs12230808	A	G	0.2277	0.0492	3.75e-06	0.0316877	0.0235372	0.170217
finn-b-F5_INSOMNIA	insomnia	Gut microbiota abundance (unknown genus id.2755) || id:ebi-a-GCST90017085	rs12435068	C	T	-0.3583	0.0756	2.13e-06	-0.0140044	0.0314838	0.679692
finn-b-F5_INSOMNIA	insomnia	Gut microbiota abundance (unknown genus id.2755) || id:ebi-a-GCST90017085	rs6990018	T	C	0.3664	0.0802	4.98e-06	-0.0245393	0.0290004	0.389675
finn-b-F5_INSOMNIA	insomnia	Gut microbiota abundance (unknown genus id.826) || id:ebi-a-GCST90017086	rs12230808	A	G	0.2277	0.0492	3.75e-06	0.0244097	0.0182315	0.169486
finn-b-F5_INSOMNIA	insomnia	Gut microbiota abundance (unknown genus id.826) || id:ebi-a-GCST90017086	rs12435068	C	T	-0.3583	0.0756	2.13e-06	-0.0106333	0.0254008	0.583741
finn-b-F5_INSOMNIA	insomnia	Gut microbiota abundance (unknown genus id.826) || id:ebi-a-GCST90017086	rs6990018	T	C	0.3664	0.0802	4.98e-06	-0.0283316	0.0237499	0.265789
finn-b-F5_INSOMNIA	insomnia	Gut microbiota abundance (unknown genus id.959) || id:ebi-a-GCST90017087	rs12230808	A	G	0.2277	0.0492	3.75e-06	-0.0128296	0.0305896	0.718012
finn-b-F5_INSOMNIA	insomnia	Gut microbiota abundance (unknown genus id.959) || id:ebi-a-GCST90017087	rs12435068	C	T	-0.3583	0.0756	2.13e-06	0.0285487	0.0455968	0.538743
finn-b-F5_INSOMNIA	insomnia	Gut microbiota abundance (unknown genus id.959) || id:ebi-a-GCST90017087	rs6990018	T	C	0.3664	0.0802	4.98e-06	-0.0251395	0.0374656	0.574927
finn-b-F5_INSOMNIA	insomnia	Gut microbiota abundance (genus Veillonella id.2198) || id:ebi-a-GCST90017088	rs12230808	A	G	0.2277	0.0492	3.75e-06	-0.00268182	0.0216959	0.950661
finn-b-F5_INSOMNIA	insomnia	Gut microbiota abundance (genus Veillonella id.2198) || id:ebi-a-GCST90017088	rs12435068	C	T	-0.3583	0.0756	2.13e-06	0.0224304	0.0310937	0.410493
finn-b-F5_INSOMNIA	insomnia	Gut microbiota abundance (genus Veillonella id.2198) || id:ebi-a-GCST90017088	rs6990018	T	C	0.3664	0.0802	4.98e-06	0.050311	0.0268944	0.0422532
finn-b-F5_INSOMNIA	insomnia	Gut microbiota abundance (genus Victivallis id.2256) || id:ebi-a-GCST90017089	rs6990018	T	C	0.3664	0.0802	4.98e-06	0.0292561	0.0435206	0.504165
finn-b-F5_INSOMNIA	insomnia	Gut microbiota abundance (order Actinomycetales id.420) || id:ebi-a-GCST90017090	rs12230808	A	G	0.2277	0.0492	3.75e-06	0.0226454	0.0238391	0.317818
finn-b-F5_INSOMNIA	insomnia	Gut microbiota abundance (order Actinomycetales id.420) || id:ebi-a-GCST90017090	rs12435068	C	T	-0.3583	0.0756	2.13e-06	-0.0426844	0.0337807	0.198742
finn-b-F5_INSOMNIA	insomnia	Gut microbiota abundance (order Actinomycetales id.420) || id:ebi-a-GCST90017090	rs6990018	T	C	0.3664	0.0802	4.98e-06	-0.00147135	0.0316371	0.922643
finn-b-F5_INSOMNIA	insomnia	Gut microbiota abundance (order Bacillales id.1674) || id:ebi-a-GCST90017091	rs12230808	A	G	0.2277	0.0492	3.75e-06	-0.00758806	0.0374089	0.834343
finn-b-F5_INSOMNIA	insomnia	Gut microbiota abundance (order Bacillales id.1674) || id:ebi-a-GCST90017091	rs6990018	T	C	0.3664	0.0802	4.98e-06	-0.00136701	0.0465438	0.850033
finn-b-F5_INSOMNIA	insomnia	Gut microbiota abundance (order Bacteroidales id.913) || id:ebi-a-GCST90017092	rs12230808	A	G	0.2277	0.0492	3.75e-06	-0.00645533	0.0154599	0.710158
finn-b-F5_INSOMNIA	insomnia	Gut microbiota abundance (order Bacteroidales id.913) || id:ebi-a-GCST90017092	rs12435068	C	T	-0.3583	0.0756	2.13e-06	0.0267591	0.0214862	0.180996
finn-b-F5_INSOMNIA	insomnia	Gut microbiota abundance (order Bacteroidales id.913) || id:ebi-a-GCST90017092	rs6990018	T	C	0.3664	0.0802	4.98e-06	0.0336192	0.0194382	0.0711672
finn-b-F5_INSOMNIA	insomnia	Gut microbiota abundance (order Bifidobacteriales id.432) || id:ebi-a-GCST90017093	rs12230808	A	G	0.2277	0.0492	3.75e-06	-0.0244916	0.0169501	0.149322
finn-b-F5_INSOMNIA	insomnia	Gut microbiota abundance (order Bifidobacteriales id.432) || id:ebi-a-GCST90017093	rs12435068	C	T	-0.3583	0.0756	2.13e-06	-0.0806998	0.0238009	0.000381892
finn-b-F5_INSOMNIA	insomnia	Gut microbiota abundance (order Bifidobacteriales id.432) || id:ebi-a-GCST90017093	rs6990018	T	C	0.3664	0.0802	4.98e-06	-0.0185365	0.0216572	0.339336
finn-b-F5_INSOMNIA	insomnia	Gut microbiota abundance (order Burkholderiales id.2874) || id:ebi-a-GCST90017094	rs12230808	A	G	0.2277	0.0492	3.75e-06	0.0111501	0.0159988	0.545695
finn-b-F5_INSOMNIA	insomnia	Gut microbiota abundance (order Burkholderiales id.2874) || id:ebi-a-GCST90017094	rs12435068	C	T	-0.3583	0.0756	2.13e-06	-0.0181234	0.0222542	0.45926
finn-b-F5_INSOMNIA	insomnia	Gut microbiota abundance (order Burkholderiales id.2874) || id:ebi-a-GCST90017094	rs6990018	T	C	0.3664	0.0802	4.98e-06	0.0116649	0.0201072	0.717173
finn-b-F5_INSOMNIA	insomnia	Gut microbiota abundance (order Clostridiales id.1863) || id:ebi-a-GCST90017095	rs12230808	A	G	0.2277	0.0492	3.75e-06	-0.000885467	0.0154506	0.876515
finn-b-F5_INSOMNIA	insomnia	Gut microbiota abundance (order Clostridiales id.1863) || id:ebi-a-GCST90017095	rs12435068	C	T	-0.3583	0.0756	2.13e-06	-0.00531934	0.021478	0.751009
finn-b-F5_INSOMNIA	insomnia	Gut microbiota abundance (order Clostridiales id.1863) || id:ebi-a-GCST90017095	rs6990018	T	C	0.3664	0.0802	4.98e-06	-0.013604	0.0194338	0.511472
finn-b-F5_INSOMNIA	insomnia	Gut microbiota abundance (order Coriobacteriales id.810) || id:ebi-a-GCST90017096	rs12230808	A	G	0.2277	0.0492	3.75e-06	0.0037191	0.0156291	0.798983
finn-b-F5_INSOMNIA	insomnia	Gut microbiota abundance (order Coriobacteriales id.810) || id:ebi-a-GCST90017096	rs12435068	C	T	-0.3583	0.0756	2.13e-06	-0.0131075	0.0217047	0.355565
finn-b-F5_INSOMNIA	insomnia	Gut microbiota abundance (order Coriobacteriales id.810) || id:ebi-a-GCST90017096	rs6990018	T	C	0.3664	0.0802	4.98e-06	-0.0137747	0.0199972	0.523412
finn-b-F5_INSOMNIA	insomnia	Gut microbiota abundance (order Desulfovibrionales id.3156) || id:ebi-a-GCST90017097	rs12230808	A	G	0.2277	0.0492	3.75e-06	-0.0301866	0.0169643	0.0718141
finn-b-F5_INSOMNIA	insomnia	Gut microbiota abundance (order Desulfovibrionales id.3156) || id:ebi-a-GCST90017097	rs12435068	C	T	-0.3583	0.0756	2.13e-06	0.0115982	0.0236192	0.648558
finn-b-F5_INSOMNIA	insomnia	Gut microbiota abundance (order Desulfovibrionales id.3156) || id:ebi-a-GCST90017097	rs6990018	T	C	0.3664	0.0802	4.98e-06	-0.016403	0.0215245	0.56573
finn-b-F5_INSOMNIA	insomnia	Gut microbiota abundance (order Enterobacteriales id.3468) || id:ebi-a-GCST90017098	rs12230808	A	G	0.2277	0.0492	3.75e-06	-0.00157519	0.0178303	0.925855
finn-b-F5_INSOMNIA	insomnia	Gut microbiota abundance (order Enterobacteriales id.3468) || id:ebi-a-GCST90017098	rs12435068	C	T	-0.3583	0.0756	2.13e-06	0.00660434	0.0251119	0.814039
finn-b-F5_INSOMNIA	insomnia	Gut microbiota abundance (order Enterobacteriales id.3468) || id:ebi-a-GCST90017098	rs6990018	T	C	0.3664	0.0802	4.98e-06	-0.0162454	0.0227077	0.596715
finn-b-F5_INSOMNIA	insomnia	Gut microbiota abundance (order Erysipelotrichales id.2148) || id:ebi-a-GCST90017099	rs12230808	A	G	0.2277	0.0492	3.75e-06	-0.0235045	0.0154906	0.134489
finn-b-F5_INSOMNIA	insomnia	Gut microbiota abundance (order Erysipelotrichales id.2148) || id:ebi-a-GCST90017099	rs12435068	C	T	-0.3583	0.0756	2.13e-06	0.0190292	0.0215304	0.545474
finn-b-F5_INSOMNIA	insomnia	Gut microbiota abundance (order Erysipelotrichales id.2148) || id:ebi-a-GCST90017099	rs6990018	T	C	0.3664	0.0802	4.98e-06	-0.0213408	0.0195433	0.223996
finn-b-F5_INSOMNIA	insomnia	Gut microbiota abundance (order Gastranaerophilales id.1591) || id:ebi-a-GCST90017100	rs12230808	A	G	0.2277	0.0492	3.75e-06	-0.038056	0.0282986	0.196082
finn-b-F5_INSOMNIA	insomnia	Gut microbiota abundance (order Gastranaerophilales id.1591) || id:ebi-a-GCST90017100	rs12435068	C	T	-0.3583	0.0756	2.13e-06	0.0331957	0.0386752	0.375082
finn-b-F5_INSOMNIA	insomnia	Gut microbiota abundance (order Gastranaerophilales id.1591) || id:ebi-a-GCST90017100	rs6990018	T	C	0.3664	0.0802	4.98e-06	0.00187664	0.035118	0.974822
finn-b-F5_INSOMNIA	insomnia	Gut microbiota abundance (order Lactobacillales id.1800) || id:ebi-a-GCST90017101	rs12230808	A	G	0.2277	0.0492	3.75e-06	-0.00810991	0.0159658	0.680573
finn-b-F5_INSOMNIA	insomnia	Gut microbiota abundance (order Lactobacillales id.1800) || id:ebi-a-GCST90017101	rs12435068	C	T	-0.3583	0.0756	2.13e-06	0.00275661	0.0223134	0.840766
finn-b-F5_INSOMNIA	insomnia	Gut microbiota abundance (order Lactobacillales id.1800) || id:ebi-a-GCST90017101	rs6990018	T	C	0.3664	0.0802	4.98e-06	0.0358491	0.0201546	0.0473576
finn-b-F5_INSOMNIA	insomnia	Gut microbiota abundance (order Methanobacteriales id.120) || id:ebi-a-GCST90017102	rs12230808	A	G	0.2277	0.0492	3.75e-06	-0.0287166	0.0359586	0.49289
finn-b-F5_INSOMNIA	insomnia	Gut microbiota abundance (order Methanobacteriales id.120) || id:ebi-a-GCST90017102	rs12435068	C	T	-0.3583	0.0756	2.13e-06	-0.0428137	0.0519476	0.440616
finn-b-F5_INSOMNIA	insomnia	Gut microbiota abundance (order Methanobacteriales id.120) || id:ebi-a-GCST90017102	rs6990018	T	C	0.3664	0.0802	4.98e-06	0.0608287	0.0448674	0.201962
finn-b-F5_INSOMNIA	insomnia	Gut microbiota abundance (order Mollicutes RF9 id.11579) || id:ebi-a-GCST90017103	rs12230808	A	G	0.2277	0.0492	3.75e-06	-0.0188618	0.0208354	0.397169
finn-b-F5_INSOMNIA	insomnia	Gut microbiota abundance (order Mollicutes RF9 id.11579) || id:ebi-a-GCST90017103	rs12435068	C	T	-0.3583	0.0756	2.13e-06	0.0173536	0.0288485	0.602472
finn-b-F5_INSOMNIA	insomnia	Gut microbiota abundance (order Mollicutes RF9 id.11579) || id:ebi-a-GCST90017103	rs6990018	T	C	0.3664	0.0802	4.98e-06	0.00337426	0.0262592	0.945639
finn-b-F5_INSOMNIA	insomnia	Gut microbiota abundance (order NB1n id.3953) || id:ebi-a-GCST90017104	rs12230808	A	G	0.2277	0.0492	3.75e-06	-0.0462571	0.0303393	0.134726
finn-b-F5_INSOMNIA	insomnia	Gut microbiota abundance (order NB1n id.3953) || id:ebi-a-GCST90017104	rs12435068	C	T	-0.3583	0.0756	2.13e-06	0.0535043	0.0406216	0.209772
finn-b-F5_INSOMNIA	insomnia	Gut microbiota abundance (order NB1n id.3953) || id:ebi-a-GCST90017104	rs6990018	T	C	0.3664	0.0802	4.98e-06	-0.0430171	0.0373745	0.256247
finn-b-F5_INSOMNIA	insomnia	Gut microbiota abundance (order Pasteurellales id.3688) || id:ebi-a-GCST90017105	rs12230808	A	G	0.2277	0.0492	3.75e-06	-0.0226516	0.0215555	0.322034
finn-b-F5_INSOMNIA	insomnia	Gut microbiota abundance (order Pasteurellales id.3688) || id:ebi-a-GCST90017105	rs12435068	C	T	-0.3583	0.0756	2.13e-06	-0.012211	0.0303148	0.619153
finn-b-F5_INSOMNIA	insomnia	Gut microbiota abundance (order Pasteurellales id.3688) || id:ebi-a-GCST90017105	rs6990018	T	C	0.3664	0.0802	4.98e-06	0.0311046	0.0266205	0.333603
finn-b-F5_INSOMNIA	insomnia	Gut microbiota abundance (order Rhodospirillales id.2667) || id:ebi-a-GCST90017106	rs12230808	A	G	0.2277	0.0492	3.75e-06	0.034653	0.0232581	0.132625
finn-b-F5_INSOMNIA	insomnia	Gut microbiota abundance (order Rhodospirillales id.2667) || id:ebi-a-GCST90017106	rs12435068	C	T	-0.3583	0.0756	2.13e-06	-0.018011	0.0313609	0.582492
finn-b-F5_INSOMNIA	insomnia	Gut microbiota abundance (order Rhodospirillales id.2667) || id:ebi-a-GCST90017106	rs6990018	T	C	0.3664	0.0802	4.98e-06	-0.0237001	0.0287247	0.410841
finn-b-F5_INSOMNIA	insomnia	Gut microbiota abundance (order Selenomonadales id.2165) || id:ebi-a-GCST90017107	rs12230808	A	G	0.2277	0.0492	3.75e-06	-0.0190949	0.0155146	0.229698
finn-b-F5_INSOMNIA	insomnia	Gut microbiota abundance (order Selenomonadales id.2165) || id:ebi-a-GCST90017107	rs12435068	C	T	-0.3583	0.0756	2.13e-06	0.0389234	0.021573	0.0768582
finn-b-F5_INSOMNIA	insomnia	Gut microbiota abundance (order Selenomonadales id.2165) || id:ebi-a-GCST90017107	rs6990018	T	C	0.3664	0.0802	4.98e-06	0.0374549	0.0195435	0.0675336
finn-b-F5_INSOMNIA	insomnia	Gut microbiota abundance (order Verrucomicrobiales id.4030) || id:ebi-a-GCST90017108	rs12230808	A	G	0.2277	0.0492	3.75e-06	-0.0023447	0.0192468	0.911947
finn-b-F5_INSOMNIA	insomnia	Gut microbiota abundance (order Verrucomicrobiales id.4030) || id:ebi-a-GCST90017108	rs12435068	C	T	-0.3583	0.0756	2.13e-06	-0.058902	0.02646	0.0230319
finn-b-F5_INSOMNIA	insomnia	Gut microbiota abundance (order Verrucomicrobiales id.4030) || id:ebi-a-GCST90017108	rs6990018	T	C	0.3664	0.0802	4.98e-06	-0.032819	0.0246499	0.118611
finn-b-F5_INSOMNIA	insomnia	Gut microbiota abundance (order Victivallales id.2254) || id:ebi-a-GCST90017109	rs12230808	A	G	0.2277	0.0492	3.75e-06	0.00907792	0.0315105	0.817074
finn-b-F5_INSOMNIA	insomnia	Gut microbiota abundance (order Victivallales id.2254) || id:ebi-a-GCST90017109	rs12435068	C	T	-0.3583	0.0756	2.13e-06	0.0306887	0.0425542	0.412772
finn-b-F5_INSOMNIA	insomnia	Gut microbiota abundance (order Victivallales id.2254) || id:ebi-a-GCST90017109	rs6990018	T	C	0.3664	0.0802	4.98e-06	0.0162231	0.0369488	0.569958
finn-b-F5_INSOMNIA	insomnia	Gut microbiota abundance (phylum Actinobacteria id.400) || id:ebi-a-GCST90017110	rs12230808	A	G	0.2277	0.0492	3.75e-06	-0.0126912	0.0154938	0.406406
finn-b-F5_INSOMNIA	insomnia	Gut microbiota abundance (phylum Actinobacteria id.400) || id:ebi-a-GCST90017110	rs12435068	C	T	-0.3583	0.0756	2.13e-06	-0.0536576	0.0215385	0.00729945
finn-b-F5_INSOMNIA	insomnia	Gut microbiota abundance (phylum Actinobacteria id.400) || id:ebi-a-GCST90017110	rs6990018	T	C	0.3664	0.0802	4.98e-06	-0.0240853	0.0197611	0.235758
finn-b-F5_INSOMNIA	insomnia	Gut microbiota abundance (phylum Bacteroidetes id.905) || id:ebi-a-GCST90017111	rs12230808	A	G	0.2277	0.0492	3.75e-06	-0.00699607	0.0154595	0.683931
finn-b-F5_INSOMNIA	insomnia	Gut microbiota abundance (phylum Bacteroidetes id.905) || id:ebi-a-GCST90017111	rs12435068	C	T	-0.3583	0.0756	2.13e-06	0.0255035	0.0214859	0.202116
finn-b-F5_INSOMNIA	insomnia	Gut microbiota abundance (phylum Bacteroidetes id.905) || id:ebi-a-GCST90017111	rs6990018	T	C	0.3664	0.0802	4.98e-06	0.0327276	0.0194378	0.0800737
finn-b-F5_INSOMNIA	insomnia	Gut microbiota abundance (phylum Cyanobacteria id.1500) || id:ebi-a-GCST90017112	rs12230808	A	G	0.2277	0.0492	3.75e-06	-0.0460363	0.0254281	0.0573033
finn-b-F5_INSOMNIA	insomnia	Gut microbiota abundance (phylum Cyanobacteria id.1500) || id:ebi-a-GCST90017112	rs12435068	C	T	-0.3583	0.0756	2.13e-06	0.0319452	0.0354132	0.35288
finn-b-F5_INSOMNIA	insomnia	Gut microbiota abundance (phylum Cyanobacteria id.1500) || id:ebi-a-GCST90017112	rs6990018	T	C	0.3664	0.0802	4.98e-06	-0.0163088	0.0318625	0.668064
finn-b-F5_INSOMNIA	insomnia	Gut microbiota abundance (phylum Euryarchaeota id.55) || id:ebi-a-GCST90017113	rs12230808	A	G	0.2277	0.0492	3.75e-06	-0.018578	0.0348696	0.665471
finn-b-F5_INSOMNIA	insomnia	Gut microbiota abundance (phylum Euryarchaeota id.55) || id:ebi-a-GCST90017113	rs12435068	C	T	-0.3583	0.0756	2.13e-06	-0.043907	0.0495926	0.415566
finn-b-F5_INSOMNIA	insomnia	Gut microbiota abundance (phylum Euryarchaeota id.55) || id:ebi-a-GCST90017113	rs6990018	T	C	0.3664	0.0802	4.98e-06	0.0503039	0.0430762	0.228877
finn-b-F5_INSOMNIA	insomnia	Gut microbiota abundance (phylum Firmicutes id.1672) || id:ebi-a-GCST90017114	rs12230808	A	G	0.2277	0.0492	3.75e-06	0.00381865	0.0154534	0.886293
finn-b-F5_INSOMNIA	insomnia	Gut microbiota abundance (phylum Firmicutes id.1672) || id:ebi-a-GCST90017114	rs12435068	C	T	-0.3583	0.0756	2.13e-06	0.00808362	0.0214812	0.772323
finn-b-F5_INSOMNIA	insomnia	Gut microbiota abundance (phylum Firmicutes id.1672) || id:ebi-a-GCST90017114	rs6990018	T	C	0.3664	0.0802	4.98e-06	-0.00646957	0.0194337	0.747264
finn-b-F5_INSOMNIA	insomnia	Gut microbiota abundance (phylum Lentisphaerae id.2238) || id:ebi-a-GCST90017115	rs12230808	A	G	0.2277	0.0492	3.75e-06	0.00784995	0.0314926	0.849762
finn-b-F5_INSOMNIA	insomnia	Gut microbiota abundance (phylum Lentisphaerae id.2238) || id:ebi-a-GCST90017115	rs12435068	C	T	-0.3583	0.0756	2.13e-06	0.0326505	0.0425413	0.380535
finn-b-F5_INSOMNIA	insomnia	Gut microbiota abundance (phylum Lentisphaerae id.2238) || id:ebi-a-GCST90017115	rs6990018	T	C	0.3664	0.0802	4.98e-06	0.0130268	0.0369273	0.624285
finn-b-F5_INSOMNIA	insomnia	Gut microbiota abundance (phylum Proteobacteria id.2375) || id:ebi-a-GCST90017116	rs12230808	A	G	0.2277	0.0492	3.75e-06	-0.00826718	0.0154965	0.64896
finn-b-F5_INSOMNIA	insomnia	Gut microbiota abundance (phylum Proteobacteria id.2375) || id:ebi-a-GCST90017116	rs12435068	C	T	-0.3583	0.0756	2.13e-06	-0.0108737	0.0215405	0.593429
finn-b-F5_INSOMNIA	insomnia	Gut microbiota abundance (phylum Proteobacteria id.2375) || id:ebi-a-GCST90017116	rs6990018	T	C	0.3664	0.0802	4.98e-06	-0.018299	0.0194745	0.385871
finn-b-F5_INSOMNIA	insomnia	Gut microbiota abundance (phylum Tenericutes id.3919) || id:ebi-a-GCST90017117	rs12230808	A	G	0.2277	0.0492	3.75e-06	-0.0104491	0.019869	0.663995
finn-b-F5_INSOMNIA	insomnia	Gut microbiota abundance (phylum Tenericutes id.3919) || id:ebi-a-GCST90017117	rs12435068	C	T	-0.3583	0.0756	2.13e-06	0.0161684	0.0274214	0.598829
finn-b-F5_INSOMNIA	insomnia	Gut microbiota abundance (phylum Tenericutes id.3919) || id:ebi-a-GCST90017117	rs6990018	T	C	0.3664	0.0802	4.98e-06	-0.0189572	0.0250173	0.340988
finn-b-F5_INSOMNIA	insomnia	Gut microbiota abundance (phylum Verrucomicrobia id.3982) || id:ebi-a-GCST90017118	rs12230808	A	G	0.2277	0.0492	3.75e-06	-0.00402073	0.0189067	0.815156
finn-b-F5_INSOMNIA	insomnia	Gut microbiota abundance (phylum Verrucomicrobia id.3982) || id:ebi-a-GCST90017118	rs12435068	C	T	-0.3583	0.0756	2.13e-06	-0.0502229	0.0259805	0.0474439
finn-b-F5_INSOMNIA	insomnia	Gut microbiota abundance (phylum Verrucomicrobia id.3982) || id:ebi-a-GCST90017118	rs6990018	T	C	0.3664	0.0802	4.98e-06	-0.0343194	0.0240191	0.0908155

## Sheet: Sheet2
id.exposure	exposure	outcome	method	nsnp	b	se	pval
finn-b-F5_INSOMNIA	insomnia	Gut microbiota abundance (class Actinobacteria id.419) || id:ebi-a-GCST90016908	MR Egger	3	0.193137	0.592256	0.799318
finn-b-F5_INSOMNIA	insomnia	Gut microbiota abundance (class Actinobacteria id.419) || id:ebi-a-GCST90016908	Weighted median	3	-0.0523309	0.0522764	0.316806
finn-b-F5_INSOMNIA	insomnia	Gut microbiota abundance (class Actinobacteria id.419) || id:ebi-a-GCST90016908	Inverse variance weighted	3	0.0282323	0.0958256	0.768283
finn-b-F5_INSOMNIA	insomnia	Gut microbiota abundance (class Actinobacteria id.419) || id:ebi-a-GCST90016908	Simple mode	3	-0.0619048	0.0572736	0.392761
finn-b-F5_INSOMNIA	insomnia	Gut microbiota abundance (class Actinobacteria id.419) || id:ebi-a-GCST90016908	Weighted mode	3	-0.0662009	0.0489212	0.308647
finn-b-F5_INSOMNIA	insomnia	Gut microbiota abundance (class Alphaproteobacteria id.2379) || id:ebi-a-GCST90016909	MR Egger	3	-0.223402	0.220895	0.496407
finn-b-F5_INSOMNIA	insomnia	Gut microbiota abundance (class Alphaproteobacteria id.2379) || id:ebi-a-GCST90016909	Weighted median	3	0.0152692	0.0612992	0.803289
finn-b-F5_INSOMNIA	insomnia	Gut microbiota abundance (class Alphaproteobacteria id.2379) || id:ebi-a-GCST90016909	Inverse variance weighted	3	0.0200124	0.0482954	0.6786
finn-b-F5_INSOMNIA	insomnia	Gut microbiota abundance (class Alphaproteobacteria id.2379) || id:ebi-a-GCST90016909	Simple mode	3	0.036749	0.0783454	0.685187
finn-b-F5_INSOMNIA	insomnia	Gut microbiota abundance (class Alphaproteobacteria id.2379) || id:ebi-a-GCST90016909	Weighted mode	3	-0.000737405	0.0698183	0.992532
finn-b-F5_INSOMNIA	insomnia	Gut microbiota abundance (class Bacilli id.1673) || id:ebi-a-GCST90016910	MR Egger	3	0.228436	0.161397	0.391582
finn-b-F5_INSOMNIA	insomnia	Gut microbiota abundance (class Bacilli id.1673) || id:ebi-a-GCST90016910	Weighted median	3	0.0253297	0.0462251	0.583716
finn-b-F5_INSOMNIA	insomnia	Gut microbiota abundance (class Bacilli id.1673) || id:ebi-a-GCST90016910	Inverse variance weighted	3	0.0316245	0.038887	0.416079
finn-b-F5_INSOMNIA	insomnia	Gut microbiota abundance (class Bacilli id.1673) || id:ebi-a-GCST90016910	Simple mode	3	-0.00269522	0.0590747	0.967756
finn-b-F5_INSOMNIA	insomnia	Gut microbiota abundance (class Bacilli id.1673) || id:ebi-a-GCST90016910	Weighted mode	3	0.0139433	0.0585651	0.833987
finn-b-F5_INSOMNIA	insomnia	Gut microbiota abundance (class Bacteroidia id.912) || id:ebi-a-GCST90016911	MR Egger	3	0.109573	0.321354	0.7908
finn-b-F5_INSOMNIA	insomnia	Gut microbiota abundance (class Bacteroidia id.912) || id:ebi-a-GCST90016911	Weighted median	3	-0.016785	0.046442	0.717787
finn-b-F5_INSOMNIA	insomnia	Gut microbiota abundance (class Bacteroidia id.912) || id:ebi-a-GCST90016911	Inverse variance weighted	3	0.00668328	0.0524517	0.89861
finn-b-F5_INSOMNIA	insomnia	Gut microbiota abundance (class Bacteroidia id.912) || id:ebi-a-GCST90016911	Simple mode	3	-0.0500585	0.0711588	0.554627
finn-b-F5_INSOMNIA	insomnia	Gut microbiota abundance (class Bacteroidia id.912) || id:ebi-a-GCST90016911	Weighted mode	3	-0.0527838	0.0764675	0.561362
finn-b-F5_INSOMNIA	insomnia	Gut microbiota abundance (class Betaproteobacteria id.2867) || id:ebi-a-GCST90016912	MR Egger	3	0.0467664	0.161559	0.820621
finn-b-F5_INSOMNIA	insomnia	Gut microbiota abundance (class Betaproteobacteria id.2867) || id:ebi-a-GCST90016912	Weighted median	3	0.0365222	0.0420449	0.38504
finn-b-F5_INSOMNIA	insomnia	Gut microbiota abundance (class Betaproteobacteria id.2867) || id:ebi-a-GCST90016912	Inverse variance weighted	3	0.0380288	0.0354369	0.283207
finn-b-F5_INSOMNIA	insomnia	Gut microbiota abundance (class Betaproteobacteria id.2867) || id:ebi-a-GCST90016912	Simple mode	3	0.0351416	0.0454587	0.520356
finn-b-F5_INSOMNIA	insomnia	Gut microbiota abundance (class Betaproteobacteria id.2867) || id:ebi-a-GCST90016912	Weighted mode	3	0.0353161	0.0462645	0.525006
finn-b-F5_INSOMNIA	insomnia	Gut microbiota abundance (class Clostridia id.1859) || id:ebi-a-GCST90016913	MR Egger	3	-0.0373981	0.15629	0.850476
finn-b-F5_INSOMNIA	insomnia	Gut microbiota abundance (class Clostridia id.1859) || id:ebi-a-GCST90016913	Weighted median	3	-0.0074548	0.0413503	0.856929
finn-b-F5_INSOMNIA	insomnia	Gut microbiota abundance (class Clostridia id.1859) || id:ebi-a-GCST90016913	Inverse variance weighted	3	-0.011795	0.0342806	0.730793
finn-b-F5_INSOMNIA	insomnia	Gut microbiota abundance (class Clostridia id.1859) || id:ebi-a-GCST90016913	Simple mode	3	0.00246217	0.0481198	0.963843
finn-b-F5_INSOMNIA	insomnia	Gut microbiota abundance (class Clostridia id.1859) || id:ebi-a-GCST90016913	Weighted mode	3	0.00277207	0.0453668	0.956834
finn-b-F5_INSOMNIA	insomnia	Gut microbiota abundance (class Coriobacteriia id.809) || id:ebi-a-GCST90016914	MR Egger	3	-0.0444	0.158839	0.826476
finn-b-F5_INSOMNIA	insomnia	Gut microbiota abundance (class Coriobacteriia id.809) || id:ebi-a-GCST90016914	Weighted median	3	0.0103312	0.0413868	0.802877
finn-b-F5_INSOMNIA	insomnia	Gut microbiota abundance (class Coriobacteriia id.809) || id:ebi-a-GCST90016914	Inverse variance weighted	3	0.000993129	0.0349112	0.977305
finn-b-F5_INSOMNIA	insomnia	Gut microbiota abundance (class Coriobacteriia id.809) || id:ebi-a-GCST90016914	Simple mode	3	0.0256829	0.0513095	0.666342
finn-b-F5_INSOMNIA	insomnia	Gut microbiota abundance (class Coriobacteriia id.809) || id:ebi-a-GCST90016914	Weighted mode	3	0.0272822	0.0512908	0.647959
finn-b-F5_INSOMNIA	insomnia	Gut microbiota abundance (class Deltaproteobacteria id.3087) || id:ebi-a-GCST90016915	MR Egger	3	0.116105	0.171945	0.621899
finn-b-F5_INSOMNIA	insomnia	Gut microbiota abundance (class Deltaproteobacteria id.3087) || id:ebi-a-GCST90016915	Weighted median	3	-0.0438439	0.0478812	0.359833
finn-b-F5_INSOMNIA	insomnia	Gut microbiota abundance (class Deltaproteobacteria id.3087) || id:ebi-a-GCST90016915	Inverse variance weighted	3	-0.0649689	0.0377667	0.0853834
finn-b-F5_INSOMNIA	insomnia	Gut microbiota abundance (class Deltaproteobacteria id.3087) || id:ebi-a-GCST90016915	Simple mode	3	-0.0403164	0.0539068	0.532508
finn-b-F5_INSOMNIA	insomnia	Gut microbiota abundance (class Deltaproteobacteria id.3087) || id:ebi-a-GCST90016915	Weighted mode	3	-0.0409518	0.0501219	0.499749
finn-b-F5_INSOMNIA	insomnia	Gut microbiota abundance (class Erysipelotrichia id.2147) || id:ebi-a-GCST90016916	MR Egger	3	0.0231652	0.156826	0.906638
finn-b-F5_INSOMNIA	insomnia	Gut microbiota abundance (class Erysipelotrichia id.2147) || id:ebi-a-GCST90016916	Weighted median	3	-0.0576239	0.0423824	0.173951
finn-b-F5_INSOMNIA	insomnia	Gut microbiota abundance (class Erysipelotrichia id.2147) || id:ebi-a-GCST90016916	Inverse variance weighted	3	-0.0680692	0.0344112	0.0479161
finn-b-F5_INSOMNIA	insomnia	Gut microbiota abundance (class Erysipelotrichia id.2147) || id:ebi-a-GCST90016916	Simple mode	3	-0.05564	0.0455028	0.345947
finn-b-F5_INSOMNIA	insomnia	Gut microbiota abundance (class Erysipelotrichia id.2147) || id:ebi-a-GCST90016916	Weighted mode	3	-0.056128	0.04532	0.341181
finn-b-F5_INSOMNIA	insomnia	Gut microbiota abundance (class Gammaproteobacteria id.3303) || id:ebi-a-GCST90016917	MR Egger	3	-0.070789	0.16704	0.744816
finn-b-F5_INSOMNIA	insomnia	Gut microbiota abundance (class Gammaproteobacteria id.3303) || id:ebi-a-GCST90016917	Weighted median	3	-0.0243799	0.0425886	0.567016
finn-b-F5_INSOMNIA	insomnia	Gut microbiota abundance (class Gammaproteobacteria id.3303) || id:ebi-a-GCST90016917	Inverse variance weighted	3	-0.0345543	0.0366597	0.345901
finn-b-F5_INSOMNIA	insomnia	Gut microbiota abundance (class Gammaproteobacteria id.3303) || id:ebi-a-GCST90016917	Simple mode	3	-0.0203508	0.0521751	0.734121
finn-b-F5_INSOMNIA	insomnia	Gut microbiota abundance (class Gammaproteobacteria id.3303) || id:ebi-a-GCST90016917	Weighted mode	3	-0.0205658	0.055119	0.744896
finn-b-F5_INSOMNIA	insomnia	Gut microbiota abundance (class Lentisphaeria id.2250) || id:ebi-a-GCST90016918	MR Egger	3	-0.0845258	0.31094	0.831025
finn-b-F5_INSOMNIA	insomnia	Gut microbiota abundance (class Lentisphaeria id.2250) || id:ebi-a-GCST90016918	Weighted median	3	0.0406983	0.0820707	0.61997
finn-b-F5_INSOMNIA	insomnia	Gut microbiota abundance (class Lentisphaeria id.2250) || id:ebi-a-GCST90016918	Inverse variance weighted	3	0.00164229	0.0671994	0.980502
finn-b-F5_INSOMNIA	insomnia	Gut microbiota abundance (class Lentisphaeria id.2250) || id:ebi-a-GCST90016918	Simple mode	3	0.0420304	0.093256	0.696355
finn-b-F5_INSOMNIA	insomnia	Gut microbiota abundance (class Lentisphaeria id.2250) || id:ebi-a-GCST90016918	Weighted mode	3	0.0429595	0.0908157	0.682785
finn-b-F5_INSOMNIA	insomnia	Gut microbiota abundance (class Melainabacteria id.1589) || id:ebi-a-GCST90016919	MR Egger	3	0.181391	0.284066	0.638218
finn-b-F5_INSOMNIA	insomnia	Gut microbiota abundance (class Melainabacteria id.1589) || id:ebi-a-GCST90016919	Weighted median	3	-0.0676598	0.0718585	0.346413
finn-b-F5_INSOMNIA	insomnia	Gut microbiota abundance (class Melainabacteria id.1589) || id:ebi-a-GCST90016919	Inverse variance weighted	3	-0.0679902	0.0620367	0.273094
finn-b-F5_INSOMNIA	insomnia	Gut microbiota abundance (class Melainabacteria id.1589) || id:ebi-a-GCST90016919	Simple mode	3	-0.112434	0.0924459	0.347963
finn-b-F5_INSOMNIA	insomnia	Gut microbiota abundance (class Melainabacteria id.1589) || id:ebi-a-GCST90016919	Weighted mode	3	-0.0542213	0.0953754	0.627016
finn-b-F5_INSOMNIA	insomnia	Gut microbiota abundance (class Methanobacteria id.119) || id:ebi-a-GCST90016920	MR Egger	3	0.60822	0.36536	0.344371
finn-b-F5_INSOMNIA	insomnia	Gut microbiota abundance (class Methanobacteria id.119) || id:ebi-a-GCST90016920	Weighted median	3	0.129168	0.101715	0.204119
finn-b-F5_INSOMNIA	insomnia	Gut microbiota abundance (class Methanobacteria id.119) || id:ebi-a-GCST90016920	Inverse variance weighted	3	0.0757907	0.085719	0.376601
finn-b-F5_INSOMNIA	insomnia	Gut microbiota abundance (class Methanobacteria id.119) || id:ebi-a-GCST90016920	Simple mode	3	0.143154	0.136549	0.404478
finn-b-F5_INSOMNIA	insomnia	Gut microbiota abundance (class Methanobacteria id.119) || id:ebi-a-GCST90016920	Weighted mode	3	0.146625	0.118129	0.340357
finn-b-F5_INSOMNIA	insomnia	Gut microbiota abundance (class Mollicutes id.3920) || id:ebi-a-GCST90016921	MR Egger	3	-0.054189	0.200781	0.832181
finn-b-F5_INSOMNIA	insomnia	Gut microbiota abundance (class Mollicutes id.3920) || id:ebi-a-GCST90016921	Weighted median	3	-0.046592	0.0502464	0.353786
finn-b-F5_INSOMNIA	insomnia	Gut microbiota abundance (class Mollicutes id.3920) || id:ebi-a-GCST90016921	Inverse variance weighted	3	-0.048066	0.0439984	0.274636
finn-b-F5_INSOMNIA	insomnia	Gut microbiota abundance (class Mollicutes id.3920) || id:ebi-a-GCST90016921	Simple mode	3	-0.045511	0.0583534	0.517081
finn-b-F5_INSOMNIA	insomnia	Gut microbiota abundance (class Mollicutes id.3920) || id:ebi-a-GCST90016921	Weighted mode	3	-0.0454434	0.0555077	0.498995
finn-b-F5_INSOMNIA	insomnia	Gut microbiota abundance (class Negativicutes id.2164) || id:ebi-a-GCST90016922	MR Egger	3	0.181491	0.404435	0.731464
finn-b-F5_INSOMNIA	insomnia	Gut microbiota abundance (class Negativicutes id.2164) || id:ebi-a-GCST90016922	Weighted median	3	-0.0622932	0.0485748	0.199696
finn-b-F5_INSOMNIA	insomnia	Gut microbiota abundance (class Negativicutes id.2164) || id:ebi-a-GCST90016922	Inverse variance weighted	3	-0.0143577	0.0700448	0.837588
finn-b-F5_INSOMNIA	insomnia	Gut microbiota abundance (class Negativicutes id.2164) || id:ebi-a-GCST90016922	Simple mode	3	-0.096266	0.0696137	0.300863
finn-b-F5_INSOMNIA	insomnia	Gut microbiota abundance (class Negativicutes id.2164) || id:ebi-a-GCST90016922	Weighted mode	3	-0.0977144	0.0730037	0.312606
finn-b-F5_INSOMNIA	insomnia	Gut microbiota abundance (class Verrucomicrobiae id.4029) || id:ebi-a-GCST90016923	MR Egger	3	0.0681437	0.498777	0.913559
finn-b-F5_INSOMNIA	insomnia	Gut microbiota abundance (class Verrucomicrobiae id.4029) || id:ebi-a-GCST90016923	Weighted median	3	-0.0226264	0.0596977	0.704676
finn-b-F5_INSOMNIA	insomnia	Gut microbiota abundance (class Verrucomicrobiae id.4029) || id:ebi-a-GCST90016923	Inverse variance weighted	3	0.0163748	0.0778485	0.833401
finn-b-F5_INSOMNIA	insomnia	Gut microbiota abundance (class Verrucomicrobiae id.4029) || id:ebi-a-GCST90016923	Simple mode	3	-0.0425191	0.0939112	0.695095
finn-b-F5_INSOMNIA	insomnia	Gut microbiota abundance (class Verrucomicrobiae id.4029) || id:ebi-a-GCST90016923	Weighted mode	3	-0.0544713	0.072623	0.531452
finn-b-F5_INSOMNIA	insomnia	Gut microbiota abundance (family Acidaminococcaceae id.2166) || id:ebi-a-GCST90016924	MR Egger	3	0.00978967	0.494925	0.987409
finn-b-F5_INSOMNIA	insomnia	Gut microbiota abundance (family Acidaminococcaceae id.2166) || id:ebi-a-GCST90016924	Weighted median	3	0.0936885	0.0640076	0.143273
finn-b-F5_INSOMNIA	insomnia	Gut microbiota abundance (family Acidaminococcaceae id.2166) || id:ebi-a-GCST90016924	Inverse variance weighted	3	0.0639711	0.0773259	0.408071
finn-b-F5_INSOMNIA	insomnia	Gut microbiota abundance (family Acidaminococcaceae id.2166) || id:ebi-a-GCST90016924	Simple mode	3	0.123295	0.0820132	0.271628
finn-b-F5_INSOMNIA	insomnia	Gut microbiota abundance (family Acidaminococcaceae id.2166) || id:ebi-a-GCST90016924	Weighted mode	3	0.131764	0.09646	0.305261
finn-b-F5_INSOMNIA	insomnia	Gut microbiota abundance (family Actinomycetaceae id.421) || id:ebi-a-GCST90016925	MR Egger	3	-0.0335706	0.245791	0.913584
finn-b-F5_INSOMNIA	insomnia	Gut microbiota abundance (family Actinomycetaceae id.421) || id:ebi-a-GCST90016925	Weighted median	3	0.0843483	0.0667368	0.206268
finn-b-F5_INSOMNIA	insomnia	Gut microbiota abundance (family Actinomycetaceae id.421) || id:ebi-a-GCST90016925	Inverse variance weighted	3	0.06443	0.0544079	0.236333
finn-b-F5_INSOMNIA	insomnia	Gut microbiota abundance (family Actinomycetaceae id.421) || id:ebi-a-GCST90016925	Simple mode	3	0.108984	0.081944	0.31492
finn-b-F5_INSOMNIA	insomnia	Gut microbiota abundance (family Actinomycetaceae id.421) || id:ebi-a-GCST90016925	Weighted mode	3	0.110029	0.080059	0.303074
finn-b-F5_INSOMNIA	insomnia	Gut microbiota abundance (family Alcaligenaceae id.2875) || id:ebi-a-GCST90016926	MR Egger	3	-0.0522277	0.163185	0.802807
finn-b-F5_INSOMNIA	insomnia	Gut microbiota abundance (family Alcaligenaceae id.2875) || id:ebi-a-GCST90016926	Weighted median	3	0.0431506	0.044186	0.328783
finn-b-F5_INSOMNIA	insomnia	Gut microbiota abundance (family Alcaligenaceae id.2875) || id:ebi-a-GCST90016926	Inverse variance weighted	3	0.0517051	0.0357885	0.14853
finn-b-F5_INSOMNIA	insomnia	Gut microbiota abundance (family Alcaligenaceae id.2875) || id:ebi-a-GCST90016926	Simple mode	3	0.0372292	0.0515811	0.545418
finn-b-F5_INSOMNIA	insomnia	Gut microbiota abundance (family Alcaligenaceae id.2875) || id:ebi-a-GCST90016926	Weighted mode	3	0.0382269	0.0494888	0.520647
finn-b-F5_INSOMNIA	insomnia	Gut microbiota abundance (family Bacteroidaceae id.917) || id:ebi-a-GCST90016927	MR Egger	3	0.232205	0.156476	0.377498
finn-b-F5_INSOMNIA	insomnia	Gut microbiota abundance (family Bacteroidaceae id.917) || id:ebi-a-GCST90016927	Weighted median	3	0.0417883	0.0429181	0.330218
finn-b-F5_INSOMNIA	insomnia	Gut microbiota abundance (family Bacteroidaceae id.917) || id:ebi-a-GCST90016927	Inverse variance weighted	3	0.0136761	0.0347889	0.694233
finn-b-F5_INSOMNIA	insomnia	Gut microbiota abundance (family Bacteroidaceae id.917) || id:ebi-a-GCST90016927	Simple mode	3	0.0426761	0.0480964	0.468529
finn-b-F5_INSOMNIA	insomnia	Gut microbiota abundance (family Bacteroidaceae id.917) || id:ebi-a-GCST90016927	Weighted mode	3	0.0424275	0.0423984	0.422386
finn-b-F5_INSOMNIA	insomnia	Gut microbiota abundance (family Bacteroidales S24 7group id.11173) || id:ebi-a-GCST90016928	MR Egger	3	0.12947	0.315223	0.751898
finn-b-F5_INSOMNIA	insomnia	Gut microbiota abundance (family Bacteroidales S24 7group id.11173) || id:ebi-a-GCST90016928	Weighted median	3	-0.0822589	0.0622057	0.186045
finn-b-F5_INSOMNIA	insomnia	Gut microbiota abundance (family Bacteroidales S24 7group id.11173) || id:ebi-a-GCST90016928	Inverse variance weighted	3	-0.0403285	0.0560195	0.471586
finn-b-F5_INSOMNIA	insomnia	Gut microbiota abundance (family Bacteroidales S24 7group id.11173) || id:ebi-a-GCST90016928	Simple mode	3	-0.104708	0.0908257	0.368154
finn-b-F5_INSOMNIA	insomnia	Gut microbiota abundance (family Bacteroidales S24 7group id.11173) || id:ebi-a-GCST90016928	Weighted mode	3	-0.105134	0.0970554	0.391919
finn-b-F5_INSOMNIA	insomnia	Gut microbiota abundance (family Bifidobacteriaceae id.433) || id:ebi-a-GCST90016929	MR Egger	3	0.353156	0.54797	0.635544
finn-b-F5_INSOMNIA	insomnia	Gut microbiota abundance (family Bifidobacteriaceae id.433) || id:ebi-a-GCST90016929	Weighted median	3	-0.052468	0.0572422	0.359354
finn-b-F5_INSOMNIA	insomnia	Gut microbiota abundance (family Bifidobacteriaceae id.433) || id:ebi-a-GCST90016929	Inverse variance weighted	3	0.024739	0.100094	0.804787
finn-b-F5_INSOMNIA	insomnia	Gut microbiota abundance (family Bifidobacteriaceae id.433) || id:ebi-a-GCST90016929	Simple mode	3	-0.0786252	0.0591953	0.315398
finn-b-F5_INSOMNIA	insomnia	Gut microbiota abundance (family Bifidobacteriaceae id.433) || id:ebi-a-GCST90016929	Weighted mode	3	-0.0704186	0.0561799	0.33671
finn-b-F5_INSOMNIA	insomnia	Gut microbiota abundance (family Clostridiaceae1 id.1869) || id:ebi-a-GCST90016931	MR Egger	3	0.107837	0.178914	0.654683
finn-b-F5_INSOMNIA	insomnia	Gut microbiota abundance (family Clostridiaceae1 id.1869) || id:ebi-a-GCST90016931	Weighted median	3	0.00493324	0.0486402	0.919215
finn-b-F5_INSOMNIA	insomnia	Gut microbiota abundance (family Clostridiaceae1 id.1869) || id:ebi-a-GCST90016931	Inverse variance weighted	3	0.0249355	0.0393243	0.526016
finn-b-F5_INSOMNIA	insomnia	Gut microbiota abundance (family Clostridiaceae1 id.1869) || id:ebi-a-GCST90016931	Simple mode	3	-0.00475067	0.0606158	0.944666
finn-b-F5_INSOMNIA	insomnia	Gut microbiota abundance (family Clostridiaceae1 id.1869) || id:ebi-a-GCST90016931	Weighted mode	3	-0.00358734	0.0595268	0.957425
finn-b-F5_INSOMNIA	insomnia	Gut microbiota abundance (family Clostridiales vadin BB60 group id.11286) || id:ebi-a-GCST90016932	MR Egger	3	-0.203197	0.207948	0.507356
finn-b-F5_INSOMNIA	insomnia	Gut microbiota abundance (family Clostridiales vadin BB60 group id.11286) || id:ebi-a-GCST90016932	Weighted median	3	-0.0471713	0.0568349	0.406555
finn-b-F5_INSOMNIA	insomnia	Gut microbiota abundance (family Clostridiales vadin BB60 group id.11286) || id:ebi-a-GCST90016932	Inverse variance weighted	3	-0.0476666	0.0453781	0.293519
finn-b-F5_INSOMNIA	insomnia	Gut microbiota abundance (family Clostridiales vadin BB60 group id.11286) || id:ebi-a-GCST90016932	Simple mode	3	-0.0294929	0.0700365	0.714616
finn-b-F5_INSOMNIA	insomnia	Gut microbiota abundance (family Clostridiales vadin BB60 group id.11286) || id:ebi-a-GCST90016932	Weighted mode	3	-0.0555868	0.0683225	0.501335
finn-b-F5_INSOMNIA	insomnia	Gut microbiota abundance (family Coriobacteriaceae id.811) || id:ebi-a-GCST90016933	MR Egger	3	-0.0444	0.158839	0.826476
finn-b-F5_INSOMNIA	insomnia	Gut microbiota abundance (family Coriobacteriaceae id.811) || id:ebi-a-GCST90016933	Weighted median	3	0.0103312	0.0415147	0.803472
finn-b-F5_INSOMNIA	insomnia	Gut microbiota abundance (family Coriobacteriaceae id.811) || id:ebi-a-GCST90016933	Inverse variance weighted	3	0.000993129	0.0349112	0.977305
finn-b-F5_INSOMNIA	insomnia	Gut microbiota abundance (family Coriobacteriaceae id.811) || id:ebi-a-GCST90016933	Simple mode	3	0.0256829	0.0545378	0.684066
finn-b-F5_INSOMNIA	insomnia	Gut microbiota abundance (family Coriobacteriaceae id.811) || id:ebi-a-GCST90016933	Weighted mode	3	0.0272822	0.0537841	0.662378
finn-b-F5_INSOMNIA	insomnia	Gut microbiota abundance (family Defluviitaleaceae id.1924) || id:ebi-a-GCST90016934	MR Egger	3	0.461552	0.345487	0.409067
finn-b-F5_INSOMNIA	insomnia	Gut microbiota abundance (family Defluviitaleaceae id.1924) || id:ebi-a-GCST90016934	Weighted median	3	0.0499953	0.0774303	0.518486
finn-b-F5_INSOMNIA	insomnia	Gut microbiota abundance (family Defluviitaleaceae id.1924) || id:ebi-a-GCST90016934	Inverse variance weighted	3	0.0686457	0.0825762	0.405804
finn-b-F5_INSOMNIA	insomnia	Gut microbiota abundance (family Defluviitaleaceae id.1924) || id:ebi-a-GCST90016934	Simple mode	3	0.017976	0.103324	0.8779
finn-b-F5_INSOMNIA	insomnia	Gut microbiota abundance (family Defluviitaleaceae id.1924) || id:ebi-a-GCST90016934	Weighted mode	3	0.0348783	0.091052	0.738557
finn-b-F5_INSOMNIA	insomnia	Gut microbiota abundance (family Desulfovibrionaceae id.3169) || id:ebi-a-GCST90016935	MR Egger	3	0.124696	0.172093	0.600815
finn-b-F5_INSOMNIA	insomnia	Gut microbiota abundance (family Desulfovibrionaceae id.3169) || id:ebi-a-GCST90016935	Weighted median	3	-0.0412241	0.0461491	0.371707
finn-b-F5_INSOMNIA	insomnia	Gut microbiota abundance (family Desulfovibrionaceae id.3169) || id:ebi-a-GCST90016935	Inverse variance weighted	3	-0.0629403	0.0377984	0.0958819
finn-b-F5_INSOMNIA	insomnia	Gut microbiota abundance (family Desulfovibrionaceae id.3169) || id:ebi-a-GCST90016935	Simple mode	3	-0.037383	0.0551787	0.56796
finn-b-F5_INSOMNIA	insomnia	Gut microbiota abundance (family Desulfovibrionaceae id.3169) || id:ebi-a-GCST90016935	Weighted mode	3	-0.0380585	0.0531703	0.548412
finn-b-F5_INSOMNIA	insomnia	Gut microbiota abundance (family Enterobacteriaceae id.3469) || id:ebi-a-GCST90016936	MR Egger	3	-0.0786088	0.181438	0.739724
finn-b-F5_INSOMNIA	insomnia	Gut microbiota abundance (family Enterobacteriaceae id.3469) || id:ebi-a-GCST90016936	Weighted median	3	-0.0235956	0.0473506	0.618261
finn-b-F5_INSOMNIA	insomnia	Gut microbiota abundance (family Enterobacteriaceae id.3469) || id:ebi-a-GCST90016936	Inverse variance weighted	3	-0.0261942	0.0399356	0.511882
finn-b-F5_INSOMNIA	insomnia	Gut microbiota abundance (family Enterobacteriaceae id.3469) || id:ebi-a-GCST90016936	Simple mode	3	-0.0135263	0.0545038	0.827158
finn-b-F5_INSOMNIA	insomnia	Gut microbiota abundance (family Enterobacteriaceae id.3469) || id:ebi-a-GCST90016936	Weighted mode	3	-0.0152706	0.052513	0.798589
finn-b-F5_INSOMNIA	insomnia	Gut microbiota abundance (family Erysipelotrichaceae id.2149) || id:ebi-a-GCST90016937	MR Egger	3	0.0231652	0.156826	0.906638
finn-b-F5_INSOMNIA	insomnia	Gut microbiota abundance (family Erysipelotrichaceae id.2149) || id:ebi-a-GCST90016937	Weighted median	3	-0.0576239	0.042205	0.172149
finn-b-F5_INSOMNIA	insomnia	Gut microbiota abundance (family Erysipelotrichaceae id.2149) || id:ebi-a-GCST90016937	Inverse variance weighted	3	-0.0680692	0.0344112	0.0479161
finn-b-F5_INSOMNIA	insomnia	Gut microbiota abundance (family Erysipelotrichaceae id.2149) || id:ebi-a-GCST90016937	Simple mode	3	-0.05564	0.0504906	0.385349
finn-b-F5_INSOMNIA	insomnia	Gut microbiota abundance (family Erysipelotrichaceae id.2149) || id:ebi-a-GCST90016937	Weighted mode	3	-0.056128	0.0469009	0.354028
finn-b-F5_INSOMNIA	insomnia	Gut microbiota abundance (family Family XIII id.1957) || id:ebi-a-GCST90016939	MR Egger	3	0.0307276	0.252683	0.922962
finn-b-F5_INSOMNIA	insomnia	Gut microbiota abundance (family Family XIII id.1957) || id:ebi-a-GCST90016939	Weighted median	3	0.019068	0.0449403	0.671349
finn-b-F5_INSOMNIA	insomnia	Gut microbiota abundance (family Family XIII id.1957) || id:ebi-a-GCST90016939	Inverse variance weighted	3	0.0316515	0.039313	0.420752
finn-b-F5_INSOMNIA	insomnia	Gut microbiota abundance (family Family XIII id.1957) || id:ebi-a-GCST90016939	Simple mode	3	0.0149535	0.0656705	0.841035
finn-b-F5_INSOMNIA	insomnia	Gut microbiota abundance (family Family XIII id.1957) || id:ebi-a-GCST90016939	Weighted mode	3	-0.000424434	0.0656141	0.995426
finn-b-F5_INSOMNIA	insomnia	Gut microbiota abundance (family Lachnospiraceae id.1987) || id:ebi-a-GCST90016940	MR Egger	3	0.0795187	0.156288	0.700369
finn-b-F5_INSOMNIA	insomnia	Gut microbiota abundance (family Lachnospiraceae id.1987) || id:ebi-a-GCST90016940	Weighted median	3	-0.00137729	0.0411321	0.973288
finn-b-F5_INSOMNIA	insomnia	Gut microbiota abundance (family Lachnospiraceae id.1987) || id:ebi-a-GCST90016940	Inverse variance weighted	3	0.0100547	0.0342787	0.769276
finn-b-F5_INSOMNIA	insomnia	Gut microbiota abundance (family Lachnospiraceae id.1987) || id:ebi-a-GCST90016940	Simple mode	3	-0.0121885	0.049765	0.829354
finn-b-F5_INSOMNIA	insomnia	Gut microbiota abundance (family Lachnospiraceae id.1987) || id:ebi-a-GCST90016940	Weighted mode	3	-0.010454	0.0501087	0.854058
finn-b-F5_INSOMNIA	insomnia	Gut microbiota abundance (family Lactobacillaceae id.1836) || id:ebi-a-GCST90016941	MR Egger	3	0.142004	0.255985	0.67757
finn-b-F5_INSOMNIA	insomnia	Gut microbiota abundance (family Lactobacillaceae id.1836) || id:ebi-a-GCST90016941	Weighted median	3	0.00980069	0.0643725	0.87899
finn-b-F5_INSOMNIA	insomnia	Gut microbiota abundance (family Lactobacillaceae id.1836) || id:ebi-a-GCST90016941	Inverse variance weighted	3	0.00463895	0.0564699	0.934528
finn-b-F5_INSOMNIA	insomnia	Gut microbiota abundance (family Lactobacillaceae id.1836) || id:ebi-a-GCST90016941	Simple mode	3	0.0169913	0.0807656	0.85286
finn-b-F5_INSOMNIA	insomnia	Gut microbiota abundance (family Lactobacillaceae id.1836) || id:ebi-a-GCST90016941	Weighted mode	3	0.0158212	0.0822657	0.86525
finn-b-F5_INSOMNIA	insomnia	Gut microbiota abundance (family Methanobacteriaceae id.121) || id:ebi-a-GCST90016942	MR Egger	3	0.60822	0.36536	0.344371
finn-b-F5_INSOMNIA	insomnia	Gut microbiota abundance (family Methanobacteriaceae id.121) || id:ebi-a-GCST90016942	Weighted median	3	0.129168	0.10025	0.197584
finn-b-F5_INSOMNIA	insomnia	Gut microbiota abundance (family Methanobacteriaceae id.121) || id:ebi-a-GCST90016942	Inverse variance weighted	3	0.0757907	0.085719	0.376601
finn-b-F5_INSOMNIA	insomnia	Gut microbiota abundance (family Methanobacteriaceae id.121) || id:ebi-a-GCST90016942	Simple mode	3	0.143154	0.125653	0.372654
finn-b-F5_INSOMNIA	insomnia	Gut microbiota abundance (family Methanobacteriaceae id.121) || id:ebi-a-GCST90016942	Weighted mode	3	0.146625	0.122981	0.355442
finn-b-F5_INSOMNIA	insomnia	Gut microbiota abundance (family Oxalobacteraceae id.2966) || id:ebi-a-GCST90016943	MR Egger	3	-0.054381	0.30234	0.886705
finn-b-F5_INSOMNIA	insomnia	Gut microbiota abundance (family Oxalobacteraceae id.2966) || id:ebi-a-GCST90016943	Weighted median	3	0.0634794	0.0827733	0.443137
finn-b-F5_INSOMNIA	insomnia	Gut microbiota abundance (family Oxalobacteraceae id.2966) || id:ebi-a-GCST90016943	Inverse variance weighted	3	0.0585848	0.0664985	0.37832
finn-b-F5_INSOMNIA	insomnia	Gut microbiota abundance (family Oxalobacteraceae id.2966) || id:ebi-a-GCST90016943	Simple mode	3	0.0861205	0.0872263	0.42756
finn-b-F5_INSOMNIA	insomnia	Gut microbiota abundance (family Oxalobacteraceae id.2966) || id:ebi-a-GCST90016943	Weighted mode	3	0.0833261	0.0916195	0.459098
finn-b-F5_INSOMNIA	insomnia	Gut microbiota abundance (family Pasteurellaceae id.3689) || id:ebi-a-GCST90016944	MR Egger	3	0.340628	0.217341	0.361559
finn-b-F5_INSOMNIA	insomnia	Gut microbiota abundance (family Pasteurellaceae id.3689) || id:ebi-a-GCST90016944	Weighted median	3	0.0455906	0.0608454	0.453684
finn-b-F5_INSOMNIA	insomnia	Gut microbiota abundance (family Pasteurellaceae id.3689) || id:ebi-a-GCST90016944	Inverse variance weighted	3	0.0221058	0.0523587	0.672879
finn-b-F5_INSOMNIA	insomnia	Gut microbiota abundance (family Pasteurellaceae id.3689) || id:ebi-a-GCST90016944	Simple mode	3	0.0581973	0.0787195	0.53672
finn-b-F5_INSOMNIA	insomnia	Gut microbiota abundance (family Pasteurellaceae id.3689) || id:ebi-a-GCST90016944	Weighted mode	3	0.0621968	0.0739256	0.488719
finn-b-F5_INSOMNIA	insomnia	Gut microbiota abundance (family Peptococcaceae id.2024) || id:ebi-a-GCST90016945	MR Egger	3	-0.00316567	0.315246	0.993607
finn-b-F5_INSOMNIA	insomnia	Gut microbiota abundance (family Peptococcaceae id.2024) || id:ebi-a-GCST90016945	Weighted median	3	-0.0816547	0.0577145	0.157126
finn-b-F5_INSOMNIA	insomnia	Gut microbiota abundance (family Peptococcaceae id.2024) || id:ebi-a-GCST90016945	Inverse variance weighted	3	-0.0555735	0.049783	0.264287
finn-b-F5_INSOMNIA	insomnia	Gut microbiota abundance (family Peptococcaceae id.2024) || id:ebi-a-GCST90016945	Simple mode	3	-0.0992262	0.0779363	0.330925
finn-b-F5_INSOMNIA	insomnia	Gut microbiota abundance (family Peptococcaceae id.2024) || id:ebi-a-GCST90016945	Weighted mode	3	-0.104134	0.0824758	0.334012
finn-b-F5_INSOMNIA	insomnia	Gut microbiota abundance (family Peptostreptococcaceae id.2042) || id:ebi-a-GCST90016946	MR Egger	3	0.0765656	0.265422	0.82121
finn-b-F5_INSOMNIA	insomnia	Gut microbiota abundance (family Peptostreptococcaceae id.2042) || id:ebi-a-GCST90016946	Weighted median	3	-0.0673941	0.0485557	0.165144
finn-b-F5_INSOMNIA	insomnia	Gut microbiota abundance (family Peptostreptococcaceae id.2042) || id:ebi-a-GCST90016946	Inverse variance weighted	3	-0.0248121	0.0442918	0.575345
finn-b-F5_INSOMNIA	insomnia	Gut microbiota abundance (family Peptostreptococcaceae id.2042) || id:ebi-a-GCST90016946	Simple mode	3	-0.0679309	0.0618245	0.386468
finn-b-F5_INSOMNIA	insomnia	Gut microbiota abundance (family Peptostreptococcaceae id.2042) || id:ebi-a-GCST90016946	Weighted mode	3	-0.068213	0.0563768	0.349901
finn-b-F5_INSOMNIA	insomnia	Gut microbiota abundance (family Porphyromonadaceae id.943) || id:ebi-a-GCST90016947	MR Egger	3	0.140654	0.298635	0.719778
finn-b-F5_INSOMNIA	insomnia	Gut microbiota abundance (family Porphyromonadaceae id.943) || id:ebi-a-GCST90016947	Weighted median	3	-0.0592234	0.0425334	0.163802
finn-b-F5_INSOMNIA	insomnia	Gut microbiota abundance (family Porphyromonadaceae id.943) || id:ebi-a-GCST90016947	Inverse variance weighted	3	-0.0223545	0.0530817	0.673658
finn-b-F5_INSOMNIA	insomnia	Gut microbiota abundance (family Porphyromonadaceae id.943) || id:ebi-a-GCST90016947	Simple mode	3	-0.0854033	0.0709546	0.351867
finn-b-F5_INSOMNIA	insomnia	Gut microbiota abundance (family Porphyromonadaceae id.943) || id:ebi-a-GCST90016947	Weighted mode	3	-0.0858244	0.0783219	0.387507
finn-b-F5_INSOMNIA	insomnia	Gut microbiota abundance (family Prevotellaceae id.960) || id:ebi-a-GCST90016948	MR Egger	3	-0.105784	0.256253	0.750764
finn-b-F5_INSOMNIA	insomnia	Gut microbiota abundance (family Prevotellaceae id.960) || id:ebi-a-GCST90016948	Weighted median	3	0.0414671	0.0488038	0.39551
finn-b-F5_INSOMNIA	insomnia	Gut microbiota abundance (family Prevotellaceae id.960) || id:ebi-a-GCST90016948	Inverse variance weighted	3	0.0131769	0.0439826	0.764487
finn-b-F5_INSOMNIA	insomnia	Gut microbiota abundance (family Prevotellaceae id.960) || id:ebi-a-GCST90016948	Simple mode	3	0.0570452	0.0613628	0.450699
finn-b-F5_INSOMNIA	insomnia	Gut microbiota abundance (family Prevotellaceae id.960) || id:ebi-a-GCST90016948	Weighted mode	3	0.0558301	0.0651595	0.48182
finn-b-F5_INSOMNIA	insomnia	Gut microbiota abundance (family Rhodospirillaceae id.2717) || id:ebi-a-GCST90016949	MR Egger	3	-0.283664	0.244686	0.453119
finn-b-F5_INSOMNIA	insomnia	Gut microbiota abundance (family Rhodospirillaceae id.2717) || id:ebi-a-GCST90016949	Weighted median	3	0.0242675	0.0650986	0.709311
finn-b-F5_INSOMNIA	insomnia	Gut microbiota abundance (family Rhodospirillaceae id.2717) || id:ebi-a-GCST90016949	Inverse variance weighted	3	0.021199	0.0610039	0.728214
finn-b-F5_INSOMNIA	insomnia	Gut microbiota abundance (family Rhodospirillaceae id.2717) || id:ebi-a-GCST90016949	Simple mode	3	0.0781168	0.0920042	0.485268
finn-b-F5_INSOMNIA	insomnia	Gut microbiota abundance (family Rhodospirillaceae id.2717) || id:ebi-a-GCST90016949	Weighted mode	3	0.0347184	0.0927963	0.744245
finn-b-F5_INSOMNIA	insomnia	Gut microbiota abundance (family Rikenellaceae id.967) || id:ebi-a-GCST90016950	MR Egger	3	0.0228205	0.16028	0.909964
finn-b-F5_INSOMNIA	insomnia	Gut microbiota abundance (family Rikenellaceae id.967) || id:ebi-a-GCST90016950	Weighted median	3	-0.00560974	0.0414332	0.892302
finn-b-F5_INSOMNIA	insomnia	Gut microbiota abundance (family Rikenellaceae id.967) || id:ebi-a-GCST90016950	Inverse variance weighted	3	-0.00309877	0.0352039	0.929858
finn-b-F5_INSOMNIA	insomnia	Gut microbiota abundance (family Rikenellaceae id.967) || id:ebi-a-GCST90016950	Simple mode	3	-0.0102544	0.0477933	0.850002
finn-b-F5_INSOMNIA	insomnia	Gut microbiota abundance (family Rikenellaceae id.967) || id:ebi-a-GCST90016950	Weighted mode	3	-0.00925198	0.0462879	0.860055
finn-b-F5_INSOMNIA	insomnia	Gut microbiota abundance (family Ruminococcaceae id.2050) || id:ebi-a-GCST90016951	MR Egger	3	-0.24259	0.156335	0.364438
finn-b-F5_INSOMNIA	insomnia	Gut microbiota abundance (family Ruminococcaceae id.2050) || id:ebi-a-GCST90016951	Weighted median	3	-0.0342142	0.0423221	0.418847
finn-b-F5_INSOMNIA	insomnia	Gut microbiota abundance (family Ruminococcaceae id.2050) || id:ebi-a-GCST90016951	Inverse variance weighted	3	-0.0027184	0.038153	0.943199
finn-b-F5_INSOMNIA	insomnia	Gut microbiota abundance (family Ruminococcaceae id.2050) || id:ebi-a-GCST90016951	Simple mode	3	-0.0342533	0.0533229	0.586437
finn-b-F5_INSOMNIA	insomnia	Gut microbiota abundance (family Ruminococcaceae id.2050) || id:ebi-a-GCST90016951	Weighted mode	3	-0.0342533	0.0474663	0.545481
finn-b-F5_INSOMNIA	insomnia	Gut microbiota abundance (family Streptococcaceae id.1850) || id:ebi-a-GCST90016952	MR Egger	3	0.244238	0.16526	0.378707
finn-b-F5_INSOMNIA	insomnia	Gut microbiota abundance (family Streptococcaceae id.1850) || id:ebi-a-GCST90016952	Weighted median	3	0.0238701	0.0470003	0.611544
finn-b-F5_INSOMNIA	insomnia	Gut microbiota abundance (family Streptococcaceae id.1850) || id:ebi-a-GCST90016952	Inverse variance weighted	3	0.0260673	0.0414058	0.528985
finn-b-F5_INSOMNIA	insomnia	Gut microbiota abundance (family Streptococcaceae id.1850) || id:ebi-a-GCST90016952	Simple mode	3	-0.00161275	0.0679368	0.983216
finn-b-F5_INSOMNIA	insomnia	Gut microbiota abundance (family Streptococcaceae id.1850) || id:ebi-a-GCST90016952	Weighted mode	3	0.0297055	0.0596458	0.667833
finn-b-F5_INSOMNIA	insomnia	Gut microbiota abundance (unknown family id.1000001214) || id:ebi-a-GCST90016953	MR Egger	3	0.186409	0.284297	0.630531
finn-b-F5_INSOMNIA	insomnia	Gut microbiota abundance (unknown family id.1000001214) || id:ebi-a-GCST90016953	Weighted median	3	-0.0676183	0.0745315	0.364277
finn-b-F5_INSOMNIA	insomnia	Gut microbiota abundance (unknown family id.1000001214) || id:ebi-a-GCST90016953	Inverse variance weighted	3	-0.0702122	0.0620858	0.258102
finn-b-F5_INSOMNIA	insomnia	Gut microbiota abundance (unknown family id.1000001214) || id:ebi-a-GCST90016953	Simple mode	3	-0.110428	0.0958182	0.368276
finn-b-F5_INSOMNIA	insomnia	Gut microbiota abundance (unknown family id.1000001214) || id:ebi-a-GCST90016953	Weighted mode	3	-0.0473025	0.0948342	0.667383
finn-b-F5_INSOMNIA	insomnia	Gut microbiota abundance (unknown family id.1000005471) || id:ebi-a-GCST90016954	MR Egger	3	0.0998363	0.210728	0.718332
finn-b-F5_INSOMNIA	insomnia	Gut microbiota abundance (unknown family id.1000005471) || id:ebi-a-GCST90016954	Weighted median	3	-0.035201	0.055299	0.524413
finn-b-F5_INSOMNIA	insomnia	Gut microbiota abundance (unknown family id.1000005471) || id:ebi-a-GCST90016954	Inverse variance weighted	3	-0.0332454	0.0462062	0.471832
finn-b-F5_INSOMNIA	insomnia	Gut microbiota abundance (unknown family id.1000005471) || id:ebi-a-GCST90016954	Simple mode	3	-0.0583634	0.0662533	0.471284
finn-b-F5_INSOMNIA	insomnia	Gut microbiota abundance (unknown family id.1000005471) || id:ebi-a-GCST90016954	Weighted mode	3	-0.0439968	0.0692051	0.589985
finn-b-F5_INSOMNIA	insomnia	Gut microbiota abundance (unknown family id.1000006161) || id:ebi-a-GCST90016955	MR Egger	3	-0.00903051	0.303068	0.981036
finn-b-F5_INSOMNIA	insomnia	Gut microbiota abundance (unknown family id.1000006161) || id:ebi-a-GCST90016955	Weighted median	3	-0.141561	0.0819919	0.084253
finn-b-F5_INSOMNIA	insomnia	Gut microbiota abundance (unknown family id.1000006161) || id:ebi-a-GCST90016955	Inverse variance weighted	3	-0.14917	0.0659044	0.0236096
finn-b-F5_INSOMNIA	insomnia	Gut microbiota abundance (unknown family id.1000006161) || id:ebi-a-GCST90016955	Simple mode	3	-0.139664	0.0910483	0.264781
finn-b-F5_INSOMNIA	insomnia	Gut microbiota abundance (unknown family id.1000006161) || id:ebi-a-GCST90016955	Weighted mode	3	-0.133774	0.0865538	0.26224
finn-b-F5_INSOMNIA	insomnia	Gut microbiota abundance (family Veillonellaceae id.2172) || id:ebi-a-GCST90016956	MR Egger	3	0.100191	0.27349	0.776446
finn-b-F5_INSOMNIA	insomnia	Gut microbiota abundance (family Veillonellaceae id.2172) || id:ebi-a-GCST90016956	Weighted median	3	-0.0605453	0.0462139	0.190159
finn-b-F5_INSOMNIA	insomnia	Gut microbiota abundance (family Veillonellaceae id.2172) || id:ebi-a-GCST90016956	Inverse variance weighted	3	-0.0349985	0.0476153	0.462323
finn-b-F5_INSOMNIA	insomnia	Gut microbiota abundance (family Veillonellaceae id.2172) || id:ebi-a-GCST90016956	Simple mode	3	-0.0907752	0.0712792	0.330826
finn-b-F5_INSOMNIA	insomnia	Gut microbiota abundance (family Veillonellaceae id.2172) || id:ebi-a-GCST90016956	Weighted mode	3	-0.0922265	0.0792696	0.364681
finn-b-F5_INSOMNIA	insomnia	Gut microbiota abundance (family Verrucomicrobiaceae id.4036) || id:ebi-a-GCST90016957	MR Egger	3	0.0683919	0.49847	0.913195
finn-b-F5_INSOMNIA	insomnia	Gut microbiota abundance (family Verrucomicrobiaceae id.4036) || id:ebi-a-GCST90016957	Weighted median	3	-0.0226123	0.0642161	0.724742
finn-b-F5_INSOMNIA	insomnia	Gut microbiota abundance (family Verrucomicrobiaceae id.4036) || id:ebi-a-GCST90016957	Inverse variance weighted	3	0.0164403	0.0778042	0.83265
finn-b-F5_INSOMNIA	insomnia	Gut microbiota abundance (family Verrucomicrobiaceae id.4036) || id:ebi-a-GCST90016957	Simple mode	3	-0.0423141	0.0882876	0.679032
finn-b-F5_INSOMNIA	insomnia	Gut microbiota abundance (family Verrucomicrobiaceae id.4036) || id:ebi-a-GCST90016957	Weighted mode	3	-0.0542476	0.0780232	0.558803
finn-b-F5_INSOMNIA	insomnia	Gut microbiota abundance (family Victivallaceae id.2255) || id:ebi-a-GCST90016958	MR Egger	3	0.209674	0.343693	0.65127
finn-b-F5_INSOMNIA	insomnia	Gut microbiota abundance (family Victivallaceae id.2255) || id:ebi-a-GCST90016958	Weighted median	3	0.0606314	0.0929541	0.514226
finn-b-F5_INSOMNIA	insomnia	Gut microbiota abundance (family Victivallaceae id.2255) || id:ebi-a-GCST90016958	Inverse variance weighted	3	0.06558	0.0738535	0.374555
finn-b-F5_INSOMNIA	insomnia	Gut microbiota abundance (family Victivallaceae id.2255) || id:ebi-a-GCST90016958	Simple mode	3	0.030444	0.105844	0.800695
finn-b-F5_INSOMNIA	insomnia	Gut microbiota abundance (family Victivallaceae id.2255) || id:ebi-a-GCST90016958	Weighted mode	3	0.0408608	0.109267	0.744361
finn-b-F5_INSOMNIA	insomnia	Gut microbiota abundance (genus Actinomyces id.423) || id:ebi-a-GCST90016959	MR Egger	3	-0.0865538	0.249658	0.787545
finn-b-F5_INSOMNIA	insomnia	Gut microbiota abundance (genus Actinomyces id.423) || id:ebi-a-GCST90016959	Weighted median	3	0.0570543	0.0751417	0.447679
finn-b-F5_INSOMNIA	insomnia	Gut microbiota abundance (genus Actinomyces id.423) || id:ebi-a-GCST90016959	Inverse variance weighted	3	0.0449005	0.0552693	0.416565
finn-b-F5_INSOMNIA	insomnia	Gut microbiota abundance (genus Actinomyces id.423) || id:ebi-a-GCST90016959	Simple mode	3	0.0824689	0.0777239	0.399859
finn-b-F5_INSOMNIA	insomnia	Gut microbiota abundance (genus Actinomyces id.423) || id:ebi-a-GCST90016959	Weighted mode	3	0.0807043	0.0824464	0.430869
finn-b-F5_INSOMNIA	insomnia	Gut microbiota abundance (genus Adlercreutzia id.812) || id:ebi-a-GCST90016960	MR Egger	3	0.200933	0.457314	0.73645
finn-b-F5_INSOMNIA	insomnia	Gut microbiota abundance (genus Adlercreutzia id.812) || id:ebi-a-GCST90016960	Weighted median	3	-0.0479454	0.0730262	0.51147
finn-b-F5_INSOMNIA	insomnia	Gut microbiota abundance (genus Adlercreutzia id.812) || id:ebi-a-GCST90016960	Inverse variance weighted	3	0.0062604	0.0779173	0.935961
finn-b-F5_INSOMNIA	insomnia	Gut microbiota abundance (genus Adlercreutzia id.812) || id:ebi-a-GCST90016960	Simple mode	3	-0.0812397	0.0966881	0.489221
finn-b-F5_INSOMNIA	insomnia	Gut microbiota abundance (genus Adlercreutzia id.812) || id:ebi-a-GCST90016960	Weighted mode	3	-0.0831964	0.105549	0.513153
finn-b-F5_INSOMNIA	insomnia	Gut microbiota abundance (genus Akkermansia id.4037) || id:ebi-a-GCST90016961	MR Egger	3	0.0730405	0.495516	0.906831
finn-b-F5_INSOMNIA	insomnia	Gut microbiota abundance (genus Akkermansia id.4037) || id:ebi-a-GCST90016961	Weighted median	3	-0.0236308	0.0611089	0.698978
finn-b-F5_INSOMNIA	insomnia	Gut microbiota abundance (genus Akkermansia id.4037) || id:ebi-a-GCST90016961	Inverse variance weighted	3	0.0167019	0.0774262	0.829211
finn-b-F5_INSOMNIA	insomnia	Gut microbiota abundance (genus Akkermansia id.4037) || id:ebi-a-GCST90016961	Simple mode	3	-0.0437807	0.0852198	0.658563
finn-b-F5_INSOMNIA	insomnia	Gut microbiota abundance (genus Akkermansia id.4037) || id:ebi-a-GCST90016961	Weighted mode	3	-0.0553949	0.0823002	0.57025
finn-b-F5_INSOMNIA	insomnia	Gut microbiota abundance (genus Alistipes id.968) || id:ebi-a-GCST90016962	MR Egger	3	0.0211029	0.16089	0.916973
finn-b-F5_INSOMNIA	insomnia	Gut microbiota abundance (genus Alistipes id.968) || id:ebi-a-GCST90016962	Weighted median	3	0.0118918	0.040794	0.770663
finn-b-F5_INSOMNIA	insomnia	Gut microbiota abundance (genus Alistipes id.968) || id:ebi-a-GCST90016962	Inverse variance weighted	3	0.0136238	0.0353437	0.699893
finn-b-F5_INSOMNIA	insomnia	Gut microbiota abundance (genus Alistipes id.968) || id:ebi-a-GCST90016962	Simple mode	3	0.0108438	0.0453917	0.833437
finn-b-F5_INSOMNIA	insomnia	Gut microbiota abundance (genus Alistipes id.968) || id:ebi-a-GCST90016962	Weighted mode	3	0.0109424	0.0459838	0.834068
finn-b-F5_INSOMNIA	insomnia	Gut microbiota abundance (genus Allisonella id.2174) || id:ebi-a-GCST90016963	Inverse variance weighted	2	0.0968888	0.150586	0.519957
finn-b-F5_INSOMNIA	insomnia	Gut microbiota abundance (genus Anaerofilum id.2053) || id:ebi-a-GCST90016965	MR Egger	3	-0.200417	0.304226	0.629157
finn-b-F5_INSOMNIA	insomnia	Gut microbiota abundance (genus Anaerofilum id.2053) || id:ebi-a-GCST90016965	Weighted median	3	0.0315786	0.0831473	0.7041
finn-b-F5_INSOMNIA	insomnia	Gut microbiota abundance (genus Anaerofilum id.2053) || id:ebi-a-GCST90016965	Inverse variance weighted	3	0.0326996	0.0670849	0.625949
finn-b-F5_INSOMNIA	insomnia	Gut microbiota abundance (genus Anaerofilum id.2053) || id:ebi-a-GCST90016965	Simple mode	3	0.0614144	0.10051	0.603376
finn-b-F5_INSOMNIA	insomnia	Gut microbiota abundance (genus Anaerofilum id.2053) || id:ebi-a-GCST90016965	Weighted mode	3	0.0218079	0.095355	0.840357
finn-b-F5_INSOMNIA	insomnia	Gut microbiota abundance (genus Anaerostipes id.1991) || id:ebi-a-GCST90016966	MR Egger	3	-0.108071	0.16353	0.628229
finn-b-F5_INSOMNIA	insomnia	Gut microbiota abundance (genus Anaerostipes id.1991) || id:ebi-a-GCST90016966	Weighted median	3	0.0142628	0.0415271	0.731254
finn-b-F5_INSOMNIA	insomnia	Gut microbiota abundance (genus Anaerostipes id.1991) || id:ebi-a-GCST90016966	Inverse variance weighted	3	0.0145455	0.0359369	0.685661
finn-b-F5_INSOMNIA	insomnia	Gut microbiota abundance (genus Anaerostipes id.1991) || id:ebi-a-GCST90016966	Simple mode	3	0.0237444	0.0496772	0.679814
finn-b-F5_INSOMNIA	insomnia	Gut microbiota abundance (genus Anaerostipes id.1991) || id:ebi-a-GCST90016966	Weighted mode	3	0.0151567	0.0494189	0.788058
finn-b-F5_INSOMNIA	insomnia	Gut microbiota abundance (genus Anaerotruncus id.2054) || id:ebi-a-GCST90016967	MR Egger	3	-0.0326913	0.165588	0.875911
finn-b-F5_INSOMNIA	insomnia	Gut microbiota abundance (genus Anaerotruncus id.2054) || id:ebi-a-GCST90016967	Weighted median	3	0.0374407	0.0435633	0.39009
finn-b-F5_INSOMNIA	insomnia	Gut microbiota abundance (genus Anaerotruncus id.2054) || id:ebi-a-GCST90016967	Inverse variance weighted	3	0.0440847	0.0363457	0.225157
finn-b-F5_INSOMNIA	insomnia	Gut microbiota abundance (genus Anaerotruncus id.2054) || id:ebi-a-GCST90016967	Simple mode	3	0.0345577	0.0486701	0.551304
finn-b-F5_INSOMNIA	insomnia	Gut microbiota abundance (genus Anaerotruncus id.2054) || id:ebi-a-GCST90016967	Weighted mode	3	0.0339144	0.0502367	0.569205
finn-b-F5_INSOMNIA	insomnia	Gut microbiota abundance (genus Bacteroides id.918) || id:ebi-a-GCST90016968	MR Egger	3	0.232205	0.156476	0.377498
finn-b-F5_INSOMNIA	insomnia	Gut microbiota abundance (genus Bacteroides id.918) || id:ebi-a-GCST90016968	Weighted median	3	0.0417883	0.0423674	0.32397
finn-b-F5_INSOMNIA	insomnia	Gut microbiota abundance (genus Bacteroides id.918) || id:ebi-a-GCST90016968	Inverse variance weighted	3	0.0136761	0.0347889	0.694233
finn-b-F5_INSOMNIA	insomnia	Gut microbiota abundance (genus Bacteroides id.918) || id:ebi-a-GCST90016968	Simple mode	3	0.0426761	0.0506684	0.488306
finn-b-F5_INSOMNIA	insomnia	Gut microbiota abundance (genus Bacteroides id.918) || id:ebi-a-GCST90016968	Weighted mode	3	0.0424275	0.0508268	0.491688
finn-b-F5_INSOMNIA	insomnia	Gut microbiota abundance (genus Barnesiella id.944) || id:ebi-a-GCST90016969	MR Egger	3	-0.0933359	0.252396	0.774507
finn-b-F5_INSOMNIA	insomnia	Gut microbiota abundance (genus Barnesiella id.944) || id:ebi-a-GCST90016969	Weighted median	3	-0.0145544	0.0520866	0.779917
finn-b-F5_INSOMNIA	insomnia	Gut microbiota abundance (genus Barnesiella id.944) || id:ebi-a-GCST90016969	Inverse variance weighted	3	-0.0421853	0.0400538	0.292242
finn-b-F5_INSOMNIA	insomnia	Gut microbiota abundance (genus Barnesiella id.944) || id:ebi-a-GCST90016969	Simple mode	3	-0.00599721	0.0641856	0.934075
finn-b-F5_INSOMNIA	insomnia	Gut microbiota abundance (genus Barnesiella id.944) || id:ebi-a-GCST90016969	Weighted mode	3	-0.0024771	0.0632462	0.972316
finn-b-F5_INSOMNIA	insomnia	Gut microbiota abundance (genus Bifidobacterium id.436) || id:ebi-a-GCST90016970	MR Egger	3	0.293599	0.489342	0.655964
finn-b-F5_INSOMNIA	insomnia	Gut microbiota abundance (genus Bifidobacterium id.436) || id:ebi-a-GCST90016970	Weighted median	3	-0.0492708	0.0544586	0.365604
finn-b-F5_INSOMNIA	insomnia	Gut microbiota abundance (genus Bifidobacterium id.436) || id:ebi-a-GCST90016970	Inverse variance weighted	3	0.0216268	0.0876521	0.805114
finn-b-F5_INSOMNIA	insomnia	Gut microbiota abundance (genus Bifidobacterium id.436) || id:ebi-a-GCST90016970	Simple mode	3	-0.0687286	0.0594927	0.367365
finn-b-F5_INSOMNIA	insomnia	Gut microbiota abundance (genus Bifidobacterium id.436) || id:ebi-a-GCST90016970	Weighted mode	3	-0.0623665	0.0561893	0.382602
finn-b-F5_INSOMNIA	insomnia	Gut microbiota abundance (genus Bilophila id.3170) || id:ebi-a-GCST90016971	MR Egger	3	-0.111938	0.239824	0.721991
finn-b-F5_INSOMNIA	insomnia	Gut microbiota abundance (genus Bilophila id.3170) || id:ebi-a-GCST90016971	Weighted median	3	-0.00684557	0.0502268	0.89159
finn-b-F5_INSOMNIA	insomnia	Gut microbiota abundance (genus Bilophila id.3170) || id:ebi-a-GCST90016971	Inverse variance weighted	3	-0.0286213	0.0409109	0.484176
finn-b-F5_INSOMNIA	insomnia	Gut microbiota abundance (genus Bilophila id.3170) || id:ebi-a-GCST90016971	Simple mode	3	0.0147319	0.0709503	0.854736
finn-b-F5_INSOMNIA	insomnia	Gut microbiota abundance (genus Bilophila id.3170) || id:ebi-a-GCST90016971	Weighted mode	3	0.0172643	0.0706157	0.829652
finn-b-F5_INSOMNIA	insomnia	Gut microbiota abundance (genus Butyricicoccus id.2055) || id:ebi-a-GCST90016973	MR Egger	3	-0.113484	0.162769	0.612394
finn-b-F5_INSOMNIA	insomnia	Gut microbiota abundance (genus Butyricicoccus id.2055) || id:ebi-a-GCST90016973	Weighted median	3	0.0297158	0.0442656	0.502025
finn-b-F5_INSOMNIA	insomnia	Gut microbiota abundance (genus Butyricicoccus id.2055) || id:ebi-a-GCST90016973	Inverse variance weighted	3	0.0444357	0.0358516	0.215184
finn-b-F5_INSOMNIA	insomnia	Gut microbiota abundance (genus Butyricicoccus id.2055) || id:ebi-a-GCST90016973	Simple mode	3	0.0243996	0.0504737	0.676551
finn-b-F5_INSOMNIA	insomnia	Gut microbiota abundance (genus Butyricicoccus id.2055) || id:ebi-a-GCST90016973	Weighted mode	3	0.0227094	0.048425	0.685248
finn-b-F5_INSOMNIA	insomnia	Gut microbiota abundance (genus Butyricimonas id.945) || id:ebi-a-GCST90016974	MR Egger	3	0.0836555	0.206211	0.754652
finn-b-F5_INSOMNIA	insomnia	Gut microbiota abundance (genus Butyricimonas id.945) || id:ebi-a-GCST90016974	Weighted median	3	0.0108469	0.0527653	0.837128
finn-b-F5_INSOMNIA	insomnia	Gut microbiota abundance (genus Butyricimonas id.945) || id:ebi-a-GCST90016974	Inverse variance weighted	3	0.0158867	0.0454776	0.726842
finn-b-F5_INSOMNIA	insomnia	Gut microbiota abundance (genus Butyricimonas id.945) || id:ebi-a-GCST90016974	Simple mode	3	-0.00240498	0.0624343	0.972772
finn-b-F5_INSOMNIA	insomnia	Gut microbiota abundance (genus Butyricimonas id.945) || id:ebi-a-GCST90016974	Weighted mode	3	-0.00111535	0.0593975	0.986723
finn-b-F5_INSOMNIA	insomnia	Gut microbiota abundance (genus Butyrivibrio id.1993) || id:ebi-a-GCST90016975	MR Egger	3	0.117952	0.420178	0.825773
finn-b-F5_INSOMNIA	insomnia	Gut microbiota abundance (genus Butyrivibrio id.1993) || id:ebi-a-GCST90016975	Weighted median	3	-0.116209	0.0946082	0.219327
finn-b-F5_INSOMNIA	insomnia	Gut microbiota abundance (genus Butyrivibrio id.1993) || id:ebi-a-GCST90016975	Inverse variance weighted	3	-0.074776	0.079458	0.346666
finn-b-F5_INSOMNIA	insomnia	Gut microbiota abundance (genus Butyrivibrio id.1993) || id:ebi-a-GCST90016975	Simple mode	3	-0.157343	0.119093	0.31734
finn-b-F5_INSOMNIA	insomnia	Gut microbiota abundance (genus Butyrivibrio id.1993) || id:ebi-a-GCST90016975	Weighted mode	3	-0.159612	0.126324	0.333744
finn-b-F5_INSOMNIA	insomnia	Gut microbiota abundance (genus Candidatus Soleaferrea id.11350) || id:ebi-a-GCST90016976	MR Egger	3	0.122228	0.275415	0.734094
finn-b-F5_INSOMNIA	insomnia	Gut microbiota abundance (genus Candidatus Soleaferrea id.11350) || id:ebi-a-GCST90016976	Weighted median	3	-0.0196259	0.0729084	0.787787
finn-b-F5_INSOMNIA	insomnia	Gut microbiota abundance (genus Candidatus Soleaferrea id.11350) || id:ebi-a-GCST90016976	Inverse variance weighted	3	-0.0333766	0.0606648	0.582196
finn-b-F5_INSOMNIA	insomnia	Gut microbiota abundance (genus Candidatus Soleaferrea id.11350) || id:ebi-a-GCST90016976	Simple mode	3	-0.0141258	0.0853404	0.883751
finn-b-F5_INSOMNIA	insomnia	Gut microbiota abundance (genus Candidatus Soleaferrea id.11350) || id:ebi-a-GCST90016976	Weighted mode	3	-0.0124184	0.0804152	0.891448
finn-b-F5_INSOMNIA	insomnia	Gut microbiota abundance (genus Catenibacterium id.2153) || id:ebi-a-GCST90016977	Inverse variance weighted	2	0.0348069	0.0966812	0.718834
finn-b-F5_INSOMNIA	insomnia	Gut microbiota abundance (genus Christensenellaceae R 7group id.11283) || id:ebi-a-GCST90016978	MR Egger	3	-0.129365	0.166295	0.579107
finn-b-F5_INSOMNIA	insomnia	Gut microbiota abundance (genus Christensenellaceae R 7group id.11283) || id:ebi-a-GCST90016978	Weighted median	3	-0.0435672	0.0446696	0.3294
finn-b-F5_INSOMNIA	insomnia	Gut microbiota abundance (genus Christensenellaceae R 7group id.11283) || id:ebi-a-GCST90016978	Inverse variance weighted	3	-0.0311868	0.0365114	0.393012
finn-b-F5_INSOMNIA	insomnia	Gut microbiota abundance (genus Christensenellaceae R 7group id.11283) || id:ebi-a-GCST90016978	Simple mode	3	-0.0443209	0.050961	0.476157
finn-b-F5_INSOMNIA	insomnia	Gut microbiota abundance (genus Christensenellaceae R 7group id.11283) || id:ebi-a-GCST90016978	Weighted mode	3	-0.0441971	0.0508244	0.4762
finn-b-F5_INSOMNIA	insomnia	Gut microbiota abundance (genus Clostridium innocuum group id.14397) || id:ebi-a-GCST90016979	MR Egger	3	0.827035	0.330911	0.242302
finn-b-F5_INSOMNIA	insomnia	Gut microbiota abundance (genus Clostridium innocuum group id.14397) || id:ebi-a-GCST90016979	Weighted median	3	0.229248	0.104504	0.0282586
finn-b-F5_INSOMNIA	insomnia	Gut microbiota abundance (genus Clostridium innocuum group id.14397) || id:ebi-a-GCST90016979	Inverse variance weighted	3	0.185307	0.106985	0.0832592
finn-b-F5_INSOMNIA	insomnia	Gut microbiota abundance (genus Clostridium innocuum group id.14397) || id:ebi-a-GCST90016979	Simple mode	3	0.28057	0.126802	0.157402
finn-b-F5_INSOMNIA	insomnia	Gut microbiota abundance (genus Clostridium innocuum group id.14397) || id:ebi-a-GCST90016979	Weighted mode	3	0.269623	0.122004	0.157701
finn-b-F5_INSOMNIA	insomnia	Gut microbiota abundance (genus Clostridium sensustricto1 id.1873) || id:ebi-a-GCST90016980	MR Egger	3	0.154178	0.179777	0.548705
finn-b-F5_INSOMNIA	insomnia	Gut microbiota abundance (genus Clostridium sensustricto1 id.1873) || id:ebi-a-GCST90016980	Weighted median	3	0.0223947	0.0502774	0.656013
finn-b-F5_INSOMNIA	insomnia	Gut microbiota abundance (genus Clostridium sensustricto1 id.1873) || id:ebi-a-GCST90016980	Inverse variance weighted	3	0.0289122	0.039507	0.464275
finn-b-F5_INSOMNIA	insomnia	Gut microbiota abundance (genus Clostridium sensustricto1 id.1873) || id:ebi-a-GCST90016980	Simple mode	3	0.00667247	0.0598368	0.921394
finn-b-F5_INSOMNIA	insomnia	Gut microbiota abundance (genus Clostridium sensustricto1 id.1873) || id:ebi-a-GCST90016980	Weighted mode	3	0.0137452	0.0572593	0.832652
finn-b-F5_INSOMNIA	insomnia	Gut microbiota abundance (genus Collinsella id.815) || id:ebi-a-GCST90016981	MR Egger	3	0.0566179	0.175978	0.801837
finn-b-F5_INSOMNIA	insomnia	Gut microbiota abundance (genus Collinsella id.815) || id:ebi-a-GCST90016981	Weighted median	3	0.00911046	0.044308	0.83709
finn-b-F5_INSOMNIA	insomnia	Gut microbiota abundance (genus Collinsella id.815) || id:ebi-a-GCST90016981	Inverse variance weighted	3	0.0171842	0.0386502	0.656602
finn-b-F5_INSOMNIA	insomnia	Gut microbiota abundance (genus Collinsella id.815) || id:ebi-a-GCST90016981	Simple mode	3	0.0032065	0.0529296	0.957202
finn-b-F5_INSOMNIA	insomnia	Gut microbiota abundance (genus Collinsella id.815) || id:ebi-a-GCST90016981	Weighted mode	3	0.0037486	0.0556712	0.952441
finn-b-F5_INSOMNIA	insomnia	Gut microbiota abundance (genus Coprobacter id.949) || id:ebi-a-GCST90016982	MR Egger	3	-0.464514	0.263413	0.328404
finn-b-F5_INSOMNIA	insomnia	Gut microbiota abundance (genus Coprobacter id.949) || id:ebi-a-GCST90016982	Weighted median	3	-0.151727	0.0767214	0.0479693
finn-b-F5_INSOMNIA	insomnia	Gut microbiota abundance (genus Coprobacter id.949) || id:ebi-a-GCST90016982	Inverse variance weighted	3	-0.10944	0.0576095	0.057474
finn-b-F5_INSOMNIA	insomnia	Gut microbiota abundance (genus Coprobacter id.949) || id:ebi-a-GCST90016982	Simple mode	3	-0.154737	0.0869386	0.217063
finn-b-F5_INSOMNIA	insomnia	Gut microbiota abundance (genus Coprobacter id.949) || id:ebi-a-GCST90016982	Weighted mode	3	-0.155711	0.0866509	0.214169
finn-b-F5_INSOMNIA	insomnia	Gut microbiota abundance (genus Coprococcus1 id.11301) || id:ebi-a-GCST90016983	MR Egger	3	-0.159998	0.164549	0.508926
finn-b-F5_INSOMNIA	insomnia	Gut microbiota abundance (genus Coprococcus1 id.11301) || id:ebi-a-GCST90016983	Weighted median	3	-0.00901922	0.0467395	0.846984
finn-b-F5_INSOMNIA	insomnia	Gut microbiota abundance (genus Coprococcus1 id.11301) || id:ebi-a-GCST90016983	Inverse variance weighted	3	-0.00292564	0.0361705	0.935534
finn-b-F5_INSOMNIA	insomnia	Gut microbiota abundance (genus Coprococcus1 id.11301) || id:ebi-a-GCST90016983	Simple mode	3	-0.0161468	0.0518753	0.785049
finn-b-F5_INSOMNIA	insomnia	Gut microbiota abundance (genus Coprococcus1 id.11301) || id:ebi-a-GCST90016983	Weighted mode	3	-0.0161468	0.0537534	0.79223
finn-b-F5_INSOMNIA	insomnia	Gut microbiota abundance (genus Coprococcus2 id.11302) || id:ebi-a-GCST90016984	MR Egger	3	-0.35621	0.199453	0.324953
finn-b-F5_INSOMNIA	insomnia	Gut microbiota abundance (genus Coprococcus2 id.11302) || id:ebi-a-GCST90016984	Weighted median	3	0.0107572	0.0578334	0.852442
finn-b-F5_INSOMNIA	insomnia	Gut microbiota abundance (genus Coprococcus2 id.11302) || id:ebi-a-GCST90016984	Inverse variance weighted	3	0.0331562	0.0671655	0.621553
finn-b-F5_INSOMNIA	insomnia	Gut microbiota abundance (genus Coprococcus2 id.11302) || id:ebi-a-GCST90016984	Simple mode	3	0.00879741	0.081502	0.923895
finn-b-F5_INSOMNIA	insomnia	Gut microbiota abundance (genus Coprococcus2 id.11302) || id:ebi-a-GCST90016984	Weighted mode	3	-0.0104965	0.0700913	0.894697
finn-b-F5_INSOMNIA	insomnia	Gut microbiota abundance (genus Coprococcus3 id.11303) || id:ebi-a-GCST90016985	MR Egger	3	0.154199	0.168971	0.529081
finn-b-F5_INSOMNIA	insomnia	Gut microbiota abundance (genus Coprococcus3 id.11303) || id:ebi-a-GCST90016985	Weighted median	3	0.00524487	0.0451151	0.90745
finn-b-F5_INSOMNIA	insomnia	Gut microbiota abundance (genus Coprococcus3 id.11303) || id:ebi-a-GCST90016985	Inverse variance weighted	3	-0.012027	0.0371172	0.745916
finn-b-F5_INSOMNIA	insomnia	Gut microbiota abundance (genus Coprococcus3 id.11303) || id:ebi-a-GCST90016985	Simple mode	3	0.0111437	0.0537809	0.855031
finn-b-F5_INSOMNIA	insomnia	Gut microbiota abundance (genus Coprococcus3 id.11303) || id:ebi-a-GCST90016985	Weighted mode	3	0.0100292	0.0501551	0.859997
finn-b-F5_INSOMNIA	insomnia	Gut microbiota abundance (genus Defluviitaleaceae UCG011 id.11287) || id:ebi-a-GCST90016986	MR Egger	3	0.466276	0.340734	0.401752
finn-b-F5_INSOMNIA	insomnia	Gut microbiota abundance (genus Defluviitaleaceae UCG011 id.11287) || id:ebi-a-GCST90016986	Weighted median	3	0.0543504	0.0744877	0.4656
finn-b-F5_INSOMNIA	insomnia	Gut microbiota abundance (genus Defluviitaleaceae UCG011 id.11287) || id:ebi-a-GCST90016986	Inverse variance weighted	3	0.0721883	0.0822389	0.380059
finn-b-F5_INSOMNIA	insomnia	Gut microbiota abundance (genus Defluviitaleaceae UCG011 id.11287) || id:ebi-a-GCST90016986	Simple mode	3	0.0245959	0.101249	0.830705
finn-b-F5_INSOMNIA	insomnia	Gut microbiota abundance (genus Defluviitaleaceae UCG011 id.11287) || id:ebi-a-GCST90016986	Weighted mode	3	0.0414446	0.094025	0.702438
finn-b-F5_INSOMNIA	insomnia	Gut microbiota abundance (genus Desulfovibrio id.3173) || id:ebi-a-GCST90016987	MR Egger	3	0.256571	0.22268	0.455054
finn-b-F5_INSOMNIA	insomnia	Gut microbiota abundance (genus Desulfovibrio id.3173) || id:ebi-a-GCST90016987	Weighted median	3	-0.0160962	0.0644305	0.802724
finn-b-F5_INSOMNIA	insomnia	Gut microbiota abundance (genus Desulfovibrio id.3173) || id:ebi-a-GCST90016987	Inverse variance weighted	3	-0.0542204	0.0493793	0.272187
finn-b-F5_INSOMNIA	insomnia	Gut microbiota abundance (genus Desulfovibrio id.3173) || id:ebi-a-GCST90016987	Simple mode	3	-0.0139732	0.0727285	0.865382
finn-b-F5_INSOMNIA	insomnia	Gut microbiota abundance (genus Desulfovibrio id.3173) || id:ebi-a-GCST90016987	Weighted mode	3	-0.0135394	0.0697078	0.863935
finn-b-F5_INSOMNIA	insomnia	Gut microbiota abundance (genus Dialister id.2183) || id:ebi-a-GCST90016988	MR Egger	3	0.0941037	0.259084	0.778202
finn-b-F5_INSOMNIA	insomnia	Gut microbiota abundance (genus Dialister id.2183) || id:ebi-a-GCST90016988	Weighted median	3	-0.0923349	0.0523465	0.0777457
finn-b-F5_INSOMNIA	insomnia	Gut microbiota abundance (genus Dialister id.2183) || id:ebi-a-GCST90016988	Inverse variance weighted	3	-0.062543	0.0474001	0.187012
finn-b-F5_INSOMNIA	insomnia	Gut microbiota abundance (genus Dialister id.2183) || id:ebi-a-GCST90016988	Simple mode	3	-0.119394	0.0776132	0.263819
finn-b-F5_INSOMNIA	insomnia	Gut microbiota abundance (genus Dialister id.2183) || id:ebi-a-GCST90016988	Weighted mode	3	-0.119394	0.083014	0.286961
finn-b-F5_INSOMNIA	insomnia	Gut microbiota abundance (genus Dorea id.1997) || id:ebi-a-GCST90016989	MR Egger	3	0.00449528	0.159681	0.982083
finn-b-F5_INSOMNIA	insomnia	Gut microbiota abundance (genus Dorea id.1997) || id:ebi-a-GCST90016989	Weighted median	3	-0.0180034	0.0410955	0.661324
finn-b-F5_INSOMNIA	insomnia	Gut microbiota abundance (genus Dorea id.1997) || id:ebi-a-GCST90016989	Inverse variance weighted	3	-0.0188492	0.0350548	0.59078
finn-b-F5_INSOMNIA	insomnia	Gut microbiota abundance (genus Dorea id.1997) || id:ebi-a-GCST90016989	Simple mode	3	-0.0170167	0.043941	0.735887
finn-b-F5_INSOMNIA	insomnia	Gut microbiota abundance (genus Dorea id.1997) || id:ebi-a-GCST90016989	Weighted mode	3	-0.0170167	0.0463286	0.748617
finn-b-F5_INSOMNIA	insomnia	Gut microbiota abundance (genus Eggerthella id.819) || id:ebi-a-GCST90016990	MR Egger	3	0.429214	0.298127	0.386482
finn-b-F5_INSOMNIA	insomnia	Gut microbiota abundance (genus Eggerthella id.819) || id:ebi-a-GCST90016990	Weighted median	3	0.179673	0.0821343	0.028702
finn-b-F5_INSOMNIA	insomnia	Gut microbiota abundance (genus Eggerthella id.819) || id:ebi-a-GCST90016990	Inverse variance weighted	3	0.157535	0.0660562	0.0170851
finn-b-F5_INSOMNIA	insomnia	Gut microbiota abundance (genus Eggerthella id.819) || id:ebi-a-GCST90016990	Simple mode	3	0.191851	0.0955284	0.182377
finn-b-F5_INSOMNIA	insomnia	Gut microbiota abundance (genus Eggerthella id.819) || id:ebi-a-GCST90016990	Weighted mode	3	0.194024	0.103615	0.202009
finn-b-F5_INSOMNIA	insomnia	Gut microbiota abundance (genus Eisenbergiella id.11304) || id:ebi-a-GCST90016991	MR Egger	3	0.382814	0.285636	0.408093
finn-b-F5_INSOMNIA	insomnia	Gut microbiota abundance (genus Eisenbergiella id.11304) || id:ebi-a-GCST90016991	Weighted median	3	0.0743498	0.0765145	0.331195
finn-b-F5_INSOMNIA	insomnia	Gut microbiota abundance (genus Eisenbergiella id.11304) || id:ebi-a-GCST90016991	Inverse variance weighted	3	0.0335879	0.0626218	0.591708
finn-b-F5_INSOMNIA	insomnia	Gut microbiota abundance (genus Eisenbergiella id.11304) || id:ebi-a-GCST90016991	Simple mode	3	0.0781306	0.095835	0.500567
finn-b-F5_INSOMNIA	insomnia	Gut microbiota abundance (genus Eisenbergiella id.11304) || id:ebi-a-GCST90016991	Weighted mode	3	0.0792187	0.0963119	0.49724
finn-b-F5_INSOMNIA	insomnia	Gut microbiota abundance (genus Enterorhabdus id.820) || id:ebi-a-GCST90016992	MR Egger	3	0.158663	0.246894	0.636375
finn-b-F5_INSOMNIA	insomnia	Gut microbiota abundance (genus Enterorhabdus id.820) || id:ebi-a-GCST90016992	Weighted median	3	-0.0901811	0.070782	0.202639
finn-b-F5_INSOMNIA	insomnia	Gut microbiota abundance (genus Enterorhabdus id.820) || id:ebi-a-GCST90016992	Inverse variance weighted	3	-0.111003	0.0545113	0.0417182
finn-b-F5_INSOMNIA	insomnia	Gut microbiota abundance (genus Enterorhabdus id.820) || id:ebi-a-GCST90016992	Simple mode	3	-0.0779012	0.0850962	0.456594
finn-b-F5_INSOMNIA	insomnia	Gut microbiota abundance (genus Enterorhabdus id.820) || id:ebi-a-GCST90016992	Weighted mode	3	-0.0779012	0.0840966	0.452066
finn-b-F5_INSOMNIA	insomnia	Gut microbiota abundance (genus Erysipelatoclostridium id.11381) || id:ebi-a-GCST90016993	MR Egger	3	0.312132	0.282287	0.468063
finn-b-F5_INSOMNIA	insomnia	Gut microbiota abundance (genus Erysipelatoclostridium id.11381) || id:ebi-a-GCST90016993	Weighted median	3	0.0166287	0.0624343	0.789978
finn-b-F5_INSOMNIA	insomnia	Gut microbiota abundance (genus Erysipelatoclostridium id.11381) || id:ebi-a-GCST90016993	Inverse variance weighted	3	0.0335027	0.0625395	0.592163
finn-b-F5_INSOMNIA	insomnia	Gut microbiota abundance (genus Erysipelatoclostridium id.11381) || id:ebi-a-GCST90016993	Simple mode	3	-0.0159247	0.0869833	0.871616
finn-b-F5_INSOMNIA	insomnia	Gut microbiota abundance (genus Erysipelatoclostridium id.11381) || id:ebi-a-GCST90016993	Weighted mode	3	-0.00184035	0.078146	0.98335
finn-b-F5_INSOMNIA	insomnia	Gut microbiota abundance (genus Escherichia Shigella id.3504) || id:ebi-a-GCST90016995	MR Egger	3	-0.117717	0.193987	0.65277
finn-b-F5_INSOMNIA	insomnia	Gut microbiota abundance (genus Escherichia Shigella id.3504) || id:ebi-a-GCST90016995	Weighted median	3	-0.0719002	0.0501284	0.151481
finn-b-F5_INSOMNIA	insomnia	Gut microbiota abundance (genus Escherichia Shigella id.3504) || id:ebi-a-GCST90016995	Inverse variance weighted	3	-0.0765797	0.0427515	0.0732493
finn-b-F5_INSOMNIA	insomnia	Gut microbiota abundance (genus Escherichia Shigella id.3504) || id:ebi-a-GCST90016995	Simple mode	3	-0.064467	0.0574893	0.378688
finn-b-F5_INSOMNIA	insomnia	Gut microbiota abundance (genus Escherichia Shigella id.3504) || id:ebi-a-GCST90016995	Weighted mode	3	-0.0647304	0.0572493	0.375539
finn-b-F5_INSOMNIA	insomnia	Gut microbiota abundance (genus Eubacterium brachy group id.11296) || id:ebi-a-GCST90016996	MR Egger	3	-0.209058	0.343966	0.652325
finn-b-F5_INSOMNIA	insomnia	Gut microbiota abundance (genus Eubacterium brachy group id.11296) || id:ebi-a-GCST90016996	Weighted median	3	-0.0622835	0.0881079	0.479628
finn-b-F5_INSOMNIA	insomnia	Gut microbiota abundance (genus Eubacterium brachy group id.11296) || id:ebi-a-GCST90016996	Inverse variance weighted	3	-0.0740355	0.0761472	0.330917
finn-b-F5_INSOMNIA	insomnia	Gut microbiota abundance (genus Eubacterium brachy group id.11296) || id:ebi-a-GCST90016996	Simple mode	3	-0.0374385	0.106794	0.759394
finn-b-F5_INSOMNIA	insomnia	Gut microbiota abundance (genus Eubacterium brachy group id.11296) || id:ebi-a-GCST90016996	Weighted mode	3	-0.0389204	0.108953	0.755098
finn-b-F5_INSOMNIA	insomnia	Gut microbiota abundance (genus Eubacterium coprostanoligenes group id.11375) || id:ebi-a-GCST90016997	MR Egger	3	0.0888889	0.160792	0.678504
finn-b-F5_INSOMNIA	insomnia	Gut microbiota abundance (genus Eubacterium coprostanoligenes group id.11375) || id:ebi-a-GCST90016997	Weighted median	3	-0.0120583	0.0409294	0.768291
finn-b-F5_INSOMNIA	insomnia	Gut microbiota abundance (genus Eubacterium coprostanoligenes group id.11375) || id:ebi-a-GCST90016997	Inverse variance weighted	3	0.00224312	0.0352696	0.949289
finn-b-F5_INSOMNIA	insomnia	Gut microbiota abundance (genus Eubacterium coprostanoligenes group id.11375) || id:ebi-a-GCST90016997	Simple mode	3	-0.0260198	0.0537566	0.676181
finn-b-F5_INSOMNIA	insomnia	Gut microbiota abundance (genus Eubacterium coprostanoligenes group id.11375) || id:ebi-a-GCST90016997	Weighted mode	3	-0.0235313	0.052959	0.700257
finn-b-F5_INSOMNIA	insomnia	Gut microbiota abundance (genus Eubacterium eligens group id.14372) || id:ebi-a-GCST90016998	MR Egger	3	-0.218455	0.174659	0.429366
finn-b-F5_INSOMNIA	insomnia	Gut microbiota abundance (genus Eubacterium eligens group id.14372) || id:ebi-a-GCST90016998	Weighted median	3	-0.0406559	0.04726	0.389645
finn-b-F5_INSOMNIA	insomnia	Gut microbiota abundance (genus Eubacterium eligens group id.14372) || id:ebi-a-GCST90016998	Inverse variance weighted	3	-0.0331592	0.0383081	0.386714
finn-b-F5_INSOMNIA	insomnia	Gut microbiota abundance (genus Eubacterium eligens group id.14372) || id:ebi-a-GCST90016998	Simple mode	3	-0.0510817	0.0566548	0.462413
finn-b-F5_INSOMNIA	insomnia	Gut microbiota abundance (genus Eubacterium eligens group id.14372) || id:ebi-a-GCST90016998	Weighted mode	3	-0.0487546	0.0561509	0.47678
finn-b-F5_INSOMNIA	insomnia	Gut microbiota abundance (genus Eubacterium fissicatena group id.14373) || id:ebi-a-GCST90016999	MR Egger	3	-0.272856	0.348843	0.577427
finn-b-F5_INSOMNIA	insomnia	Gut microbiota abundance (genus Eubacterium fissicatena group id.14373) || id:ebi-a-GCST90016999	Weighted median	3	0.130737	0.0974518	0.179739
finn-b-F5_INSOMNIA	insomnia	Gut microbiota abundance (genus Eubacterium fissicatena group id.14373) || id:ebi-a-GCST90016999	Inverse variance weighted	3	0.172855	0.0763968	0.0236608
finn-b-F5_INSOMNIA	insomnia	Gut microbiota abundance (genus Eubacterium fissicatena group id.14373) || id:ebi-a-GCST90016999	Simple mode	3	0.122676	0.117949	0.407532
finn-b-F5_INSOMNIA	insomnia	Gut microbiota abundance (genus Eubacterium fissicatena group id.14373) || id:ebi-a-GCST90016999	Weighted mode	3	0.114427	0.0962608	0.356561
finn-b-F5_INSOMNIA	insomnia	Gut microbiota abundance (genus Eubacterium hallii group id.11338) || id:ebi-a-GCST90017000	MR Egger	3	-0.0762308	0.213287	0.781474
finn-b-F5_INSOMNIA	insomnia	Gut microbiota abundance (genus Eubacterium hallii group id.11338) || id:ebi-a-GCST90017000	Weighted median	3	0.00481052	0.0471529	0.918741
finn-b-F5_INSOMNIA	insomnia	Gut microbiota abundance (genus Eubacterium hallii group id.11338) || id:ebi-a-GCST90017000	Inverse variance weighted	3	-0.00938682	0.0362399	0.795621
finn-b-F5_INSOMNIA	insomnia	Gut microbiota abundance (genus Eubacterium hallii group id.11338) || id:ebi-a-GCST90017000	Simple mode	3	0.0275796	0.0607572	0.69438
finn-b-F5_INSOMNIA	insomnia	Gut microbiota abundance (genus Eubacterium hallii group id.11338) || id:ebi-a-GCST90017000	Weighted mode	3	0.0294213	0.059895	0.671888
finn-b-F5_INSOMNIA	insomnia	Gut microbiota abundance (genus Eubacterium nodatum group id.11297) || id:ebi-a-GCST90017001	MR Egger	3	0.539419	0.413041	0.41602
finn-b-F5_INSOMNIA	insomnia	Gut microbiota abundance (genus Eubacterium nodatum group id.11297) || id:ebi-a-GCST90017001	Weighted median	3	-0.0228543	0.113141	0.839918
finn-b-F5_INSOMNIA	insomnia	Gut microbiota abundance (genus Eubacterium nodatum group id.11297) || id:ebi-a-GCST90017001	Inverse variance weighted	3	-0.0174541	0.109518	0.873375
finn-b-F5_INSOMNIA	insomnia	Gut microbiota abundance (genus Eubacterium nodatum group id.11297) || id:ebi-a-GCST90017001	Simple mode	3	-0.10882	0.164532	0.576367
finn-b-F5_INSOMNIA	insomnia	Gut microbiota abundance (genus Eubacterium nodatum group id.11297) || id:ebi-a-GCST90017001	Weighted mode	3	-0.0358156	0.152329	0.835996
finn-b-F5_INSOMNIA	insomnia	Gut microbiota abundance (genus Eubacterium oxidoreducens group id.11339) || id:ebi-a-GCST90017002	MR Egger	3	0.0280818	0.291724	0.938906
finn-b-F5_INSOMNIA	insomnia	Gut microbiota abundance (genus Eubacterium oxidoreducens group id.11339) || id:ebi-a-GCST90017002	Weighted median	3	-0.0718477	0.0759259	0.344002
finn-b-F5_INSOMNIA	insomnia	Gut microbiota abundance (genus Eubacterium oxidoreducens group id.11339) || id:ebi-a-GCST90017002	Inverse variance weighted	3	-0.0827873	0.0646562	0.200396
finn-b-F5_INSOMNIA	insomnia	Gut microbiota abundance (genus Eubacterium oxidoreducens group id.11339) || id:ebi-a-GCST90017002	Simple mode	3	-0.0662964	0.0851867	0.517876
finn-b-F5_INSOMNIA	insomnia	Gut microbiota abundance (genus Eubacterium oxidoreducens group id.11339) || id:ebi-a-GCST90017002	Weighted mode	3	-0.0677205	0.0893228	0.527517
finn-b-F5_INSOMNIA	insomnia	Gut microbiota abundance (genus Eubacterium rectale group id.14374) || id:ebi-a-GCST90017003	MR Egger	3	0.0524014	0.177519	0.817267
finn-b-F5_INSOMNIA	insomnia	Gut microbiota abundance (genus Eubacterium rectale group id.14374) || id:ebi-a-GCST90017003	Weighted median	3	-0.0253258	0.0425103	0.551338
finn-b-F5_INSOMNIA	insomnia	Gut microbiota abundance (genus Eubacterium rectale group id.14374) || id:ebi-a-GCST90017003	Inverse variance weighted	3	-0.0011327	0.0352602	0.974373
finn-b-F5_INSOMNIA	insomnia	Gut microbiota abundance (genus Eubacterium rectale group id.14374) || id:ebi-a-GCST90017003	Simple mode	3	-0.0283481	0.0524433	0.642967
finn-b-F5_INSOMNIA	insomnia	Gut microbiota abundance (genus Eubacterium rectale group id.14374) || id:ebi-a-GCST90017003	Weighted mode	3	-0.0297773	0.0539539	0.636449
finn-b-F5_INSOMNIA	insomnia	Gut microbiota abundance (genus Eubacterium ruminantium group id.11340) || id:ebi-a-GCST90017004	MR Egger	3	-0.416974	0.242281	0.335095
finn-b-F5_INSOMNIA	insomnia	Gut microbiota abundance (genus Eubacterium ruminantium group id.11340) || id:ebi-a-GCST90017004	Weighted median	3	-0.0533585	0.0691756	0.440501
finn-b-F5_INSOMNIA	insomnia	Gut microbiota abundance (genus Eubacterium ruminantium group id.11340) || id:ebi-a-GCST90017004	Inverse variance weighted	3	-0.0128512	0.0657518	0.84504
finn-b-F5_INSOMNIA	insomnia	Gut microbiota abundance (genus Eubacterium ruminantium group id.11340) || id:ebi-a-GCST90017004	Simple mode	3	-0.0695625	0.0846752	0.497697
finn-b-F5_INSOMNIA	insomnia	Gut microbiota abundance (genus Eubacterium ruminantium group id.11340) || id:ebi-a-GCST90017004	Weighted mode	3	-0.0648165	0.0808287	0.506749
finn-b-F5_INSOMNIA	insomnia	Gut microbiota abundance (genus Eubacterium ventriosum group id.11341) || id:ebi-a-GCST90017005	MR Egger	3	-0.106966	0.173247	0.647867
finn-b-F5_INSOMNIA	insomnia	Gut microbiota abundance (genus Eubacterium ventriosum group id.11341) || id:ebi-a-GCST90017005	Weighted median	3	0.0132486	0.0453708	0.77028
finn-b-F5_INSOMNIA	insomnia	Gut microbiota abundance (genus Eubacterium ventriosum group id.11341) || id:ebi-a-GCST90017005	Inverse variance weighted	3	0.00821329	0.0381579	0.829577
finn-b-F5_INSOMNIA	insomnia	Gut microbiota abundance (genus Eubacterium ventriosum group id.11341) || id:ebi-a-GCST90017005	Simple mode	3	0.0289037	0.0577879	0.666567
finn-b-F5_INSOMNIA	insomnia	Gut microbiota abundance (genus Eubacterium ventriosum group id.11341) || id:ebi-a-GCST90017005	Weighted mode	3	0.0223697	0.0556196	0.726455
finn-b-F5_INSOMNIA	insomnia	Gut microbiota abundance (genus Eubacterium xylanophilum group id.14375) || id:ebi-a-GCST90017006	MR Egger	3	-0.0241111	0.291356	0.947437
finn-b-F5_INSOMNIA	insomnia	Gut microbiota abundance (genus Eubacterium xylanophilum group id.14375) || id:ebi-a-GCST90017006	Weighted median	3	-0.00349598	0.0528217	0.947231
finn-b-F5_INSOMNIA	insomnia	Gut microbiota abundance (genus Eubacterium xylanophilum group id.14375) || id:ebi-a-GCST90017006	Inverse variance weighted	3	-8.80025e-05	0.0453886	0.998453
finn-b-F5_INSOMNIA	insomnia	Gut microbiota abundance (genus Eubacterium xylanophilum group id.14375) || id:ebi-a-GCST90017006	Simple mode	3	0.00278115	0.0776883	0.974695
finn-b-F5_INSOMNIA	insomnia	Gut microbiota abundance (genus Eubacterium xylanophilum group id.14375) || id:ebi-a-GCST90017006	Weighted mode	3	-0.0306022	0.0736179	0.717993
finn-b-F5_INSOMNIA	insomnia	Gut microbiota abundance (genus Faecalibacterium id.2057) || id:ebi-a-GCST90017007	MR Egger	3	-0.0391937	0.272999	0.909222
finn-b-F5_INSOMNIA	insomnia	Gut microbiota abundance (genus Faecalibacterium id.2057) || id:ebi-a-GCST90017007	Weighted median	3	0.0519283	0.0445995	0.244292
finn-b-F5_INSOMNIA	insomnia	Gut microbiota abundance (genus Faecalibacterium id.2057) || id:ebi-a-GCST90017007	Inverse variance weighted	3	0.0219406	0.0434554	0.61363
finn-b-F5_INSOMNIA	insomnia	Gut microbiota abundance (genus Faecalibacterium id.2057) || id:ebi-a-GCST90017007	Simple mode	3	0.0615807	0.0654537	0.446107
finn-b-F5_INSOMNIA	insomnia	Gut microbiota abundance (genus Faecalibacterium id.2057) || id:ebi-a-GCST90017007	Weighted mode	3	0.0644656	0.0588337	0.38753
finn-b-F5_INSOMNIA	insomnia	Gut microbiota abundance (genus Family XIII AD3011 group id.11293) || id:ebi-a-GCST90017008	MR Egger	3	-0.0460481	0.18062	0.841082
finn-b-F5_INSOMNIA	insomnia	Gut microbiota abundance (genus Family XIII AD3011 group id.11293) || id:ebi-a-GCST90017008	Weighted median	3	0.0596733	0.0475523	0.209515
finn-b-F5_INSOMNIA	insomnia	Gut microbiota abundance (genus Family XIII AD3011 group id.11293) || id:ebi-a-GCST90017008	Inverse variance weighted	3	0.0417334	0.0397436	0.293689
finn-b-F5_INSOMNIA	insomnia	Gut microbiota abundance (genus Family XIII AD3011 group id.11293) || id:ebi-a-GCST90017008	Simple mode	3	0.0754929	0.0602053	0.336569
finn-b-F5_INSOMNIA	insomnia	Gut microbiota abundance (genus Family XIII AD3011 group id.11293) || id:ebi-a-GCST90017008	Weighted mode	3	0.0759508	0.062969	0.351078
finn-b-F5_INSOMNIA	insomnia	Gut microbiota abundance (genus Family XIII UCG001 id.11294) || id:ebi-a-GCST90017009	MR Egger	3	-0.159354	0.1923	0.55947
finn-b-F5_INSOMNIA	insomnia	Gut microbiota abundance (genus Family XIII UCG001 id.11294) || id:ebi-a-GCST90017009	Weighted median	3	-0.0296827	0.0542515	0.584289
finn-b-F5_INSOMNIA	insomnia	Gut microbiota abundance (genus Family XIII UCG001 id.11294) || id:ebi-a-GCST90017009	Inverse variance weighted	3	-0.0347901	0.0424331	0.412284
finn-b-F5_INSOMNIA	insomnia	Gut microbiota abundance (genus Family XIII UCG001 id.11294) || id:ebi-a-GCST90017009	Simple mode	3	-0.0149626	0.0607177	0.828335
finn-b-F5_INSOMNIA	insomnia	Gut microbiota abundance (genus Family XIII UCG001 id.11294) || id:ebi-a-GCST90017009	Weighted mode	3	-0.0217134	0.0610505	0.756103
finn-b-F5_INSOMNIA	insomnia	Gut microbiota abundance (genus Flavonifractor id.2059) || id:ebi-a-GCST90017010	MR Egger	3	0.252006	0.204909	0.43461
finn-b-F5_INSOMNIA	insomnia	Gut microbiota abundance (genus Flavonifractor id.2059) || id:ebi-a-GCST90017010	Weighted median	3	0.00766317	0.0577523	0.894438
finn-b-F5_INSOMNIA	insomnia	Gut microbiota abundance (genus Flavonifractor id.2059) || id:ebi-a-GCST90017010	Inverse variance weighted	3	-0.00239224	0.0466941	0.959141
finn-b-F5_INSOMNIA	insomnia	Gut microbiota abundance (genus Flavonifractor id.2059) || id:ebi-a-GCST90017010	Simple mode	3	0.0203698	0.0681847	0.793317
finn-b-F5_INSOMNIA	insomnia	Gut microbiota abundance (genus Flavonifractor id.2059) || id:ebi-a-GCST90017010	Weighted mode	3	0.0182015	0.0700485	0.81929
finn-b-F5_INSOMNIA	insomnia	Gut microbiota abundance (genus Fusicatenibacter id.11305) || id:ebi-a-GCST90017011	MR Egger	3	0.0628047	0.160908	0.763096
finn-b-F5_INSOMNIA	insomnia	Gut microbiota abundance (genus Fusicatenibacter id.11305) || id:ebi-a-GCST90017011	Weighted median	3	-0.0459413	0.0448614	0.305801
finn-b-F5_INSOMNIA	insomnia	Gut microbiota abundance (genus Fusicatenibacter id.11305) || id:ebi-a-GCST90017011	Inverse variance weighted	3	-0.0389397	0.0353285	0.270367
finn-b-F5_INSOMNIA	insomnia	Gut microbiota abundance (genus Fusicatenibacter id.11305) || id:ebi-a-GCST90017011	Simple mode	3	-0.0657276	0.0543129	0.349834
finn-b-F5_INSOMNIA	insomnia	Gut microbiota abundance (genus Fusicatenibacter id.11305) || id:ebi-a-GCST90017011	Weighted mode	3	-0.0606562	0.0549607	0.38478
finn-b-F5_INSOMNIA	insomnia	Gut microbiota abundance (genus Gordonibacter id.821) || id:ebi-a-GCST90017012	MR Egger	3	-0.232504	0.34911	0.625964
finn-b-F5_INSOMNIA	insomnia	Gut microbiota abundance (genus Gordonibacter id.821) || id:ebi-a-GCST90017012	Weighted median	3	0.0911493	0.0981238	0.35293
finn-b-F5_INSOMNIA	insomnia	Gut microbiota abundance (genus Gordonibacter id.821) || id:ebi-a-GCST90017012	Inverse variance weighted	3	0.110689	0.0773298	0.152321
finn-b-F5_INSOMNIA	insomnia	Gut microbiota abundance (genus Gordonibacter id.821) || id:ebi-a-GCST90017012	Simple mode	3	0.0729169	0.125375	0.619661
finn-b-F5_INSOMNIA	insomnia	Gut microbiota abundance (genus Gordonibacter id.821) || id:ebi-a-GCST90017012	Weighted mode	3	0.0757868	0.10917	0.559349
finn-b-F5_INSOMNIA	insomnia	Gut microbiota abundance (genus Haemophilus id.3698) || id:ebi-a-GCST90017013	MR Egger	3	0.338617	0.220536	0.367506
finn-b-F5_INSOMNIA	insomnia	Gut microbiota abundance (genus Haemophilus id.3698) || id:ebi-a-GCST90017013	Weighted median	3	0.0571286	0.0607113	0.346711
finn-b-F5_INSOMNIA	insomnia	Gut microbiota abundance (genus Haemophilus id.3698) || id:ebi-a-GCST90017013	Inverse variance weighted	3	0.0298915	0.0498795	0.54899
finn-b-F5_INSOMNIA	insomnia	Gut microbiota abundance (genus Haemophilus id.3698) || id:ebi-a-GCST90017013	Simple mode	3	0.0667507	0.075027	0.467505
finn-b-F5_INSOMNIA	insomnia	Gut microbiota abundance (genus Haemophilus id.3698) || id:ebi-a-GCST90017013	Weighted mode	3	0.069943	0.0770167	0.459656
finn-b-F5_INSOMNIA	insomnia	Gut microbiota abundance (genus Holdemanella id.11393) || id:ebi-a-GCST90017014	MR Egger	3	-0.40988	0.242106	0.339659
finn-b-F5_INSOMNIA	insomnia	Gut microbiota abundance (genus Holdemanella id.11393) || id:ebi-a-GCST90017014	Weighted median	3	-0.117778	0.0743076	0.112965
finn-b-F5_INSOMNIA	insomnia	Gut microbiota abundance (genus Holdemanella id.11393) || id:ebi-a-GCST90017014	Inverse variance weighted	3	-0.138874	0.054967	0.0115204
finn-b-F5_INSOMNIA	insomnia	Gut microbiota abundance (genus Holdemanella id.11393) || id:ebi-a-GCST90017014	Simple mode	3	-0.0878411	0.0901543	0.432653
finn-b-F5_INSOMNIA	insomnia	Gut microbiota abundance (genus Holdemanella id.11393) || id:ebi-a-GCST90017014	Weighted mode	3	-0.096057	0.091654	0.404599
finn-b-F5_INSOMNIA	insomnia	Gut microbiota abundance (genus Holdemania id.2157) || id:ebi-a-GCST90017015	MR Egger	3	0.319156	0.224726	0.39056
finn-b-F5_INSOMNIA	insomnia	Gut microbiota abundance (genus Holdemania id.2157) || id:ebi-a-GCST90017015	Weighted median	3	0.107595	0.0608867	0.077207
finn-b-F5_INSOMNIA	insomnia	Gut microbiota abundance (genus Holdemania id.2157) || id:ebi-a-GCST90017015	Inverse variance weighted	3	0.0913486	0.0494895	0.0649187
finn-b-F5_INSOMNIA	insomnia	Gut microbiota abundance (genus Holdemania id.2157) || id:ebi-a-GCST90017015	Simple mode	3	0.119751	0.0766118	0.258463
finn-b-F5_INSOMNIA	insomnia	Gut microbiota abundance (genus Holdemania id.2157) || id:ebi-a-GCST90017015	Weighted mode	3	0.121123	0.0725976	0.237173
finn-b-F5_INSOMNIA	insomnia	Gut microbiota abundance (genus Howardella id.2000) || id:ebi-a-GCST90017016	MR Egger	3	0.0276131	0.899713	0.980468
finn-b-F5_INSOMNIA	insomnia	Gut microbiota abundance (genus Howardella id.2000) || id:ebi-a-GCST90017016	Weighted median	3	-0.187051	0.112628	0.0967575
finn-b-F5_INSOMNIA	insomnia	Gut microbiota abundance (genus Howardella id.2000) || id:ebi-a-GCST90017016	Inverse variance weighted	3	-0.119752	0.141268	0.396609
finn-b-F5_INSOMNIA	insomnia	Gut microbiota abundance (genus Howardella id.2000) || id:ebi-a-GCST90017016	Simple mode	3	-0.24235	0.146281	0.239419
finn-b-F5_INSOMNIA	insomnia	Gut microbiota abundance (genus Howardella id.2000) || id:ebi-a-GCST90017016	Weighted mode	3	-0.253847	0.165098	0.263989
finn-b-F5_INSOMNIA	insomnia	Gut microbiota abundance (genus Hungatella id.11306) || id:ebi-a-GCST90017017	MR Egger	3	1.14103	0.332773	0.180654
finn-b-F5_INSOMNIA	insomnia	Gut microbiota abundance (genus Hungatella id.11306) || id:ebi-a-GCST90017017	Weighted median	3	0.219638	0.101684	0.0307725
finn-b-F5_INSOMNIA	insomnia	Gut microbiota abundance (genus Hungatella id.11306) || id:ebi-a-GCST90017017	Inverse variance weighted	3	0.116219	0.166195	0.48437
finn-b-F5_INSOMNIA	insomnia	Gut microbiota abundance (genus Hungatella id.11306) || id:ebi-a-GCST90017017	Simple mode	3	0.263145	0.117976	0.155449
finn-b-F5_INSOMNIA	insomnia	Gut microbiota abundance (genus Hungatella id.11306) || id:ebi-a-GCST90017017	Weighted mode	3	0.247197	0.105027	0.142832
finn-b-F5_INSOMNIA	insomnia	Gut microbiota abundance (genus Intestinibacter id.11345) || id:ebi-a-GCST90017018	MR Egger	3	0.4125	0.313199	0.413426
finn-b-F5_INSOMNIA	insomnia	Gut microbiota abundance (genus Intestinibacter id.11345) || id:ebi-a-GCST90017018	Weighted median	3	0.0115064	0.0661621	0.861934
finn-b-F5_INSOMNIA	insomnia	Gut microbiota abundance (genus Intestinibacter id.11345) || id:ebi-a-GCST90017018	Inverse variance weighted	3	0.0142081	0.0800038	0.859042
finn-b-F5_INSOMNIA	insomnia	Gut microbiota abundance (genus Intestinibacter id.11345) || id:ebi-a-GCST90017018	Simple mode	3	-0.00903686	0.0897047	0.928946
finn-b-F5_INSOMNIA	insomnia	Gut microbiota abundance (genus Intestinibacter id.11345) || id:ebi-a-GCST90017018	Weighted mode	3	0.00940276	0.0760602	0.912918
finn-b-F5_INSOMNIA	insomnia	Gut microbiota abundance (genus Intestinimonas id.2062) || id:ebi-a-GCST90017019	MR Egger	3	0.121365	0.213227	0.670581
finn-b-F5_INSOMNIA	insomnia	Gut microbiota abundance (genus Intestinimonas id.2062) || id:ebi-a-GCST90017019	Weighted median	3	-0.0426105	0.0537905	0.428269
finn-b-F5_INSOMNIA	insomnia	Gut microbiota abundance (genus Intestinimonas id.2062) || id:ebi-a-GCST90017019	Inverse variance weighted	3	-0.0266454	0.0428412	0.53397
finn-b-F5_INSOMNIA	insomnia	Gut microbiota abundance (genus Intestinimonas id.2062) || id:ebi-a-GCST90017019	Simple mode	3	-0.0686705	0.0672273	0.414475
finn-b-F5_INSOMNIA	insomnia	Gut microbiota abundance (genus Intestinimonas id.2062) || id:ebi-a-GCST90017019	Weighted mode	3	-0.0638081	0.0695109	0.455546
finn-b-F5_INSOMNIA	insomnia	Gut microbiota abundance (genus Lachnoclostridium id.11308) || id:ebi-a-GCST90017020	MR Egger	3	0.221343	0.158222	0.395091
finn-b-F5_INSOMNIA	insomnia	Gut microbiota abundance (genus Lachnoclostridium id.11308) || id:ebi-a-GCST90017020	Weighted median	3	0.0265689	0.0432923	0.539408
finn-b-F5_INSOMNIA	insomnia	Gut microbiota abundance (genus Lachnoclostridium id.11308) || id:ebi-a-GCST90017020	Inverse variance weighted	3	0.0148653	0.034857	0.669769
finn-b-F5_INSOMNIA	insomnia	Gut microbiota abundance (genus Lachnoclostridium id.11308) || id:ebi-a-GCST90017020	Simple mode	3	0.0315104	0.0561275	0.631034
finn-b-F5_INSOMNIA	insomnia	Gut microbiota abundance (genus Lachnoclostridium id.11308) || id:ebi-a-GCST90017020	Weighted mode	3	0.0377084	0.0532912	0.552541
finn-b-F5_INSOMNIA	insomnia	Gut microbiota abundance (genus Lachnospiraceae FCS020 group id.11314) || id:ebi-a-GCST90017021	MR Egger	3	-0.0412139	0.183364	0.859249
finn-b-F5_INSOMNIA	insomnia	Gut microbiota abundance (genus Lachnospiraceae FCS020 group id.11314) || id:ebi-a-GCST90017021	Weighted median	3	-0.0286104	0.0457732	0.531941
finn-b-F5_INSOMNIA	insomnia	Gut microbiota abundance (genus Lachnospiraceae FCS020 group id.11314) || id:ebi-a-GCST90017021	Inverse variance weighted	3	-0.0271099	0.0404454	0.502677
finn-b-F5_INSOMNIA	insomnia	Gut microbiota abundance (genus Lachnospiraceae FCS020 group id.11314) || id:ebi-a-GCST90017021	Simple mode	3	-0.0290824	0.0510489	0.626342
finn-b-F5_INSOMNIA	insomnia	Gut microbiota abundance (genus Lachnospiraceae FCS020 group id.11314) || id:ebi-a-GCST90017021	Weighted mode	3	-0.029022	0.0519025	0.63231
finn-b-F5_INSOMNIA	insomnia	Gut microbiota abundance (genus Lachnospiraceae NC2004 group id.11316) || id:ebi-a-GCST90017022	MR Egger	3	0.187617	0.268637	0.611882
finn-b-F5_INSOMNIA	insomnia	Gut microbiota abundance (genus Lachnospiraceae NC2004 group id.11316) || id:ebi-a-GCST90017022	Weighted median	3	-0.0185633	0.0709164	0.793504
finn-b-F5_INSOMNIA	insomnia	Gut microbiota abundance (genus Lachnospiraceae NC2004 group id.11316) || id:ebi-a-GCST90017022	Inverse variance weighted	3	-0.0193059	0.059551	0.745794
finn-b-F5_INSOMNIA	insomnia	Gut microbiota abundance (genus Lachnospiraceae NC2004 group id.11316) || id:ebi-a-GCST90017022	Simple mode	3	-0.0492273	0.0877406	0.631235
finn-b-F5_INSOMNIA	insomnia	Gut microbiota abundance (genus Lachnospiraceae NC2004 group id.11316) || id:ebi-a-GCST90017022	Weighted mode	3	0.00332803	0.0953963	0.975339
finn-b-F5_INSOMNIA	insomnia	Gut microbiota abundance (genus Lachnospiraceae ND3007 group id.11317) || id:ebi-a-GCST90017023	MR Egger	3	0.312792	0.171427	0.319168
finn-b-F5_INSOMNIA	insomnia	Gut microbiota abundance (genus Lachnospiraceae ND3007 group id.11317) || id:ebi-a-GCST90017023	Weighted median	3	0.0307564	0.0485449	0.526364
finn-b-F5_INSOMNIA	insomnia	Gut microbiota abundance (genus Lachnospiraceae ND3007 group id.11317) || id:ebi-a-GCST90017023	Inverse variance weighted	3	-4.86303e-05	0.0504643	0.999231
finn-b-F5_INSOMNIA	insomnia	Gut microbiota abundance (genus Lachnospiraceae ND3007 group id.11317) || id:ebi-a-GCST90017023	Simple mode	3	0.0395344	0.0591963	0.572979
finn-b-F5_INSOMNIA	insomnia	Gut microbiota abundance (genus Lachnospiraceae ND3007 group id.11317) || id:ebi-a-GCST90017023	Weighted mode	3	0.0410236	0.0572474	0.548001
finn-b-F5_INSOMNIA	insomnia	Gut microbiota abundance (genus Lachnospiraceae NK4A136 group id.11319) || id:ebi-a-GCST90017024	MR Egger	3	0.0510599	0.16205	0.805678
finn-b-F5_INSOMNIA	insomnia	Gut microbiota abundance (genus Lachnospiraceae NK4A136 group id.11319) || id:ebi-a-GCST90017024	Weighted median	3	0.00477078	0.0428123	0.911271
finn-b-F5_INSOMNIA	insomnia	Gut microbiota abundance (genus Lachnospiraceae NK4A136 group id.11319) || id:ebi-a-GCST90017024	Inverse variance weighted	3	0.00175324	0.0355856	0.960706
finn-b-F5_INSOMNIA	insomnia	Gut microbiota abundance (genus Lachnospiraceae NK4A136 group id.11319) || id:ebi-a-GCST90017024	Simple mode	3	0.00740244	0.0495199	0.894884
finn-b-F5_INSOMNIA	insomnia	Gut microbiota abundance (genus Lachnospiraceae NK4A136 group id.11319) || id:ebi-a-GCST90017024	Weighted mode	3	0.00701578	0.0451777	0.890847
finn-b-F5_INSOMNIA	insomnia	Gut microbiota abundance (genus Lachnospiraceae UCG001 id.11321) || id:ebi-a-GCST90017025	MR Egger	3	0.357895	0.212287	0.340827
finn-b-F5_INSOMNIA	insomnia	Gut microbiota abundance (genus Lachnospiraceae UCG001 id.11321) || id:ebi-a-GCST90017025	Weighted median	3	0.0958506	0.0612674	0.117709
finn-b-F5_INSOMNIA	insomnia	Gut microbiota abundance (genus Lachnospiraceae UCG001 id.11321) || id:ebi-a-GCST90017025	Inverse variance weighted	3	0.0580561	0.0477235	0.223791
finn-b-F5_INSOMNIA	insomnia	Gut microbiota abundance (genus Lachnospiraceae UCG001 id.11321) || id:ebi-a-GCST90017025	Simple mode	3	0.0975354	0.0679328	0.287567
finn-b-F5_INSOMNIA	insomnia	Gut microbiota abundance (genus Lachnospiraceae UCG001 id.11321) || id:ebi-a-GCST90017025	Weighted mode	3	0.0979073	0.0654887	0.273531
finn-b-F5_INSOMNIA	insomnia	Gut microbiota abundance (genus Lachnospiraceae UCG004 id.11324) || id:ebi-a-GCST90017026	MR Egger	3	-0.174271	0.176001	0.503145
finn-b-F5_INSOMNIA	insomnia	Gut microbiota abundance (genus Lachnospiraceae UCG004 id.11324) || id:ebi-a-GCST90017026	Weighted median	3	-0.0558627	0.0478967	0.243487
finn-b-F5_INSOMNIA	insomnia	Gut microbiota abundance (genus Lachnospiraceae UCG004 id.11324) || id:ebi-a-GCST90017026	Inverse variance weighted	3	-0.0578418	0.0386105	0.134111
finn-b-F5_INSOMNIA	insomnia	Gut microbiota abundance (genus Lachnospiraceae UCG004 id.11324) || id:ebi-a-GCST90017026	Simple mode	3	-0.0405786	0.0529346	0.523454
finn-b-F5_INSOMNIA	insomnia	Gut microbiota abundance (genus Lachnospiraceae UCG004 id.11324) || id:ebi-a-GCST90017026	Weighted mode	3	-0.058317	0.0581734	0.421701
finn-b-F5_INSOMNIA	insomnia	Gut microbiota abundance (genus Lachnospiraceae UCG008 id.11328) || id:ebi-a-GCST90017027	MR Egger	3	-0.0380594	0.256965	0.90639
finn-b-F5_INSOMNIA	insomnia	Gut microbiota abundance (genus Lachnospiraceae UCG008 id.11328) || id:ebi-a-GCST90017027	Weighted median	3	0.00112941	0.0661654	0.986381
finn-b-F5_INSOMNIA	insomnia	Gut microbiota abundance (genus Lachnospiraceae UCG008 id.11328) || id:ebi-a-GCST90017027	Inverse variance weighted	3	-0.0116697	0.0568324	0.837311
finn-b-F5_INSOMNIA	insomnia	Gut microbiota abundance (genus Lachnospiraceae UCG008 id.11328) || id:ebi-a-GCST90017027	Simple mode	3	0.00618263	0.0778096	0.943903
finn-b-F5_INSOMNIA	insomnia	Gut microbiota abundance (genus Lachnospiraceae UCG008 id.11328) || id:ebi-a-GCST90017027	Weighted mode	3	0.00788699	0.0813657	0.931619
finn-b-F5_INSOMNIA	insomnia	Gut microbiota abundance (genus Lachnospiraceae UCG010 id.11330) || id:ebi-a-GCST90017028	MR Egger	3	-0.175209	0.186433	0.519752
finn-b-F5_INSOMNIA	insomnia	Gut microbiota abundance (genus Lachnospiraceae UCG010 id.11330) || id:ebi-a-GCST90017028	Weighted median	3	-0.0102717	0.0483537	0.831774
finn-b-F5_INSOMNIA	insomnia	Gut microbiota abundance (genus Lachnospiraceae UCG010 id.11330) || id:ebi-a-GCST90017028	Inverse variance weighted	3	-0.0275266	0.0410727	0.502736
finn-b-F5_INSOMNIA	insomnia	Gut microbiota abundance (genus Lachnospiraceae UCG010 id.11330) || id:ebi-a-GCST90017028	Simple mode	3	0.0163029	0.0646876	0.824556
finn-b-F5_INSOMNIA	insomnia	Gut microbiota abundance (genus Lachnospiraceae UCG010 id.11330) || id:ebi-a-GCST90017028	Weighted mode	3	0.0153715	0.0651811	0.835516
finn-b-F5_INSOMNIA	insomnia	Gut microbiota abundance (genus Lactobacillus id.1837) || id:ebi-a-GCST90017030	MR Egger	3	-0.000720212	0.257866	0.998222
finn-b-F5_INSOMNIA	insomnia	Gut microbiota abundance (genus Lactobacillus id.1837) || id:ebi-a-GCST90017030	Weighted median	3	-0.00197861	0.0647	0.975604
finn-b-F5_INSOMNIA	insomnia	Gut microbiota abundance (genus Lactobacillus id.1837) || id:ebi-a-GCST90017030	Inverse variance weighted	3	-4.02994e-05	0.0568865	0.999435
finn-b-F5_INSOMNIA	insomnia	Gut microbiota abundance (genus Lactobacillus id.1837) || id:ebi-a-GCST90017030	Simple mode	3	-0.00300993	0.0761971	0.972079
finn-b-F5_INSOMNIA	insomnia	Gut microbiota abundance (genus Lactobacillus id.1837) || id:ebi-a-GCST90017030	Weighted mode	3	-0.00594763	0.0743846	0.943551
finn-b-F5_INSOMNIA	insomnia	Gut microbiota abundance (genus Lactococcus id.1851) || id:ebi-a-GCST90017031	MR Egger	3	0.103455	0.343406	0.813716
finn-b-F5_INSOMNIA	insomnia	Gut microbiota abundance (genus Lactococcus id.1851) || id:ebi-a-GCST90017031	Weighted median	3	-0.097999	0.0904872	0.278802
finn-b-F5_INSOMNIA	insomnia	Gut microbiota abundance (genus Lactococcus id.1851) || id:ebi-a-GCST90017031	Inverse variance weighted	3	-0.100071	0.0760213	0.188054
finn-b-F5_INSOMNIA	insomnia	Gut microbiota abundance (genus Lactococcus id.1851) || id:ebi-a-GCST90017031	Simple mode	3	-0.108425	0.101952	0.398977
finn-b-F5_INSOMNIA	insomnia	Gut microbiota abundance (genus Lactococcus id.1851) || id:ebi-a-GCST90017031	Weighted mode	3	-0.0980145	0.106937	0.456128
finn-b-F5_INSOMNIA	insomnia	Gut microbiota abundance (genus Marvinbryantia id.2005) || id:ebi-a-GCST90017032	MR Egger	3	0.158282	0.198192	0.570978
finn-b-F5_INSOMNIA	insomnia	Gut microbiota abundance (genus Marvinbryantia id.2005) || id:ebi-a-GCST90017032	Weighted median	3	0.0560124	0.0521205	0.282522
finn-b-F5_INSOMNIA	insomnia	Gut microbiota abundance (genus Marvinbryantia id.2005) || id:ebi-a-GCST90017032	Inverse variance weighted	3	0.0483519	0.0436955	0.268482
finn-b-F5_INSOMNIA	insomnia	Gut microbiota abundance (genus Marvinbryantia id.2005) || id:ebi-a-GCST90017032	Simple mode	3	0.063434	0.062835	0.418998
finn-b-F5_INSOMNIA	insomnia	Gut microbiota abundance (genus Marvinbryantia id.2005) || id:ebi-a-GCST90017032	Weighted mode	3	0.0622863	0.0599507	0.407944
finn-b-F5_INSOMNIA	insomnia	Gut microbiota abundance (genus Methanobrevibacter id.123) || id:ebi-a-GCST90017033	Inverse variance weighted	2	0.058525	0.117013	0.616965
finn-b-F5_INSOMNIA	insomnia	Gut microbiota abundance (genus Odoribacter id.952) || id:ebi-a-GCST90017034	MR Egger	3	-0.142282	0.17721	0.569321
finn-b-F5_INSOMNIA	insomnia	Gut microbiota abundance (genus Odoribacter id.952) || id:ebi-a-GCST90017034	Weighted median	3	0.0326325	0.0503666	0.517049
finn-b-F5_INSOMNIA	insomnia	Gut microbiota abundance (genus Odoribacter id.952) || id:ebi-a-GCST90017034	Inverse variance weighted	3	0.0322688	0.0389247	0.407101
finn-b-F5_INSOMNIA	insomnia	Gut microbiota abundance (genus Odoribacter id.952) || id:ebi-a-GCST90017034	Simple mode	3	0.0533317	0.0606322	0.471854
finn-b-F5_INSOMNIA	insomnia	Gut microbiota abundance (genus Odoribacter id.952) || id:ebi-a-GCST90017034	Weighted mode	3	0.0374038	0.0566332	0.576857
finn-b-F5_INSOMNIA	insomnia	Gut microbiota abundance (genus Olsenella id.822) || id:ebi-a-GCST90017035	MR Egger	3	0.204408	0.352376	0.665363
finn-b-F5_INSOMNIA	insomnia	Gut microbiota abundance (genus Olsenella id.822) || id:ebi-a-GCST90017035	Weighted median	3	0.022603	0.0894821	0.800579
finn-b-F5_INSOMNIA	insomnia	Gut microbiota abundance (genus Olsenella id.822) || id:ebi-a-GCST90017035	Inverse variance weighted	3	0.0019414	0.0774761	0.980009
finn-b-F5_INSOMNIA	insomnia	Gut microbiota abundance (genus Olsenella id.822) || id:ebi-a-GCST90017035	Simple mode	3	0.0285038	0.109914	0.819635
finn-b-F5_INSOMNIA	insomnia	Gut microbiota abundance (genus Olsenella id.822) || id:ebi-a-GCST90017035	Weighted mode	3	0.0289489	0.104689	0.808103
finn-b-F5_INSOMNIA	insomnia	Gut microbiota abundance (genus Oscillibacter id.2063) || id:ebi-a-GCST90017036	MR Egger	3	0.343864	0.231281	0.37694
finn-b-F5_INSOMNIA	insomnia	Gut microbiota abundance (genus Oscillibacter id.2063) || id:ebi-a-GCST90017036	Weighted median	3	0.0681113	0.0675791	0.313515
finn-b-F5_INSOMNIA	insomnia	Gut microbiota abundance (genus Oscillibacter id.2063) || id:ebi-a-GCST90017036	Inverse variance weighted	3	0.0711773	0.0512635	0.164997
finn-b-F5_INSOMNIA	insomnia	Gut microbiota abundance (genus Oscillibacter id.2063) || id:ebi-a-GCST90017036	Simple mode	3	0.0512598	0.0825238	0.59786
finn-b-F5_INSOMNIA	insomnia	Gut microbiota abundance (genus Oscillibacter id.2063) || id:ebi-a-GCST90017036	Weighted mode	3	0.0765516	0.0788196	0.433885
finn-b-F5_INSOMNIA	insomnia	Gut microbiota abundance (genus Oscillospira id.2064) || id:ebi-a-GCST90017037	MR Egger	3	0.143912	0.213918	0.622995
finn-b-F5_INSOMNIA	insomnia	Gut microbiota abundance (genus Oscillospira id.2064) || id:ebi-a-GCST90017037	Weighted median	3	-0.0695873	0.063514	0.273244
finn-b-F5_INSOMNIA	insomnia	Gut microbiota abundance (genus Oscillospira id.2064) || id:ebi-a-GCST90017037	Inverse variance weighted	3	-0.0739002	0.0470881	0.116554
finn-b-F5_INSOMNIA	insomnia	Gut microbiota abundance (genus Oscillospira id.2064) || id:ebi-a-GCST90017037	Simple mode	3	-0.0863344	0.07136	0.349934
finn-b-F5_INSOMNIA	insomnia	Gut microbiota abundance (genus Oscillospira id.2064) || id:ebi-a-GCST90017037	Weighted mode	3	-0.0691865	0.0729493	0.443021
finn-b-F5_INSOMNIA	insomnia	Gut microbiota abundance (genus Oxalobacter id.2978) || id:ebi-a-GCST90017038	MR Egger	3	0.124216	0.318454	0.763236
finn-b-F5_INSOMNIA	insomnia	Gut microbiota abundance (genus Oxalobacter id.2978) || id:ebi-a-GCST90017038	Weighted median	3	0.0215243	0.0808363	0.790031
finn-b-F5_INSOMNIA	insomnia	Gut microbiota abundance (genus Oxalobacter id.2978) || id:ebi-a-GCST90017038	Inverse variance weighted	3	0.0309791	0.0699526	0.657868
finn-b-F5_INSOMNIA	insomnia	Gut microbiota abundance (genus Oxalobacter id.2978) || id:ebi-a-GCST90017038	Simple mode	3	0.00317698	0.101681	0.977912
finn-b-F5_INSOMNIA	insomnia	Gut microbiota abundance (genus Oxalobacter id.2978) || id:ebi-a-GCST90017038	Weighted mode	3	0.0040821	0.097474	0.9704
finn-b-F5_INSOMNIA	insomnia	Gut microbiota abundance (genus Parabacteroides id.954) || id:ebi-a-GCST90017039	MR Egger	3	0.281279	0.245296	0.456565
finn-b-F5_INSOMNIA	insomnia	Gut microbiota abundance (genus Parabacteroides id.954) || id:ebi-a-GCST90017039	Weighted median	3	0.00223679	0.0506501	0.964776
finn-b-F5_INSOMNIA	insomnia	Gut microbiota abundance (genus Parabacteroides id.954) || id:ebi-a-GCST90017039	Inverse variance weighted	3	0.0223028	0.056058	0.690739
finn-b-F5_INSOMNIA	insomnia	Gut microbiota abundance (genus Parabacteroides id.954) || id:ebi-a-GCST90017039	Simple mode	3	-0.0416997	0.07327	0.626666
finn-b-F5_INSOMNIA	insomnia	Gut microbiota abundance (genus Parabacteroides id.954) || id:ebi-a-GCST90017039	Weighted mode	3	-0.0353306	0.0705434	0.666172
finn-b-F5_INSOMNIA	insomnia	Gut microbiota abundance (genus Paraprevotella id.962) || id:ebi-a-GCST90017040	MR Egger	3	0.196627	0.527842	0.77299
finn-b-F5_INSOMNIA	insomnia	Gut microbiota abundance (genus Paraprevotella id.962) || id:ebi-a-GCST90017040	Weighted median	3	0.0451769	0.080466	0.574497
finn-b-F5_INSOMNIA	insomnia	Gut microbiota abundance (genus Paraprevotella id.962) || id:ebi-a-GCST90017040	Inverse variance weighted	3	0.0788998	0.0839214	0.347134
finn-b-F5_INSOMNIA	insomnia	Gut microbiota abundance (genus Paraprevotella id.962) || id:ebi-a-GCST90017040	Simple mode	3	0.0117288	0.113813	0.927324
finn-b-F5_INSOMNIA	insomnia	Gut microbiota abundance (genus Paraprevotella id.962) || id:ebi-a-GCST90017040	Weighted mode	3	0.00322466	0.116728	0.98047
finn-b-F5_INSOMNIA	insomnia	Gut microbiota abundance (genus Parasutterella id.2892) || id:ebi-a-GCST90017041	MR Egger	3	0.0119367	0.20013	0.962074
finn-b-F5_INSOMNIA	insomnia	Gut microbiota abundance (genus Parasutterella id.2892) || id:ebi-a-GCST90017041	Weighted median	3	0.0234263	0.0485359	0.629339
finn-b-F5_INSOMNIA	insomnia	Gut microbiota abundance (genus Parasutterella id.2892) || id:ebi-a-GCST90017041	Inverse variance weighted	3	0.0217038	0.0439505	0.621431
finn-b-F5_INSOMNIA	insomnia	Gut microbiota abundance (genus Parasutterella id.2892) || id:ebi-a-GCST90017041	Simple mode	3	0.0271096	0.0598455	0.694953
finn-b-F5_INSOMNIA	insomnia	Gut microbiota abundance (genus Parasutterella id.2892) || id:ebi-a-GCST90017041	Weighted mode	3	0.0273808	0.0603342	0.694448
finn-b-F5_INSOMNIA	insomnia	Gut microbiota abundance (genus Peptococcus id.2037) || id:ebi-a-GCST90017042	MR Egger	3	-0.223154	0.289539	0.581975
finn-b-F5_INSOMNIA	insomnia	Gut microbiota abundance (genus Peptococcus id.2037) || id:ebi-a-GCST90017042	Weighted median	3	-0.0115863	0.077133	0.880598
finn-b-F5_INSOMNIA	insomnia	Gut microbiota abundance (genus Peptococcus id.2037) || id:ebi-a-GCST90017042	Inverse variance weighted	3	-0.0184077	0.0639341	0.773411
finn-b-F5_INSOMNIA	insomnia	Gut microbiota abundance (genus Peptococcus id.2037) || id:ebi-a-GCST90017042	Simple mode	3	0.0189361	0.0910204	0.854458
finn-b-F5_INSOMNIA	insomnia	Gut microbiota abundance (genus Peptococcus id.2037) || id:ebi-a-GCST90017042	Weighted mode	3	0.00638514	0.0848275	0.94685
finn-b-F5_INSOMNIA	insomnia	Gut microbiota abundance (genus Phascolarctobacterium id.2168) || id:ebi-a-GCST90017043	MR Egger	3	-0.0845433	0.272009	0.808158
finn-b-F5_INSOMNIA	insomnia	Gut microbiota abundance (genus Phascolarctobacterium id.2168) || id:ebi-a-GCST90017043	Weighted median	3	0.054455	0.056715	0.336979
finn-b-F5_INSOMNIA	insomnia	Gut microbiota abundance (genus Phascolarctobacterium id.2168) || id:ebi-a-GCST90017043	Inverse variance weighted	3	0.0127927	0.0450123	0.776253
finn-b-F5_INSOMNIA	insomnia	Gut microbiota abundance (genus Phascolarctobacterium id.2168) || id:ebi-a-GCST90017043	Simple mode	3	0.0559425	0.0778654	0.547074
finn-b-F5_INSOMNIA	insomnia	Gut microbiota abundance (genus Phascolarctobacterium id.2168) || id:ebi-a-GCST90017043	Weighted mode	3	0.0565948	0.0728534	0.51855
finn-b-F5_INSOMNIA	insomnia	Gut microbiota abundance (genus Prevotella7 id.11182) || id:ebi-a-GCST90017044	MR Egger	3	0.0219624	0.36123	0.961342
finn-b-F5_INSOMNIA	insomnia	Gut microbiota abundance (genus Prevotella7 id.11182) || id:ebi-a-GCST90017044	Weighted median	3	-0.0454832	0.0894797	0.611237
finn-b-F5_INSOMNIA	insomnia	Gut microbiota abundance (genus Prevotella7 id.11182) || id:ebi-a-GCST90017044	Inverse variance weighted	3	-0.0467937	0.0782599	0.549888
finn-b-F5_INSOMNIA	insomnia	Gut microbiota abundance (genus Prevotella7 id.11182) || id:ebi-a-GCST90017044	Simple mode	3	-0.0509629	0.098383	0.656061
finn-b-F5_INSOMNIA	insomnia	Gut microbiota abundance (genus Prevotella7 id.11182) || id:ebi-a-GCST90017044	Weighted mode	3	-0.0406581	0.108444	0.743743
finn-b-F5_INSOMNIA	insomnia	Gut microbiota abundance (genus Prevotella9 id.11183) || id:ebi-a-GCST90017045	MR Egger	3	-0.085425	0.282875	0.813292
finn-b-F5_INSOMNIA	insomnia	Gut microbiota abundance (genus Prevotella9 id.11183) || id:ebi-a-GCST90017045	Weighted median	3	0.0574523	0.0565726	0.309844
finn-b-F5_INSOMNIA	insomnia	Gut microbiota abundance (genus Prevotella9 id.11183) || id:ebi-a-GCST90017045	Inverse variance weighted	3	0.0252552	0.0471368	0.592107
finn-b-F5_INSOMNIA	insomnia	Gut microbiota abundance (genus Prevotella9 id.11183) || id:ebi-a-GCST90017045	Simple mode	3	0.0704801	0.0717288	0.429409
finn-b-F5_INSOMNIA	insomnia	Gut microbiota abundance (genus Prevotella9 id.11183) || id:ebi-a-GCST90017045	Weighted mode	3	0.0698204	0.073968	0.444845
finn-b-F5_INSOMNIA	insomnia	Gut microbiota abundance (genus Rikenellaceae RC9 gut group id.11191) || id:ebi-a-GCST90017046	MR Egger	3	0.000556162	0.373105	0.999051
finn-b-F5_INSOMNIA	insomnia	Gut microbiota abundance (genus Rikenellaceae RC9 gut group id.11191) || id:ebi-a-GCST90017046	Weighted median	3	0.0543873	0.108769	0.617058
finn-b-F5_INSOMNIA	insomnia	Gut microbiota abundance (genus Rikenellaceae RC9 gut group id.11191) || id:ebi-a-GCST90017046	Inverse variance weighted	3	0.0567415	0.082147	0.489735
finn-b-F5_INSOMNIA	insomnia	Gut microbiota abundance (genus Rikenellaceae RC9 gut group id.11191) || id:ebi-a-GCST90017046	Simple mode	3	0.0531879	0.115349	0.690012
finn-b-F5_INSOMNIA	insomnia	Gut microbiota abundance (genus Rikenellaceae RC9 gut group id.11191) || id:ebi-a-GCST90017046	Weighted mode	3	0.0510047	0.10398	0.6723
finn-b-F5_INSOMNIA	insomnia	Gut microbiota abundance (genus Romboutsia id.11347) || id:ebi-a-GCST90017047	MR Egger	3	-0.0119432	0.347137	0.978106
finn-b-F5_INSOMNIA	insomnia	Gut microbiota abundance (genus Romboutsia id.11347) || id:ebi-a-GCST90017047	Weighted median	3	-0.027791	0.05301	0.600098
finn-b-F5_INSOMNIA	insomnia	Gut microbiota abundance (genus Romboutsia id.11347) || id:ebi-a-GCST90017047	Inverse variance weighted	3	-0.0135023	0.0538888	0.802156
finn-b-F5_INSOMNIA	insomnia	Gut microbiota abundance (genus Romboutsia id.11347) || id:ebi-a-GCST90017047	Simple mode	3	-0.0393057	0.0758551	0.655966
finn-b-F5_INSOMNIA	insomnia	Gut microbiota abundance (genus Romboutsia id.11347) || id:ebi-a-GCST90017047	Weighted mode	3	-0.053733	0.0751293	0.548702
finn-b-F5_INSOMNIA	insomnia	Gut microbiota abundance (genus Roseburia id.2012) || id:ebi-a-GCST90017048	MR Egger	3	-0.0179164	0.158647	0.928408
finn-b-F5_INSOMNIA	insomnia	Gut microbiota abundance (genus Roseburia id.2012) || id:ebi-a-GCST90017048	Weighted median	3	0.00067246	0.0380865	0.985913
finn-b-F5_INSOMNIA	insomnia	Gut microbiota abundance (genus Roseburia id.2012) || id:ebi-a-GCST90017048	Inverse variance weighted	3	0.00228819	0.0348338	0.947626
finn-b-F5_INSOMNIA	insomnia	Gut microbiota abundance (genus Roseburia id.2012) || id:ebi-a-GCST90017048	Simple mode	3	-0.000524062	0.0464074	0.992015
finn-b-F5_INSOMNIA	insomnia	Gut microbiota abundance (genus Roseburia id.2012) || id:ebi-a-GCST90017048	Weighted mode	3	-0.000332927	0.0445359	0.994714
finn-b-F5_INSOMNIA	insomnia	Gut microbiota abundance (genus Ruminiclostridium5 id.11355) || id:ebi-a-GCST90017049	MR Egger	3	0.154144	0.161856	0.515535
finn-b-F5_INSOMNIA	insomnia	Gut microbiota abundance (genus Ruminiclostridium5 id.11355) || id:ebi-a-GCST90017049	Weighted median	3	0.00418325	0.0421385	0.920921
finn-b-F5_INSOMNIA	insomnia	Gut microbiota abundance (genus Ruminiclostridium5 id.11355) || id:ebi-a-GCST90017049	Inverse variance weighted	3	-0.00652718	0.0355945	0.854503
finn-b-F5_INSOMNIA	insomnia	Gut microbiota abundance (genus Ruminiclostridium5 id.11355) || id:ebi-a-GCST90017049	Simple mode	3	0.0136214	0.0522999	0.818882
finn-b-F5_INSOMNIA	insomnia	Gut microbiota abundance (genus Ruminiclostridium5 id.11355) || id:ebi-a-GCST90017049	Weighted mode	3	0.0117977	0.0521242	0.841965
finn-b-F5_INSOMNIA	insomnia	Gut microbiota abundance (genus Ruminiclostridium6 id.11356) || id:ebi-a-GCST90017050	MR Egger	3	-0.270035	0.306296	0.540001
finn-b-F5_INSOMNIA	insomnia	Gut microbiota abundance (genus Ruminiclostridium6 id.11356) || id:ebi-a-GCST90017050	Weighted median	3	0.0561374	0.0543872	0.301988
finn-b-F5_INSOMNIA	insomnia	Gut microbiota abundance (genus Ruminiclostridium6 id.11356) || id:ebi-a-GCST90017050	Inverse variance weighted	3	0.0489441	0.0693861	0.480569
finn-b-F5_INSOMNIA	insomnia	Gut microbiota abundance (genus Ruminiclostridium6 id.11356) || id:ebi-a-GCST90017050	Simple mode	3	0.128674	0.0864349	0.274993
finn-b-F5_INSOMNIA	insomnia	Gut microbiota abundance (genus Ruminiclostridium6 id.11356) || id:ebi-a-GCST90017050	Weighted mode	3	0.116897	0.0945703	0.341903
finn-b-F5_INSOMNIA	insomnia	Gut microbiota abundance (genus Ruminiclostridium9 id.11357) || id:ebi-a-GCST90017051	MR Egger	3	-0.161641	0.164629	0.505829
finn-b-F5_INSOMNIA	insomnia	Gut microbiota abundance (genus Ruminiclostridium9 id.11357) || id:ebi-a-GCST90017051	Weighted median	3	-0.00403856	0.0427393	0.924717
finn-b-F5_INSOMNIA	insomnia	Gut microbiota abundance (genus Ruminiclostridium9 id.11357) || id:ebi-a-GCST90017051	Inverse variance weighted	3	0.0135623	0.0361505	0.70754
finn-b-F5_INSOMNIA	insomnia	Gut microbiota abundance (genus Ruminiclostridium9 id.11357) || id:ebi-a-GCST90017051	Simple mode	3	-0.00831953	0.0513505	0.886183
finn-b-F5_INSOMNIA	insomnia	Gut microbiota abundance (genus Ruminiclostridium9 id.11357) || id:ebi-a-GCST90017051	Weighted mode	3	-0.00991356	0.050443	0.862355
finn-b-F5_INSOMNIA	insomnia	Gut microbiota abundance (genus Ruminococcaceae NK4A214 group id.11358) || id:ebi-a-GCST90017052	MR Egger	3	0.0558103	0.310144	0.886654
finn-b-F5_INSOMNIA	insomnia	Gut microbiota abundance (genus Ruminococcaceae NK4A214 group id.11358) || id:ebi-a-GCST90017052	Weighted median	3	-0.0250916	0.0491561	0.609738
finn-b-F5_INSOMNIA	insomnia	Gut microbiota abundance (genus Ruminococcaceae NK4A214 group id.11358) || id:ebi-a-GCST90017052	Inverse variance weighted	3	0.0047336	0.0487925	0.922714
finn-b-F5_INSOMNIA	insomnia	Gut microbiota abundance (genus Ruminococcaceae NK4A214 group id.11358) || id:ebi-a-GCST90017052	Simple mode	3	-0.0374895	0.0635376	0.614951
finn-b-F5_INSOMNIA	insomnia	Gut microbiota abundance (genus Ruminococcaceae NK4A214 group id.11358) || id:ebi-a-GCST90017052	Weighted mode	3	-0.0429193	0.0655349	0.579782
finn-b-F5_INSOMNIA	insomnia	Gut microbiota abundance (genus Ruminococcaceae UCG002 id.11360) || id:ebi-a-GCST90017053	MR Egger	3	-0.134494	0.162374	0.559612
finn-b-F5_INSOMNIA	insomnia	Gut microbiota abundance (genus Ruminococcaceae UCG002 id.11360) || id:ebi-a-GCST90017053	Weighted median	3	-0.0223665	0.0421889	0.596007
finn-b-F5_INSOMNIA	insomnia	Gut microbiota abundance (genus Ruminococcaceae UCG002 id.11360) || id:ebi-a-GCST90017053	Inverse variance weighted	3	-0.0362853	0.0356322	0.308521
finn-b-F5_INSOMNIA	insomnia	Gut microbiota abundance (genus Ruminococcaceae UCG002 id.11360) || id:ebi-a-GCST90017053	Simple mode	3	-0.00543632	0.0546658	0.929854
finn-b-F5_INSOMNIA	insomnia	Gut microbiota abundance (genus Ruminococcaceae UCG002 id.11360) || id:ebi-a-GCST90017053	Weighted mode	3	-0.0062712	0.0591972	0.9253
finn-b-F5_INSOMNIA	insomnia	Gut microbiota abundance (genus Ruminococcaceae UCG003 id.11361) || id:ebi-a-GCST90017054	MR Egger	3	0.067373	0.176664	0.768056
finn-b-F5_INSOMNIA	insomnia	Gut microbiota abundance (genus Ruminococcaceae UCG003 id.11361) || id:ebi-a-GCST90017054	Weighted median	3	0.0158609	0.0465928	0.733544
finn-b-F5_INSOMNIA	insomnia	Gut microbiota abundance (genus Ruminococcaceae UCG003 id.11361) || id:ebi-a-GCST90017054	Inverse variance weighted	3	0.0218666	0.0387585	0.572635
finn-b-F5_INSOMNIA	insomnia	Gut microbiota abundance (genus Ruminococcaceae UCG003 id.11361) || id:ebi-a-GCST90017054	Simple mode	3	0.0082185	0.0551764	0.895256
finn-b-F5_INSOMNIA	insomnia	Gut microbiota abundance (genus Ruminococcaceae UCG003 id.11361) || id:ebi-a-GCST90017054	Weighted mode	3	0.00967082	0.0522611	0.870257
finn-b-F5_INSOMNIA	insomnia	Gut microbiota abundance (genus Ruminococcaceae UCG004 id.11362) || id:ebi-a-GCST90017055	MR Egger	3	-0.060821	0.220596	0.828731
finn-b-F5_INSOMNIA	insomnia	Gut microbiota abundance (genus Ruminococcaceae UCG004 id.11362) || id:ebi-a-GCST90017055	Weighted median	3	-0.0050455	0.058535	0.93131
finn-b-F5_INSOMNIA	insomnia	Gut microbiota abundance (genus Ruminococcaceae UCG004 id.11362) || id:ebi-a-GCST90017055	Inverse variance weighted	3	-0.0220007	0.0486338	0.650999
finn-b-F5_INSOMNIA	insomnia	Gut microbiota abundance (genus Ruminococcaceae UCG004 id.11362) || id:ebi-a-GCST90017055	Simple mode	3	-0.00362719	0.0643569	0.960179
finn-b-F5_INSOMNIA	insomnia	Gut microbiota abundance (genus Ruminococcaceae UCG004 id.11362) || id:ebi-a-GCST90017055	Weighted mode	3	-0.00312013	0.0668235	0.967002
finn-b-F5_INSOMNIA	insomnia	Gut microbiota abundance (genus Ruminococcaceae UCG005 id.11363) || id:ebi-a-GCST90017056	MR Egger	3	0.0423622	0.167418	0.842226
finn-b-F5_INSOMNIA	insomnia	Gut microbiota abundance (genus Ruminococcaceae UCG005 id.11363) || id:ebi-a-GCST90017056	Weighted median	3	-0.00556261	0.0439806	0.899353
finn-b-F5_INSOMNIA	insomnia	Gut microbiota abundance (genus Ruminococcaceae UCG005 id.11363) || id:ebi-a-GCST90017056	Inverse variance weighted	3	-0.00179421	0.0367813	0.961094
finn-b-F5_INSOMNIA	insomnia	Gut microbiota abundance (genus Ruminococcaceae UCG005 id.11363) || id:ebi-a-GCST90017056	Simple mode	3	-0.0134534	0.0484578	0.807362
finn-b-F5_INSOMNIA	insomnia	Gut microbiota abundance (genus Ruminococcaceae UCG005 id.11363) || id:ebi-a-GCST90017056	Weighted mode	3	-0.0117151	0.0492627	0.834173
finn-b-F5_INSOMNIA	insomnia	Gut microbiota abundance (genus Ruminococcaceae UCG009 id.11366) || id:ebi-a-GCST90017057	MR Egger	3	0.331387	0.247638	0.408555
finn-b-F5_INSOMNIA	insomnia	Gut microbiota abundance (genus Ruminococcaceae UCG009 id.11366) || id:ebi-a-GCST90017057	Weighted median	3	0.0304765	0.073934	0.680184
finn-b-F5_INSOMNIA	insomnia	Gut microbiota abundance (genus Ruminococcaceae UCG009 id.11366) || id:ebi-a-GCST90017057	Inverse variance weighted	3	0.0360505	0.0572373	0.528798
finn-b-F5_INSOMNIA	insomnia	Gut microbiota abundance (genus Ruminococcaceae UCG009 id.11366) || id:ebi-a-GCST90017057	Simple mode	3	-0.00712081	0.0908288	0.944649
finn-b-F5_INSOMNIA	insomnia	Gut microbiota abundance (genus Ruminococcaceae UCG009 id.11366) || id:ebi-a-GCST90017057	Weighted mode	3	0.0236471	0.0907746	0.818844
finn-b-F5_INSOMNIA	insomnia	Gut microbiota abundance (genus Ruminococcaceae UCG010 id.11367) || id:ebi-a-GCST90017058	MR Egger	3	-0.033374	0.188994	0.888728
finn-b-F5_INSOMNIA	insomnia	Gut microbiota abundance (genus Ruminococcaceae UCG010 id.11367) || id:ebi-a-GCST90017058	Weighted median	3	0.0227798	0.0480478	0.635424
finn-b-F5_INSOMNIA	insomnia	Gut microbiota abundance (genus Ruminococcaceae UCG010 id.11367) || id:ebi-a-GCST90017058	Inverse variance weighted	3	0.0194102	0.0414148	0.6393
finn-b-F5_INSOMNIA	insomnia	Gut microbiota abundance (genus Ruminococcaceae UCG010 id.11367) || id:ebi-a-GCST90017058	Simple mode	3	0.0340986	0.0527296	0.584149
finn-b-F5_INSOMNIA	insomnia	Gut microbiota abundance (genus Ruminococcaceae UCG010 id.11367) || id:ebi-a-GCST90017058	Weighted mode	3	0.0333142	0.0579684	0.623526
finn-b-F5_INSOMNIA	insomnia	Gut microbiota abundance (genus Ruminococcaceae UCG011 id.11368) || id:ebi-a-GCST90017059	MR Egger	3	0.682128	0.357258	0.307143
finn-b-F5_INSOMNIA	insomnia	Gut microbiota abundance (genus Ruminococcaceae UCG011 id.11368) || id:ebi-a-GCST90017059	Weighted median	3	-0.0281702	0.105864	0.790164
finn-b-F5_INSOMNIA	insomnia	Gut microbiota abundance (genus Ruminococcaceae UCG011 id.11368) || id:ebi-a-GCST90017059	Inverse variance weighted	3	-0.0997217	0.127753	0.435048
finn-b-F5_INSOMNIA	insomnia	Gut microbiota abundance (genus Ruminococcaceae UCG011 id.11368) || id:ebi-a-GCST90017059	Simple mode	3	-0.00137276	0.124484	0.992203
finn-b-F5_INSOMNIA	insomnia	Gut microbiota abundance (genus Ruminococcaceae UCG011 id.11368) || id:ebi-a-GCST90017059	Weighted mode	3	0.0009502	0.111961	0.993999
finn-b-F5_INSOMNIA	insomnia	Gut microbiota abundance (genus Ruminococcaceae UCG013 id.11370) || id:ebi-a-GCST90017060	MR Egger	3	-0.0593081	0.164795	0.780074
finn-b-F5_INSOMNIA	insomnia	Gut microbiota abundance (genus Ruminococcaceae UCG013 id.11370) || id:ebi-a-GCST90017060	Weighted median	3	0.0896097	0.0436041	0.0398718
finn-b-F5_INSOMNIA	insomnia	Gut microbiota abundance (genus Ruminococcaceae UCG013 id.11370) || id:ebi-a-GCST90017060	Inverse variance weighted	3	0.0964838	0.0362825	0.00783171
finn-b-F5_INSOMNIA	insomnia	Gut microbiota abundance (genus Ruminococcaceae UCG013 id.11370) || id:ebi-a-GCST90017060	Simple mode	3	0.0949116	0.0546709	0.224689
finn-b-F5_INSOMNIA	insomnia	Gut microbiota abundance (genus Ruminococcaceae UCG013 id.11370) || id:ebi-a-GCST90017060	Weighted mode	3	0.0783464	0.0559704	0.296529
finn-b-F5_INSOMNIA	insomnia	Gut microbiota abundance (genus Ruminococcaceae UCG014 id.11371) || id:ebi-a-GCST90017061	MR Egger	3	-0.123916	0.1782	0.613179
finn-b-F5_INSOMNIA	insomnia	Gut microbiota abundance (genus Ruminococcaceae UCG014 id.11371) || id:ebi-a-GCST90017061	Weighted median	3	0.000331562	0.0481766	0.994509
finn-b-F5_INSOMNIA	insomnia	Gut microbiota abundance (genus Ruminococcaceae UCG014 id.11371) || id:ebi-a-GCST90017061	Inverse variance weighted	3	-0.0136668	0.0390803	0.726556
finn-b-F5_INSOMNIA	insomnia	Gut microbiota abundance (genus Ruminococcaceae UCG014 id.11371) || id:ebi-a-GCST90017061	Simple mode	3	0.0210669	0.0615846	0.764892
finn-b-F5_INSOMNIA	insomnia	Gut microbiota abundance (genus Ruminococcaceae UCG014 id.11371) || id:ebi-a-GCST90017061	Weighted mode	3	0.0201231	0.0581832	0.762443
finn-b-F5_INSOMNIA	insomnia	Gut microbiota abundance (genus Ruminococcus1 id.11373) || id:ebi-a-GCST90017062	MR Egger	3	-0.0121335	0.165054	0.953285
finn-b-F5_INSOMNIA	insomnia	Gut microbiota abundance (genus Ruminococcus1 id.11373) || id:ebi-a-GCST90017062	Weighted median	3	0.0712657	0.0455594	0.117762
finn-b-F5_INSOMNIA	insomnia	Gut microbiota abundance (genus Ruminococcus1 id.11373) || id:ebi-a-GCST90017062	Inverse variance weighted	3	0.0833902	0.0362174	0.0213076
finn-b-F5_INSOMNIA	insomnia	Gut microbiota abundance (genus Ruminococcus1 id.11373) || id:ebi-a-GCST90017062	Simple mode	3	0.0707094	0.0522705	0.308769
finn-b-F5_INSOMNIA	insomnia	Gut microbiota abundance (genus Ruminococcus1 id.11373) || id:ebi-a-GCST90017062	Weighted mode	3	0.070827	0.0481454	0.27909
finn-b-F5_INSOMNIA	insomnia	Gut microbiota abundance (genus Ruminococcus2 id.11374) || id:ebi-a-GCST90017063	MR Egger	3	0.00683917	0.171706	0.974656
finn-b-F5_INSOMNIA	insomnia	Gut microbiota abundance (genus Ruminococcus2 id.11374) || id:ebi-a-GCST90017063	Weighted median	3	-0.0132936	0.0451502	0.768429
finn-b-F5_INSOMNIA	insomnia	Gut microbiota abundance (genus Ruminococcus2 id.11374) || id:ebi-a-GCST90017063	Inverse variance weighted	3	-0.00410405	0.0376968	0.913306
finn-b-F5_INSOMNIA	insomnia	Gut microbiota abundance (genus Ruminococcus2 id.11374) || id:ebi-a-GCST90017063	Simple mode	3	-0.0189796	0.0544778	0.760801
finn-b-F5_INSOMNIA	insomnia	Gut microbiota abundance (genus Ruminococcus2 id.11374) || id:ebi-a-GCST90017063	Weighted mode	3	-0.023441	0.0582596	0.726353
finn-b-F5_INSOMNIA	insomnia	Gut microbiota abundance (genus Ruminococcus gauvreauii group id.11342) || id:ebi-a-GCST90017064	MR Egger	3	-0.194418	0.184613	0.483534
finn-b-F5_INSOMNIA	insomnia	Gut microbiota abundance (genus Ruminococcus gauvreauii group id.11342) || id:ebi-a-GCST90017064	Weighted median	3	-0.0215716	0.0503539	0.66836
finn-b-F5_INSOMNIA	insomnia	Gut microbiota abundance (genus Ruminococcus gauvreauii group id.11342) || id:ebi-a-GCST90017064	Inverse variance weighted	3	0.0011346	0.0405658	0.977687
finn-b-F5_INSOMNIA	insomnia	Gut microbiota abundance (genus Ruminococcus gauvreauii group id.11342) || id:ebi-a-GCST90017064	Simple mode	3	-0.0253918	0.055004	0.689689
finn-b-F5_INSOMNIA	insomnia	Gut microbiota abundance (genus Ruminococcus gauvreauii group id.11342) || id:ebi-a-GCST90017064	Weighted mode	3	-0.0247238	0.0560104	0.70205
finn-b-F5_INSOMNIA	insomnia	Gut microbiota abundance (genus Ruminococcus torques group id.14377) || id:ebi-a-GCST90017066	MR Egger	3	-0.090809	0.199798	0.728422
finn-b-F5_INSOMNIA	insomnia	Gut microbiota abundance (genus Ruminococcus torques group id.14377) || id:ebi-a-GCST90017066	Weighted median	3	0.0190572	0.0429802	0.65748
finn-b-F5_INSOMNIA	insomnia	Gut microbiota abundance (genus Ruminococcus torques group id.14377) || id:ebi-a-GCST90017066	Inverse variance weighted	3	-0.0134468	0.0349298	0.700263
finn-b-F5_INSOMNIA	insomnia	Gut microbiota abundance (genus Ruminococcus torques group id.14377) || id:ebi-a-GCST90017066	Simple mode	3	0.0194122	0.0556167	0.760384
finn-b-F5_INSOMNIA	insomnia	Gut microbiota abundance (genus Ruminococcus torques group id.14377) || id:ebi-a-GCST90017066	Weighted mode	3	0.0194122	0.0547407	0.756775
finn-b-F5_INSOMNIA	insomnia	Gut microbiota abundance (genus Sellimonas id.14369) || id:ebi-a-GCST90017067	Inverse variance weighted	2	-0.0439411	0.104008	0.672676
finn-b-F5_INSOMNIA	insomnia	Gut microbiota abundance (genus Senegalimassilia id.11160) || id:ebi-a-GCST90017068	MR Egger	3	-0.324251	0.256018	0.425483
finn-b-F5_INSOMNIA	insomnia	Gut microbiota abundance (genus Senegalimassilia id.11160) || id:ebi-a-GCST90017068	Weighted median	3	-0.00951632	0.0708107	0.893093
finn-b-F5_INSOMNIA	insomnia	Gut microbiota abundance (genus Senegalimassilia id.11160) || id:ebi-a-GCST90017068	Inverse variance weighted	3	0.00293305	0.0577109	0.959466
finn-b-F5_INSOMNIA	insomnia	Gut microbiota abundance (genus Senegalimassilia id.11160) || id:ebi-a-GCST90017068	Simple mode	3	-0.0144579	0.0912973	0.888718
finn-b-F5_INSOMNIA	insomnia	Gut microbiota abundance (genus Senegalimassilia id.11160) || id:ebi-a-GCST90017068	Weighted mode	3	-0.0285025	0.0850299	0.769364
finn-b-F5_INSOMNIA	insomnia	Gut microbiota abundance (genus Slackia id.825) || id:ebi-a-GCST90017069	MR Egger	3	-0.212883	0.274749	0.580339
finn-b-F5_INSOMNIA	insomnia	Gut microbiota abundance (genus Slackia id.825) || id:ebi-a-GCST90017069	Weighted median	3	-0.0104475	0.0745652	0.888571
finn-b-F5_INSOMNIA	insomnia	Gut microbiota abundance (genus Slackia id.825) || id:ebi-a-GCST90017069	Inverse variance weighted	3	-0.0137188	0.0604093	0.820348
finn-b-F5_INSOMNIA	insomnia	Gut microbiota abundance (genus Slackia id.825) || id:ebi-a-GCST90017069	Simple mode	3	0.0136311	0.0912705	0.894979
finn-b-F5_INSOMNIA	insomnia	Gut microbiota abundance (genus Slackia id.825) || id:ebi-a-GCST90017069	Weighted mode	3	-0.00323022	0.0881707	0.974103
finn-b-F5_INSOMNIA	insomnia	Gut microbiota abundance (genus Streptococcus id.1853) || id:ebi-a-GCST90017070	MR Egger	3	0.182747	0.181403	0.49765
finn-b-F5_INSOMNIA	insomnia	Gut microbiota abundance (genus Streptococcus id.1853) || id:ebi-a-GCST90017070	Weighted median	3	0.0171093	0.0457011	0.708126
finn-b-F5_INSOMNIA	insomnia	Gut microbiota abundance (genus Streptococcus id.1853) || id:ebi-a-GCST90017070	Inverse variance weighted	3	0.0375297	0.0365624	0.304677
finn-b-F5_INSOMNIA	insomnia	Gut microbiota abundance (genus Streptococcus id.1853) || id:ebi-a-GCST90017070	Simple mode	3	-0.00652591	0.0598898	0.923178
finn-b-F5_INSOMNIA	insomnia	Gut microbiota abundance (genus Streptococcus id.1853) || id:ebi-a-GCST90017070	Weighted mode	3	-0.00519268	0.0594678	0.938373
finn-b-F5_INSOMNIA	insomnia	Gut microbiota abundance (genus Subdoligranulum id.2070) || id:ebi-a-GCST90017071	MR Egger	3	0.0663122	0.15981	0.749603
finn-b-F5_INSOMNIA	insomnia	Gut microbiota abundance (genus Subdoligranulum id.2070) || id:ebi-a-GCST90017071	Weighted median	3	0.0183902	0.042401	0.664491
finn-b-F5_INSOMNIA	insomnia	Gut microbiota abundance (genus Subdoligranulum id.2070) || id:ebi-a-GCST90017071	Inverse variance weighted	3	0.0180079	0.035075	0.607664
finn-b-F5_INSOMNIA	insomnia	Gut microbiota abundance (genus Subdoligranulum id.2070) || id:ebi-a-GCST90017071	Simple mode	3	0.0132923	0.0486127	0.81017
finn-b-F5_INSOMNIA	insomnia	Gut microbiota abundance (genus Subdoligranulum id.2070) || id:ebi-a-GCST90017071	Weighted mode	3	0.0219222	0.0466298	0.684541
finn-b-F5_INSOMNIA	insomnia	Gut microbiota abundance (genus Sutterella id.2896) || id:ebi-a-GCST90017072	MR Egger	3	-0.177436	0.183648	0.510952
finn-b-F5_INSOMNIA	insomnia	Gut microbiota abundance (genus Sutterella id.2896) || id:ebi-a-GCST90017072	Weighted median	3	0.0196589	0.0500461	0.694455
finn-b-F5_INSOMNIA	insomnia	Gut microbiota abundance (genus Sutterella id.2896) || id:ebi-a-GCST90017072	Inverse variance weighted	3	0.0281074	0.0402194	0.484644
finn-b-F5_INSOMNIA	insomnia	Gut microbiota abundance (genus Sutterella id.2896) || id:ebi-a-GCST90017072	Simple mode	3	0.0117536	0.0613886	0.865839
finn-b-F5_INSOMNIA	insomnia	Gut microbiota abundance (genus Sutterella id.2896) || id:ebi-a-GCST90017072	Weighted mode	3	0.0117536	0.0605433	0.864
finn-b-F5_INSOMNIA	insomnia	Gut microbiota abundance (genus Terrisporobacter id.11348) || id:ebi-a-GCST90017073	MR Egger	3	0.10346	0.267656	0.765183
finn-b-F5_INSOMNIA	insomnia	Gut microbiota abundance (genus Terrisporobacter id.11348) || id:ebi-a-GCST90017073	Weighted median	3	-0.0720927	0.0754955	0.339615
finn-b-F5_INSOMNIA	insomnia	Gut microbiota abundance (genus Terrisporobacter id.11348) || id:ebi-a-GCST90017073	Inverse variance weighted	3	-0.0645251	0.0586608	0.271346
finn-b-F5_INSOMNIA	insomnia	Gut microbiota abundance (genus Terrisporobacter id.11348) || id:ebi-a-GCST90017073	Simple mode	3	-0.0979036	0.0853956	0.370261
finn-b-F5_INSOMNIA	insomnia	Gut microbiota abundance (genus Terrisporobacter id.11348) || id:ebi-a-GCST90017073	Weighted mode	3	-0.0878314	0.0856381	0.412918
finn-b-F5_INSOMNIA	insomnia	Gut microbiota abundance (genus Turicibacter id.2162) || id:ebi-a-GCST90017074	MR Egger	3	0.223185	0.227569	0.506191
finn-b-F5_INSOMNIA	insomnia	Gut microbiota abundance (genus Turicibacter id.2162) || id:ebi-a-GCST90017074	Weighted median	3	0.00137547	0.0632329	0.982645
finn-b-F5_INSOMNIA	insomnia	Gut microbiota abundance (genus Turicibacter id.2162) || id:ebi-a-GCST90017074	Inverse variance weighted	3	-0.0260264	0.0501193	0.60356
finn-b-F5_INSOMNIA	insomnia	Gut microbiota abundance (genus Turicibacter id.2162) || id:ebi-a-GCST90017074	Simple mode	3	0.00847022	0.0775338	0.922981
finn-b-F5_INSOMNIA	insomnia	Gut microbiota abundance (genus Turicibacter id.2162) || id:ebi-a-GCST90017074	Weighted mode	3	0.00744909	0.0668031	0.921396
finn-b-F5_INSOMNIA	insomnia	Gut microbiota abundance (genus Tyzzerella3 id.11335) || id:ebi-a-GCST90017075	MR Egger	3	0.12865	0.297422	0.740102
finn-b-F5_INSOMNIA	insomnia	Gut microbiota abundance (genus Tyzzerella3 id.11335) || id:ebi-a-GCST90017075	Weighted median	3	-0.0435444	0.0810719	0.591193
finn-b-F5_INSOMNIA	insomnia	Gut microbiota abundance (genus Tyzzerella3 id.11335) || id:ebi-a-GCST90017075	Inverse variance weighted	3	-0.0160905	0.0656159	0.806284
finn-b-F5_INSOMNIA	insomnia	Gut microbiota abundance (genus Tyzzerella3 id.11335) || id:ebi-a-GCST90017075	Simple mode	3	-0.0770966	0.108459	0.550904
finn-b-F5_INSOMNIA	insomnia	Gut microbiota abundance (genus Tyzzerella3 id.11335) || id:ebi-a-GCST90017075	Weighted mode	3	-0.0781909	0.099248	0.513338
finn-b-F5_INSOMNIA	insomnia	Gut microbiota abundance (unknown genus id.1000000073) || id:ebi-a-GCST90017076	MR Egger	3	-0.203197	0.207948	0.507356
finn-b-F5_INSOMNIA	insomnia	Gut microbiota abundance (unknown genus id.1000000073) || id:ebi-a-GCST90017076	Weighted median	3	-0.0471713	0.0542712	0.38475
finn-b-F5_INSOMNIA	insomnia	Gut microbiota abundance (unknown genus id.1000000073) || id:ebi-a-GCST90017076	Inverse variance weighted	3	-0.0476666	0.0453781	0.293519
finn-b-F5_INSOMNIA	insomnia	Gut microbiota abundance (unknown genus id.1000000073) || id:ebi-a-GCST90017076	Simple mode	3	-0.0294929	0.0629652	0.685588
finn-b-F5_INSOMNIA	insomnia	Gut microbiota abundance (unknown genus id.1000000073) || id:ebi-a-GCST90017076	Weighted mode	3	-0.0555868	0.0691736	0.505966
finn-b-F5_INSOMNIA	insomnia	Gut microbiota abundance (unknown genus id.1000001215) || id:ebi-a-GCST90017077	MR Egger	3	0.186409	0.284297	0.630531
finn-b-F5_INSOMNIA	insomnia	Gut microbiota abundance (unknown genus id.1000001215) || id:ebi-a-GCST90017077	Weighted median	3	-0.0676183	0.0794858	0.394938
finn-b-F5_INSOMNIA	insomnia	Gut microbiota abundance (unknown genus id.1000001215) || id:ebi-a-GCST90017077	Inverse variance weighted	3	-0.0702122	0.0620858	0.258102
finn-b-F5_INSOMNIA	insomnia	Gut microbiota abundance (unknown genus id.1000001215) || id:ebi-a-GCST90017077	Simple mode	3	-0.110428	0.0908356	0.348124
finn-b-F5_INSOMNIA	insomnia	Gut microbiota abundance (unknown genus id.1000001215) || id:ebi-a-GCST90017077	Weighted mode	3	-0.0473025	0.0925651	0.660162
finn-b-F5_INSOMNIA	insomnia	Gut microbiota abundance (unknown genus id.1000005472) || id:ebi-a-GCST90017078	MR Egger	3	0.0998363	0.210728	0.718332
finn-b-F5_INSOMNIA	insomnia	Gut microbiota abundance (unknown genus id.1000005472) || id:ebi-a-GCST90017078	Weighted median	3	-0.035201	0.0574875	0.540323
finn-b-F5_INSOMNIA	insomnia	Gut microbiota abundance (unknown genus id.1000005472) || id:ebi-a-GCST90017078	Inverse variance weighted	3	-0.0332454	0.0462062	0.471832
finn-b-F5_INSOMNIA	insomnia	Gut microbiota abundance (unknown genus id.1000005472) || id:ebi-a-GCST90017078	Simple mode	3	-0.0583634	0.0697999	0.491054
finn-b-F5_INSOMNIA	insomnia	Gut microbiota abundance (unknown genus id.1000005472) || id:ebi-a-GCST90017078	Weighted mode	3	-0.0439968	0.0685319	0.586642
finn-b-F5_INSOMNIA	insomnia	Gut microbiota abundance (unknown genus id.1000005479) || id:ebi-a-GCST90017079	MR Egger	3	0.12947	0.315223	0.751898
finn-b-F5_INSOMNIA	insomnia	Gut microbiota abundance (unknown genus id.1000005479) || id:ebi-a-GCST90017079	Weighted median	3	-0.0822589	0.0673297	0.221809
finn-b-F5_INSOMNIA	insomnia	Gut microbiota abundance (unknown genus id.1000005479) || id:ebi-a-GCST90017079	Inverse variance weighted	3	-0.0403285	0.0560195	0.471586
finn-b-F5_INSOMNIA	insomnia	Gut microbiota abundance (unknown genus id.1000005479) || id:ebi-a-GCST90017079	Simple mode	3	-0.104708	0.0930952	0.377544
finn-b-F5_INSOMNIA	insomnia	Gut microbiota abundance (unknown genus id.1000005479) || id:ebi-a-GCST90017079	Weighted mode	3	-0.105134	0.0927623	0.374631
finn-b-F5_INSOMNIA	insomnia	Gut microbiota abundance (unknown genus id.1000006162) || id:ebi-a-GCST90017080	MR Egger	3	-0.00903051	0.303068	0.981036
finn-b-F5_INSOMNIA	insomnia	Gut microbiota abundance (unknown genus id.1000006162) || id:ebi-a-GCST90017080	Weighted median	3	-0.141561	0.0796639	0.0755717
finn-b-F5_INSOMNIA	insomnia	Gut microbiota abundance (unknown genus id.1000006162) || id:ebi-a-GCST90017080	Inverse variance weighted	3	-0.14917	0.0659044	0.0236096
finn-b-F5_INSOMNIA	insomnia	Gut microbiota abundance (unknown genus id.1000006162) || id:ebi-a-GCST90017080	Simple mode	3	-0.139664	0.0991216	0.294197
finn-b-F5_INSOMNIA	insomnia	Gut microbiota abundance (unknown genus id.1000006162) || id:ebi-a-GCST90017080	Weighted mode	3	-0.133774	0.0897795	0.274681
finn-b-F5_INSOMNIA	insomnia	Gut microbiota abundance (unknown genus id.1868) || id:ebi-a-GCST90017081	MR Egger	3	0.00685434	0.213779	0.979595
finn-b-F5_INSOMNIA	insomnia	Gut microbiota abundance (unknown genus id.1868) || id:ebi-a-GCST90017081	Weighted median	3	0.0319551	0.0513221	0.533522
finn-b-F5_INSOMNIA	insomnia	Gut microbiota abundance (unknown genus id.1868) || id:ebi-a-GCST90017081	Inverse variance weighted	3	0.0277655	0.0469561	0.554315
finn-b-F5_INSOMNIA	insomnia	Gut microbiota abundance (unknown genus id.1868) || id:ebi-a-GCST90017081	Simple mode	3	0.0376656	0.0595324	0.591625
finn-b-F5_INSOMNIA	insomnia	Gut microbiota abundance (unknown genus id.1868) || id:ebi-a-GCST90017081	Weighted mode	3	0.038021	0.0629409	0.607189
finn-b-F5_INSOMNIA	insomnia	Gut microbiota abundance (unknown genus id.2001) || id:ebi-a-GCST90017082	MR Egger	3	-0.234474	0.215422	0.473057
finn-b-F5_INSOMNIA	insomnia	Gut microbiota abundance (unknown genus id.2001) || id:ebi-a-GCST90017082	Weighted median	3	0.0205395	0.0603627	0.733655
finn-b-F5_INSOMNIA	insomnia	Gut microbiota abundance (unknown genus id.2001) || id:ebi-a-GCST90017082	Inverse variance weighted	3	0.0396693	0.0476646	0.405262
finn-b-F5_INSOMNIA	insomnia	Gut microbiota abundance (unknown genus id.2001) || id:ebi-a-GCST90017082	Simple mode	3	0.0160549	0.0745311	0.849418
finn-b-F5_INSOMNIA	insomnia	Gut microbiota abundance (unknown genus id.2001) || id:ebi-a-GCST90017082	Weighted mode	3	0.00603591	0.0700966	0.939225
finn-b-F5_INSOMNIA	insomnia	Gut microbiota abundance (unknown genus id.2041) || id:ebi-a-GCST90017083	MR Egger	3	0.118879	0.465069	0.840681
finn-b-F5_INSOMNIA	insomnia	Gut microbiota abundance (unknown genus id.2041) || id:ebi-a-GCST90017083	Weighted median	3	-0.14604	0.0706866	0.0388266
finn-b-F5_INSOMNIA	insomnia	Gut microbiota abundance (unknown genus id.2041) || id:ebi-a-GCST90017083	Inverse variance weighted	3	-0.0686238	0.0783775	0.381272
finn-b-F5_INSOMNIA	insomnia	Gut microbiota abundance (unknown genus id.2041) || id:ebi-a-GCST90017083	Simple mode	3	-0.146251	0.0971801	0.271266
finn-b-F5_INSOMNIA	insomnia	Gut microbiota abundance (unknown genus id.2041) || id:ebi-a-GCST90017083	Weighted mode	3	-0.146251	0.103695	0.293851
finn-b-F5_INSOMNIA	insomnia	Gut microbiota abundance (unknown genus id.2071) || id:ebi-a-GCST90017084	MR Egger	3	-0.109899	0.191095	0.667741
finn-b-F5_INSOMNIA	insomnia	Gut microbiota abundance (unknown genus id.2071) || id:ebi-a-GCST90017084	Weighted median	3	0.000896787	0.04966	0.985592
finn-b-F5_INSOMNIA	insomnia	Gut microbiota abundance (unknown genus id.2071) || id:ebi-a-GCST90017084	Inverse variance weighted	3	-0.00969094	0.0421373	0.818104
finn-b-F5_INSOMNIA	insomnia	Gut microbiota abundance (unknown genus id.2071) || id:ebi-a-GCST90017084	Simple mode	3	0.0198797	0.05758	0.762834
finn-b-F5_INSOMNIA	insomnia	Gut microbiota abundance (unknown genus id.2071) || id:ebi-a-GCST90017084	Weighted mode	3	0.0189269	0.0630911	0.79249
finn-b-F5_INSOMNIA	insomnia	Gut microbiota abundance (unknown genus id.2755) || id:ebi-a-GCST90017085	MR Egger	3	-0.294335	0.235091	0.429056
finn-b-F5_INSOMNIA	insomnia	Gut microbiota abundance (unknown genus id.2755) || id:ebi-a-GCST90017085	Weighted median	3	0.0135585	0.0648775	0.834459
finn-b-F5_INSOMNIA	insomnia	Gut microbiota abundance (unknown genus id.2755) || id:ebi-a-GCST90017085	Inverse variance weighted	3	0.0193228	0.058095	0.739431
finn-b-F5_INSOMNIA	insomnia	Gut microbiota abundance (unknown genus id.2755) || id:ebi-a-GCST90017085	Simple mode	3	0.045679	0.0868181	0.651309
finn-b-F5_INSOMNIA	insomnia	Gut microbiota abundance (unknown genus id.2755) || id:ebi-a-GCST90017085	Weighted mode	3	-0.00671317	0.0865176	0.945216
finn-b-F5_INSOMNIA	insomnia	Gut microbiota abundance (unknown genus id.826) || id:ebi-a-GCST90017086	MR Egger	3	-0.264775	0.197498	0.407996
finn-b-F5_INSOMNIA	insomnia	Gut microbiota abundance (unknown genus id.826) || id:ebi-a-GCST90017086	Weighted median	3	0.00959408	0.054848	0.861142
finn-b-F5_INSOMNIA	insomnia	Gut microbiota abundance (unknown genus id.826) || id:ebi-a-GCST90017086	Inverse variance weighted	3	0.00712201	0.0532343	0.893572
finn-b-F5_INSOMNIA	insomnia	Gut microbiota abundance (unknown genus id.826) || id:ebi-a-GCST90017086	Simple mode	3	0.0487776	0.0785552	0.597977
finn-b-F5_INSOMNIA	insomnia	Gut microbiota abundance (unknown genus id.826) || id:ebi-a-GCST90017086	Weighted mode	3	0.015512	0.0684316	0.841734
finn-b-F5_INSOMNIA	insomnia	Gut microbiota abundance (unknown genus id.959) || id:ebi-a-GCST90017087	MR Egger	3	-0.100088	0.310676	0.80159
finn-b-F5_INSOMNIA	insomnia	Gut microbiota abundance (unknown genus id.959) || id:ebi-a-GCST90017087	Weighted median	3	-0.0690232	0.0766204	0.36767
finn-b-F5_INSOMNIA	insomnia	Gut microbiota abundance (unknown genus id.959) || id:ebi-a-GCST90017087	Inverse variance weighted	3	-0.0686289	0.0685513	0.316763
finn-b-F5_INSOMNIA	insomnia	Gut microbiota abundance (unknown genus id.959) || id:ebi-a-GCST90017087	Simple mode	3	-0.0698197	0.0953359	0.540149
finn-b-F5_INSOMNIA	insomnia	Gut microbiota abundance (unknown genus id.959) || id:ebi-a-GCST90017087	Weighted mode	3	-0.0695304	0.0892925	0.517671
finn-b-F5_INSOMNIA	insomnia	Gut microbiota abundance (genus Veillonella id.2198) || id:ebi-a-GCST90017088	MR Egger	3	0.178189	0.381396	0.721754
finn-b-F5_INSOMNIA	insomnia	Gut microbiota abundance (genus Veillonella id.2198) || id:ebi-a-GCST90017088	Weighted median	3	0.00439065	0.063731	0.945074
finn-b-F5_INSOMNIA	insomnia	Gut microbiota abundance (genus Veillonella id.2198) || id:ebi-a-GCST90017088	Inverse variance weighted	3	0.0370463	0.063418	0.559112
finn-b-F5_INSOMNIA	insomnia	Gut microbiota abundance (genus Veillonella id.2198) || id:ebi-a-GCST90017088	Simple mode	3	-0.0363213	0.0896335	0.724551
finn-b-F5_INSOMNIA	insomnia	Gut microbiota abundance (genus Veillonella id.2198) || id:ebi-a-GCST90017088	Weighted mode	3	-0.0394126	0.0907857	0.706541
finn-b-F5_INSOMNIA	insomnia	Gut microbiota abundance (genus Victivallis id.2256) || id:ebi-a-GCST90017089	Wald ratio	1	0.0798474	0.118779	0.501434
finn-b-F5_INSOMNIA	insomnia	Gut microbiota abundance (order Actinomycetales id.420) || id:ebi-a-GCST90017090	MR Egger	3	-0.0358632	0.245772	0.907755
finn-b-F5_INSOMNIA	insomnia	Gut microbiota abundance (order Actinomycetales id.420) || id:ebi-a-GCST90017090	Weighted median	3	0.0858791	0.0637647	0.178041
finn-b-F5_INSOMNIA	insomnia	Gut microbiota abundance (order Actinomycetales id.420) || id:ebi-a-GCST90017090	Inverse variance weighted	3	0.064929	0.0544041	0.23269
finn-b-F5_INSOMNIA	insomnia	Gut microbiota abundance (order Actinomycetales id.420) || id:ebi-a-GCST90017090	Simple mode	3	0.10958	0.0806872	0.307353
finn-b-F5_INSOMNIA	insomnia	Gut microbiota abundance (order Actinomycetales id.420) || id:ebi-a-GCST90017090	Weighted mode	3	0.110557	0.087411	0.333369
finn-b-F5_INSOMNIA	insomnia	Gut microbiota abundance (order Bacillales id.1674) || id:ebi-a-GCST90017091	Inverse variance weighted	2	-0.0148037	0.100494	0.882888
finn-b-F5_INSOMNIA	insomnia	Gut microbiota abundance (order Bacteroidales id.913) || id:ebi-a-GCST90017092	MR Egger	3	0.109573	0.321354	0.7908
finn-b-F5_INSOMNIA	insomnia	Gut microbiota abundance (order Bacteroidales id.913) || id:ebi-a-GCST90017092	Weighted median	3	-0.016785	0.0477793	0.725362
finn-b-F5_INSOMNIA	insomnia	Gut microbiota abundance (order Bacteroidales id.913) || id:ebi-a-GCST90017092	Inverse variance weighted	3	0.00668328	0.0524517	0.89861
finn-b-F5_INSOMNIA	insomnia	Gut microbiota abundance (order Bacteroidales id.913) || id:ebi-a-GCST90017092	Simple mode	3	-0.0500585	0.067608	0.536168
finn-b-F5_INSOMNIA	insomnia	Gut microbiota abundance (order Bacteroidales id.913) || id:ebi-a-GCST90017092	Weighted mode	3	-0.0527838	0.0755579	0.557112
finn-b-F5_INSOMNIA	insomnia	Gut microbiota abundance (order Bifidobacteriales id.432) || id:ebi-a-GCST90017093	MR Egger	3	0.353156	0.54797	0.635544
finn-b-F5_INSOMNIA	insomnia	Gut microbiota abundance (order Bifidobacteriales id.432) || id:ebi-a-GCST90017093	Weighted median	3	-0.052468	0.0572675	0.359566
finn-b-F5_INSOMNIA	insomnia	Gut microbiota abundance (order Bifidobacteriales id.432) || id:ebi-a-GCST90017093	Inverse variance weighted	3	0.024739	0.100094	0.804787
finn-b-F5_INSOMNIA	insomnia	Gut microbiota abundance (order Bifidobacteriales id.432) || id:ebi-a-GCST90017093	Simple mode	3	-0.0786252	0.0616266	0.330154
finn-b-F5_INSOMNIA	insomnia	Gut microbiota abundance (order Bifidobacteriales id.432) || id:ebi-a-GCST90017093	Weighted mode	3	-0.0704186	0.0558646	0.334621
finn-b-F5_INSOMNIA	insomnia	Gut microbiota abundance (order Burkholderiales id.2874) || id:ebi-a-GCST90017094	MR Egger	3	0.0237329	0.161817	0.907291
finn-b-F5_INSOMNIA	insomnia	Gut microbiota abundance (order Burkholderiales id.2874) || id:ebi-a-GCST90017094	Weighted median	3	0.0465204	0.0406407	0.252344
finn-b-F5_INSOMNIA	insomnia	Gut microbiota abundance (order Burkholderiales id.2874) || id:ebi-a-GCST90017094	Inverse variance weighted	3	0.0423291	0.0354924	0.233017
finn-b-F5_INSOMNIA	insomnia	Gut microbiota abundance (order Burkholderiales id.2874) || id:ebi-a-GCST90017094	Simple mode	3	0.0497835	0.0480874	0.409312
finn-b-F5_INSOMNIA	insomnia	Gut microbiota abundance (order Burkholderiales id.2874) || id:ebi-a-GCST90017094	Weighted mode	3	0.0498974	0.0493174	0.418149
finn-b-F5_INSOMNIA	insomnia	Gut microbiota abundance (order Clostridiales id.1863) || id:ebi-a-GCST90017095	MR Egger	3	-0.0355022	0.15629	0.857801
finn-b-F5_INSOMNIA	insomnia	Gut microbiota abundance (order Clostridiales id.1863) || id:ebi-a-GCST90017095	Weighted median	3	-0.00799749	0.041973	0.848887
finn-b-F5_INSOMNIA	insomnia	Gut microbiota abundance (order Clostridiales id.1863) || id:ebi-a-GCST90017095	Inverse variance weighted	3	-0.011647	0.0342806	0.734042
finn-b-F5_INSOMNIA	insomnia	Gut microbiota abundance (order Clostridiales id.1863) || id:ebi-a-GCST90017095	Simple mode	3	0.00169637	0.0465997	0.974268
finn-b-F5_INSOMNIA	insomnia	Gut microbiota abundance (order Clostridiales id.1863) || id:ebi-a-GCST90017095	Weighted mode	3	0.00169637	0.0487773	0.975416
finn-b-F5_INSOMNIA	insomnia	Gut microbiota abundance (order Coriobacteriales id.810) || id:ebi-a-GCST90017096	MR Egger	3	-0.0444	0.158839	0.826476
finn-b-F5_INSOMNIA	insomnia	Gut microbiota abundance (order Coriobacteriales id.810) || id:ebi-a-GCST90017096	Weighted median	3	0.0103312	0.0430593	0.810384
finn-b-F5_INSOMNIA	insomnia	Gut microbiota abundance (order Coriobacteriales id.810) || id:ebi-a-GCST90017096	Inverse variance weighted	3	0.000993129	0.0349112	0.977305
finn-b-F5_INSOMNIA	insomnia	Gut microbiota abundance (order Coriobacteriales id.810) || id:ebi-a-GCST90017096	Simple mode	3	0.0256829	0.053993	0.6812
finn-b-F5_INSOMNIA	insomnia	Gut microbiota abundance (order Coriobacteriales id.810) || id:ebi-a-GCST90017096	Weighted mode	3	0.0272822	0.0513994	0.648611
finn-b-F5_INSOMNIA	insomnia	Gut microbiota abundance (order Desulfovibrionales id.3156) || id:ebi-a-GCST90017097	MR Egger	3	0.116873	0.172079	0.620181
finn-b-F5_INSOMNIA	insomnia	Gut microbiota abundance (order Desulfovibrionales id.3156) || id:ebi-a-GCST90017097	Weighted median	3	-0.0430474	0.0454485	0.343553
finn-b-F5_INSOMNIA	insomnia	Gut microbiota abundance (order Desulfovibrionales id.3156) || id:ebi-a-GCST90017097	Inverse variance weighted	3	-0.0632889	0.0377952	0.0940277
finn-b-F5_INSOMNIA	insomnia	Gut microbiota abundance (order Desulfovibrionales id.3156) || id:ebi-a-GCST90017097	Simple mode	3	-0.0386449	0.054146	0.549452
finn-b-F5_INSOMNIA	insomnia	Gut microbiota abundance (order Desulfovibrionales id.3156) || id:ebi-a-GCST90017097	Weighted mode	3	-0.0393489	0.0500173	0.51387
finn-b-F5_INSOMNIA	insomnia	Gut microbiota abundance (order Enterobacteriales id.3468) || id:ebi-a-GCST90017098	MR Egger	3	-0.0786088	0.181438	0.739724
finn-b-F5_INSOMNIA	insomnia	Gut microbiota abundance (order Enterobacteriales id.3468) || id:ebi-a-GCST90017098	Weighted median	3	-0.0235956	0.0483563	0.625584
finn-b-F5_INSOMNIA	insomnia	Gut microbiota abundance (order Enterobacteriales id.3468) || id:ebi-a-GCST90017098	Inverse variance weighted	3	-0.0261942	0.0399356	0.511882
finn-b-F5_INSOMNIA	insomnia	Gut microbiota abundance (order Enterobacteriales id.3468) || id:ebi-a-GCST90017098	Simple mode	3	-0.0135263	0.0510167	0.815732
finn-b-F5_INSOMNIA	insomnia	Gut microbiota abundance (order Enterobacteriales id.3468) || id:ebi-a-GCST90017098	Weighted mode	3	-0.0152706	0.0538401	0.803359
finn-b-F5_INSOMNIA	insomnia	Gut microbiota abundance (order Erysipelotrichales id.2148) || id:ebi-a-GCST90017099	MR Egger	3	0.0231652	0.156826	0.906638
finn-b-F5_INSOMNIA	insomnia	Gut microbiota abundance (order Erysipelotrichales id.2148) || id:ebi-a-GCST90017099	Weighted median	3	-0.0576239	0.0423423	0.173543
finn-b-F5_INSOMNIA	insomnia	Gut microbiota abundance (order Erysipelotrichales id.2148) || id:ebi-a-GCST90017099	Inverse variance weighted	3	-0.0680692	0.0344112	0.0479161
finn-b-F5_INSOMNIA	insomnia	Gut microbiota abundance (order Erysipelotrichales id.2148) || id:ebi-a-GCST90017099	Simple mode	3	-0.05564	0.0463162	0.352594
finn-b-F5_INSOMNIA	insomnia	Gut microbiota abundance (order Erysipelotrichales id.2148) || id:ebi-a-GCST90017099	Weighted mode	3	-0.056128	0.0491132	0.37147
finn-b-F5_INSOMNIA	insomnia	Gut microbiota abundance (order Gastranaerophilales id.1591) || id:ebi-a-GCST90017100	MR Egger	3	0.186409	0.284297	0.630531
finn-b-F5_INSOMNIA	insomnia	Gut microbiota abundance (order Gastranaerophilales id.1591) || id:ebi-a-GCST90017100	Weighted median	3	-0.0676183	0.0746055	0.364753
finn-b-F5_INSOMNIA	insomnia	Gut microbiota abundance (order Gastranaerophilales id.1591) || id:ebi-a-GCST90017100	Inverse variance weighted	3	-0.0702122	0.0620858	0.258102
finn-b-F5_INSOMNIA	insomnia	Gut microbiota abundance (order Gastranaerophilales id.1591) || id:ebi-a-GCST90017100	Simple mode	3	-0.110428	0.0987936	0.379917
finn-b-F5_INSOMNIA	insomnia	Gut microbiota abundance (order Gastranaerophilales id.1591) || id:ebi-a-GCST90017100	Weighted mode	3	-0.0473025	0.0946154	0.666699
finn-b-F5_INSOMNIA	insomnia	Gut microbiota abundance (order Lactobacillales id.1800) || id:ebi-a-GCST90017101	MR Egger	3	0.205732	0.198995	0.489403
finn-b-F5_INSOMNIA	insomnia	Gut microbiota abundance (order Lactobacillales id.1800) || id:ebi-a-GCST90017101	Weighted median	3	0.00897281	0.0446618	0.840772
finn-b-F5_INSOMNIA	insomnia	Gut microbiota abundance (order Lactobacillales id.1800) || id:ebi-a-GCST90017101	Inverse variance weighted	3	0.0291862	0.0417693	0.484709
finn-b-F5_INSOMNIA	insomnia	Gut microbiota abundance (order Lactobacillales id.1800) || id:ebi-a-GCST90017101	Simple mode	3	-0.021244	0.0638737	0.771067
finn-b-F5_INSOMNIA	insomnia	Gut microbiota abundance (order Lactobacillales id.1800) || id:ebi-a-GCST90017101	Weighted mode	3	-0.0194069	0.0605867	0.779097
finn-b-F5_INSOMNIA	insomnia	Gut microbiota abundance (order Methanobacteriales id.120) || id:ebi-a-GCST90017102	MR Egger	3	0.60822	0.36536	0.344371
finn-b-F5_INSOMNIA	insomnia	Gut microbiota abundance (order Methanobacteriales id.120) || id:ebi-a-GCST90017102	Weighted median	3	0.129168	0.099648	0.194891
finn-b-F5_INSOMNIA	insomnia	Gut microbiota abundance (order Methanobacteriales id.120) || id:ebi-a-GCST90017102	Inverse variance weighted	3	0.0757907	0.085719	0.376601
finn-b-F5_INSOMNIA	insomnia	Gut microbiota abundance (order Methanobacteriales id.120) || id:ebi-a-GCST90017102	Simple mode	3	0.143154	0.131037	0.388669
finn-b-F5_INSOMNIA	insomnia	Gut microbiota abundance (order Methanobacteriales id.120) || id:ebi-a-GCST90017102	Weighted mode	3	0.146625	0.117758	0.339185
finn-b-F5_INSOMNIA	insomnia	Gut microbiota abundance (order Mollicutes RF9 id.11579) || id:ebi-a-GCST90017103	MR Egger	3	0.0998363	0.210728	0.718332
finn-b-F5_INSOMNIA	insomnia	Gut microbiota abundance (order Mollicutes RF9 id.11579) || id:ebi-a-GCST90017103	Weighted median	3	-0.035201	0.0549829	0.522032
finn-b-F5_INSOMNIA	insomnia	Gut microbiota abundance (order Mollicutes RF9 id.11579) || id:ebi-a-GCST90017103	Inverse variance weighted	3	-0.0332454	0.0462062	0.471832
finn-b-F5_INSOMNIA	insomnia	Gut microbiota abundance (order Mollicutes RF9 id.11579) || id:ebi-a-GCST90017103	Simple mode	3	-0.0583634	0.0681673	0.482105
finn-b-F5_INSOMNIA	insomnia	Gut microbiota abundance (order Mollicutes RF9 id.11579) || id:ebi-a-GCST90017103	Weighted mode	3	-0.0439968	0.0697161	0.592489
finn-b-F5_INSOMNIA	insomnia	Gut microbiota abundance (order NB1n id.3953) || id:ebi-a-GCST90017104	MR Egger	3	-0.00903051	0.303068	0.981036
finn-b-F5_INSOMNIA	insomnia	Gut microbiota abundance (order NB1n id.3953) || id:ebi-a-GCST90017104	Weighted median	3	-0.141561	0.0808553	0.0799811
finn-b-F5_INSOMNIA	insomnia	Gut microbiota abundance (order NB1n id.3953) || id:ebi-a-GCST90017104	Inverse variance weighted	3	-0.14917	0.0659044	0.0236096
finn-b-F5_INSOMNIA	insomnia	Gut microbiota abundance (order NB1n id.3953) || id:ebi-a-GCST90017104	Simple mode	3	-0.139664	0.0912685	0.265598
finn-b-F5_INSOMNIA	insomnia	Gut microbiota abundance (order NB1n id.3953) || id:ebi-a-GCST90017104	Weighted mode	3	-0.133774	0.0929607	0.286768
finn-b-F5_INSOMNIA	insomnia	Gut microbiota abundance (order Pasteurellales id.3688) || id:ebi-a-GCST90017105	MR Egger	3	0.340628	0.217341	0.361559
finn-b-F5_INSOMNIA	insomnia	Gut microbiota abundance (order Pasteurellales id.3688) || id:ebi-a-GCST90017105	Weighted median	3	0.0455906	0.0599128	0.446687
finn-b-F5_INSOMNIA	insomnia	Gut microbiota abundance (order Pasteurellales id.3688) || id:ebi-a-GCST90017105	Inverse variance weighted	3	0.0221058	0.0523587	0.672879
finn-b-F5_INSOMNIA	insomnia	Gut microbiota abundance (order Pasteurellales id.3688) || id:ebi-a-GCST90017105	Simple mode	3	0.0581973	0.0760789	0.524232
finn-b-F5_INSOMNIA	insomnia	Gut microbiota abundance (order Pasteurellales id.3688) || id:ebi-a-GCST90017105	Weighted mode	3	0.0621968	0.0711276	0.474091
finn-b-F5_INSOMNIA	insomnia	Gut microbiota abundance (order Rhodospirillales id.2667) || id:ebi-a-GCST90017106	MR Egger	3	-0.30083	0.232787	0.419259
finn-b-F5_INSOMNIA	insomnia	Gut microbiota abundance (order Rhodospirillales id.2667) || id:ebi-a-GCST90017106	Weighted median	3	0.0218644	0.0660127	0.740482
finn-b-F5_INSOMNIA	insomnia	Gut microbiota abundance (order Rhodospirillales id.2667) || id:ebi-a-GCST90017106	Inverse variance weighted	3	0.0273049	0.0614706	0.656902
finn-b-F5_INSOMNIA	insomnia	Gut microbiota abundance (order Rhodospirillales id.2667) || id:ebi-a-GCST90017106	Simple mode	3	0.0632515	0.0890497	0.551176
finn-b-F5_INSOMNIA	insomnia	Gut microbiota abundance (order Rhodospirillales id.2667) || id:ebi-a-GCST90017106	Weighted mode	3	0.00139008	0.0900395	0.989084
finn-b-F5_INSOMNIA	insomnia	Gut microbiota abundance (order Selenomonadales id.2165) || id:ebi-a-GCST90017107	MR Egger	3	0.181491	0.404435	0.731464
finn-b-F5_INSOMNIA	insomnia	Gut microbiota abundance (order Selenomonadales id.2165) || id:ebi-a-GCST90017107	Weighted median	3	-0.0622932	0.0489403	0.203075
finn-b-F5_INSOMNIA	insomnia	Gut microbiota abundance (order Selenomonadales id.2165) || id:ebi-a-GCST90017107	Inverse variance weighted	3	-0.0143577	0.0700448	0.837588
finn-b-F5_INSOMNIA	insomnia	Gut microbiota abundance (order Selenomonadales id.2165) || id:ebi-a-GCST90017107	Simple mode	3	-0.096266	0.0631734	0.26702
finn-b-F5_INSOMNIA	insomnia	Gut microbiota abundance (order Selenomonadales id.2165) || id:ebi-a-GCST90017107	Weighted mode	3	-0.0977144	0.0837708	0.363707
finn-b-F5_INSOMNIA	insomnia	Gut microbiota abundance (order Verrucomicrobiales id.4030) || id:ebi-a-GCST90017108	MR Egger	3	0.0681437	0.498777	0.913559
finn-b-F5_INSOMNIA	insomnia	Gut microbiota abundance (order Verrucomicrobiales id.4030) || id:ebi-a-GCST90017108	Weighted median	3	-0.0226264	0.0610196	0.710782
finn-b-F5_INSOMNIA	insomnia	Gut microbiota abundance (order Verrucomicrobiales id.4030) || id:ebi-a-GCST90017108	Inverse variance weighted	3	0.0163748	0.0778485	0.833401
finn-b-F5_INSOMNIA	insomnia	Gut microbiota abundance (order Verrucomicrobiales id.4030) || id:ebi-a-GCST90017108	Simple mode	3	-0.0425191	0.0916858	0.688406
finn-b-F5_INSOMNIA	insomnia	Gut microbiota abundance (order Verrucomicrobiales id.4030) || id:ebi-a-GCST90017108	Weighted mode	3	-0.0544713	0.074947	0.542907
finn-b-F5_INSOMNIA	insomnia	Gut microbiota abundance (order Victivallales id.2254) || id:ebi-a-GCST90017109	MR Egger	3	-0.0845258	0.31094	0.831025
finn-b-F5_INSOMNIA	insomnia	Gut microbiota abundance (order Victivallales id.2254) || id:ebi-a-GCST90017109	Weighted median	3	0.0406983	0.0818168	0.618885
finn-b-F5_INSOMNIA	insomnia	Gut microbiota abundance (order Victivallales id.2254) || id:ebi-a-GCST90017109	Inverse variance weighted	3	0.00164229	0.0671994	0.980502
finn-b-F5_INSOMNIA	insomnia	Gut microbiota abundance (order Victivallales id.2254) || id:ebi-a-GCST90017109	Simple mode	3	0.0420304	0.096008	0.704287
finn-b-F5_INSOMNIA	insomnia	Gut microbiota abundance (order Victivallales id.2254) || id:ebi-a-GCST90017109	Weighted mode	3	0.0429595	0.0988835	0.706344
finn-b-F5_INSOMNIA	insomnia	Gut microbiota abundance (phylum Actinobacteria id.400) || id:ebi-a-GCST90017110	MR Egger	3	0.160213	0.425892	0.77094
finn-b-F5_INSOMNIA	insomnia	Gut microbiota abundance (phylum Actinobacteria id.400) || id:ebi-a-GCST90017110	Weighted median	3	-0.0576994	0.050389	0.252176
finn-b-F5_INSOMNIA	insomnia	Gut microbiota abundance (phylum Actinobacteria id.400) || id:ebi-a-GCST90017110	Inverse variance weighted	3	0.00813623	0.0704668	0.908079
finn-b-F5_INSOMNIA	insomnia	Gut microbiota abundance (phylum Actinobacteria id.400) || id:ebi-a-GCST90017110	Simple mode	3	-0.0606372	0.0541663	0.379339
finn-b-F5_INSOMNIA	insomnia	Gut microbiota abundance (phylum Actinobacteria id.400) || id:ebi-a-GCST90017110	Weighted mode	3	-0.0622795	0.0527969	0.359465
finn-b-F5_INSOMNIA	insomnia	Gut microbiota abundance (phylum Bacteroidetes id.905) || id:ebi-a-GCST90017111	MR Egger	3	0.113617	0.309576	0.776072
finn-b-F5_INSOMNIA	insomnia	Gut microbiota abundance (phylum Bacteroidetes id.905) || id:ebi-a-GCST90017111	Weighted median	3	-0.0190887	0.0472748	0.686373
finn-b-F5_INSOMNIA	insomnia	Gut microbiota abundance (phylum Bacteroidetes id.905) || id:ebi-a-GCST90017111	Inverse variance weighted	3	0.00620691	0.0509559	0.90305
finn-b-F5_INSOMNIA	insomnia	Gut microbiota abundance (phylum Bacteroidetes id.905) || id:ebi-a-GCST90017111	Simple mode	3	-0.0505874	0.0667025	0.527397
finn-b-F5_INSOMNIA	insomnia	Gut microbiota abundance (phylum Bacteroidetes id.905) || id:ebi-a-GCST90017111	Weighted mode	3	-0.053056	0.0744441	0.549965
finn-b-F5_INSOMNIA	insomnia	Gut microbiota abundance (phylum Cyanobacteria id.1500) || id:ebi-a-GCST90017112	MR Egger	3	0.171658	0.257023	0.625137
finn-b-F5_INSOMNIA	insomnia	Gut microbiota abundance (phylum Cyanobacteria id.1500) || id:ebi-a-GCST90017112	Weighted median	3	-0.0772745	0.0693927	0.265458
finn-b-F5_INSOMNIA	insomnia	Gut microbiota abundance (phylum Cyanobacteria id.1500) || id:ebi-a-GCST90017112	Inverse variance weighted	3	-0.0991924	0.0563624	0.078424
finn-b-F5_INSOMNIA	insomnia	Gut microbiota abundance (phylum Cyanobacteria id.1500) || id:ebi-a-GCST90017112	Simple mode	3	-0.0689661	0.0833732	0.495109
finn-b-F5_INSOMNIA	insomnia	Gut microbiota abundance (phylum Cyanobacteria id.1500) || id:ebi-a-GCST90017112	Weighted mode	3	-0.0637457	0.081418	0.515648
finn-b-F5_INSOMNIA	insomnia	Gut microbiota abundance (phylum Euryarchaeota id.55) || id:ebi-a-GCST90017113	MR Egger	3	0.489642	0.352296	0.397054
finn-b-F5_INSOMNIA	insomnia	Gut microbiota abundance (phylum Euryarchaeota id.55) || id:ebi-a-GCST90017113	Weighted median	3	0.125762	0.0958311	0.18941
finn-b-F5_INSOMNIA	insomnia	Gut microbiota abundance (phylum Euryarchaeota id.55) || id:ebi-a-GCST90017113	Inverse variance weighted	3	0.0768617	0.0773384	0.320302
finn-b-F5_INSOMNIA	insomnia	Gut microbiota abundance (phylum Euryarchaeota id.55) || id:ebi-a-GCST90017113	Simple mode	3	0.130057	0.123512	0.40279
finn-b-F5_INSOMNIA	insomnia	Gut microbiota abundance (phylum Euryarchaeota id.55) || id:ebi-a-GCST90017113	Weighted mode	3	0.131284	0.112809	0.364575
finn-b-F5_INSOMNIA	insomnia	Gut microbiota abundance (phylum Firmicutes id.1672) || id:ebi-a-GCST90017114	MR Egger	3	-0.0810209	0.156309	0.695562
finn-b-F5_INSOMNIA	insomnia	Gut microbiota abundance (phylum Firmicutes id.1672) || id:ebi-a-GCST90017114	Weighted median	3	-0.0181239	0.0383818	0.636783
finn-b-F5_INSOMNIA	insomnia	Gut microbiota abundance (phylum Firmicutes id.1672) || id:ebi-a-GCST90017114	Inverse variance weighted	3	-0.0104753	0.0342838	0.75995
finn-b-F5_INSOMNIA	insomnia	Gut microbiota abundance (phylum Firmicutes id.1672) || id:ebi-a-GCST90017114	Simple mode	3	-0.020018	0.0454804	0.70283
finn-b-F5_INSOMNIA	insomnia	Gut microbiota abundance (phylum Firmicutes id.1672) || id:ebi-a-GCST90017114	Weighted mode	3	-0.0197407	0.047262	0.716747
finn-b-F5_INSOMNIA	insomnia	Gut microbiota abundance (phylum Lentisphaerae id.2238) || id:ebi-a-GCST90017115	MR Egger	3	-0.0953968	0.310775	0.810393
finn-b-F5_INSOMNIA	insomnia	Gut microbiota abundance (phylum Lentisphaerae id.2238) || id:ebi-a-GCST90017115	Weighted median	3	0.0346816	0.0796072	0.663084
finn-b-F5_INSOMNIA	insomnia	Gut microbiota abundance (phylum Lentisphaerae id.2238) || id:ebi-a-GCST90017115	Inverse variance weighted	3	-0.00524092	0.0671665	0.937805
finn-b-F5_INSOMNIA	insomnia	Gut microbiota abundance (phylum Lentisphaerae id.2238) || id:ebi-a-GCST90017115	Simple mode	3	0.0350972	0.0976217	0.753617
finn-b-F5_INSOMNIA	insomnia	Gut microbiota abundance (phylum Lentisphaerae id.2238) || id:ebi-a-GCST90017115	Weighted mode	3	0.0350972	0.0971978	0.752608
finn-b-F5_INSOMNIA	insomnia	Gut microbiota abundance (phylum Proteobacteria id.2375) || id:ebi-a-GCST90017116	MR Egger	3	0.0159444	0.158285	0.936087
finn-b-F5_INSOMNIA	insomnia	Gut microbiota abundance (phylum Proteobacteria id.2375) || id:ebi-a-GCST90017116	Weighted median	3	-0.0379365	0.0424292	0.371262
finn-b-F5_INSOMNIA	insomnia	Gut microbiota abundance (phylum Proteobacteria id.2375) || id:ebi-a-GCST90017116	Inverse variance weighted	3	-0.0202238	0.0343692	0.556245
finn-b-F5_INSOMNIA	insomnia	Gut microbiota abundance (phylum Proteobacteria id.2375) || id:ebi-a-GCST90017116	Simple mode	3	-0.0431517	0.0508827	0.485712
finn-b-F5_INSOMNIA	insomnia	Gut microbiota abundance (phylum Proteobacteria id.2375) || id:ebi-a-GCST90017116	Weighted mode	3	-0.0451234	0.0552529	0.49992
finn-b-F5_INSOMNIA	insomnia	Gut microbiota abundance (phylum Tenericutes id.3919) || id:ebi-a-GCST90017117	MR Egger	3	-0.054189	0.200781	0.832181
finn-b-F5_INSOMNIA	insomnia	Gut microbiota abundance (phylum Tenericutes id.3919) || id:ebi-a-GCST90017117	Weighted median	3	-0.046592	0.0525085	0.374905
finn-b-F5_INSOMNIA	insomnia	Gut microbiota abundance (phylum Tenericutes id.3919) || id:ebi-a-GCST90017117	Inverse variance weighted	3	-0.048066	0.0439984	0.274636
finn-b-F5_INSOMNIA	insomnia	Gut microbiota abundance (phylum Tenericutes id.3919) || id:ebi-a-GCST90017117	Simple mode	3	-0.045511	0.0585221	0.51815
finn-b-F5_INSOMNIA	insomnia	Gut microbiota abundance (phylum Tenericutes id.3919) || id:ebi-a-GCST90017117	Weighted mode	3	-0.0454434	0.061079	0.534407
finn-b-F5_INSOMNIA	insomnia	Gut microbiota abundance (phylum Verrucomicrobia id.3982) || id:ebi-a-GCST90017118	MR Egger	3	0.0440129	0.459668	0.939229
finn-b-F5_INSOMNIA	insomnia	Gut microbiota abundance (phylum Verrucomicrobia id.3982) || id:ebi-a-GCST90017118	Weighted median	3	-0.028078	0.0618694	0.649953
finn-b-F5_INSOMNIA	insomnia	Gut microbiota abundance (phylum Verrucomicrobia id.3982) || id:ebi-a-GCST90017118	Inverse variance weighted	3	0.0040536	0.071546	0.954818
finn-b-F5_INSOMNIA	insomnia	Gut microbiota abundance (phylum Verrucomicrobia id.3982) || id:ebi-a-GCST90017118	Simple mode	3	-0.0453056	0.0908006	0.667285
finn-b-F5_INSOMNIA	insomnia	Gut microbiota abundance (phylum Verrucomicrobia id.3982) || id:ebi-a-GCST90017118	Weighted mode	3	-0.0580276	0.081636	0.550916

## Sheet: Sheet3
id.exposure	exposure	outcome	method	Q	Q_df	Q_pval
finn-b-F5_INSOMNIA	insomnia	Gut microbiota abundance (class Actinobacteria id.419) || id:ebi-a-GCST90016908	MR Egger	12.8494	1	0.000337596
finn-b-F5_INSOMNIA	insomnia	Gut microbiota abundance (class Actinobacteria id.419) || id:ebi-a-GCST90016908	Inverse variance weighted	13.8962	2	0.000960463
finn-b-F5_INSOMNIA	insomnia	Gut microbiota abundance (class Alphaproteobacteria id.2379) || id:ebi-a-GCST90016909	MR Egger	0.460536	1	0.497374
finn-b-F5_INSOMNIA	insomnia	Gut microbiota abundance (class Alphaproteobacteria id.2379) || id:ebi-a-GCST90016909	Inverse variance weighted	1.73579	2	0.419835
finn-b-F5_INSOMNIA	insomnia	Gut microbiota abundance (class Bacilli id.1673) || id:ebi-a-GCST90016910	MR Egger	0.845221	1	0.357908
finn-b-F5_INSOMNIA	insomnia	Gut microbiota abundance (class Bacilli id.1673) || id:ebi-a-GCST90016910	Inverse variance weighted	2.40756	2	0.300058
finn-b-F5_INSOMNIA	insomnia	Gut microbiota abundance (class Bacteroidia id.912) || id:ebi-a-GCST90016911	MR Egger	4.22385	1	0.0398596
finn-b-F5_INSOMNIA	insomnia	Gut microbiota abundance (class Bacteroidia id.912) || id:ebi-a-GCST90016911	Inverse variance weighted	4.67873	2	0.0963887
finn-b-F5_INSOMNIA	insomnia	Gut microbiota abundance (class Betaproteobacteria id.2867) || id:ebi-a-GCST90016912	MR Egger	0.00948092	1	0.922433
finn-b-F5_INSOMNIA	insomnia	Gut microbiota abundance (class Betaproteobacteria id.2867) || id:ebi-a-GCST90016912	Inverse variance weighted	0.0125537	2	0.993743
finn-b-F5_INSOMNIA	insomnia	Gut microbiota abundance (class Clostridia id.1859) || id:ebi-a-GCST90016913	MR Egger	0.387303	1	0.53372
finn-b-F5_INSOMNIA	insomnia	Gut microbiota abundance (class Clostridia id.1859) || id:ebi-a-GCST90016913	Inverse variance weighted	0.415496	2	0.812412
finn-b-F5_INSOMNIA	insomnia	Gut microbiota abundance (class Coriobacteriia id.809) || id:ebi-a-GCST90016914	MR Egger	0.809185	1	0.368361
finn-b-F5_INSOMNIA	insomnia	Gut microbiota abundance (class Coriobacteriia id.809) || id:ebi-a-GCST90016914	Inverse variance weighted	0.895001	2	0.639224
finn-b-F5_INSOMNIA	insomnia	Gut microbiota abundance (class Deltaproteobacteria id.3087) || id:ebi-a-GCST90016915	MR Egger	0.0229232	1	0.879657
finn-b-F5_INSOMNIA	insomnia	Gut microbiota abundance (class Deltaproteobacteria id.3087) || id:ebi-a-GCST90016915	Inverse variance weighted	1.18814	2	0.552075
finn-b-F5_INSOMNIA	insomnia	Gut microbiota abundance (class Erysipelotrichia id.2147) || id:ebi-a-GCST90016916	MR Egger	0.00740171	1	0.93144
finn-b-F5_INSOMNIA	insomnia	Gut microbiota abundance (class Erysipelotrichia id.2147) || id:ebi-a-GCST90016916	Inverse variance weighted	0.362959	2	0.834035
finn-b-F5_INSOMNIA	insomnia	Gut microbiota abundance (class Gammaproteobacteria id.3303) || id:ebi-a-GCST90016917	MR Egger	0.257441	1	0.611884
finn-b-F5_INSOMNIA	insomnia	Gut microbiota abundance (class Gammaproteobacteria id.3303) || id:ebi-a-GCST90016917	Inverse variance weighted	0.306877	2	0.857753
finn-b-F5_INSOMNIA	insomnia	Gut microbiota abundance (class Lentisphaeria id.2250) || id:ebi-a-GCST90016918	MR Egger	0.714705	1	0.397886
finn-b-F5_INSOMNIA	insomnia	Gut microbiota abundance (class Lentisphaeria id.2250) || id:ebi-a-GCST90016918	Inverse variance weighted	0.795264	2	0.671909
finn-b-F5_INSOMNIA	insomnia	Gut microbiota abundance (class Melainabacteria id.1589) || id:ebi-a-GCST90016919	MR Egger	0.449918	1	0.502374
finn-b-F5_INSOMNIA	insomnia	Gut microbiota abundance (class Melainabacteria id.1589) || id:ebi-a-GCST90016919	Inverse variance weighted	1.25922	2	0.532799
finn-b-F5_INSOMNIA	insomnia	Gut microbiota abundance (class Methanobacteria id.119) || id:ebi-a-GCST90016920	MR Egger	0.0364259	1	0.848639
finn-b-F5_INSOMNIA	insomnia	Gut microbiota abundance (class Methanobacteria id.119) || id:ebi-a-GCST90016920	Inverse variance weighted	2.26839	2	0.321681
finn-b-F5_INSOMNIA	insomnia	Gut microbiota abundance (class Mollicutes id.3920) || id:ebi-a-GCST90016921	MR Egger	0.00401547	1	0.949474
finn-b-F5_INSOMNIA	insomnia	Gut microbiota abundance (class Mollicutes id.3920) || id:ebi-a-GCST90016921	Inverse variance weighted	0.00499237	2	0.997507
finn-b-F5_INSOMNIA	insomnia	Gut microbiota abundance (class Negativicutes id.2164) || id:ebi-a-GCST90016922	MR Egger	6.63483	1	0.0100004
finn-b-F5_INSOMNIA	insomnia	Gut microbiota abundance (class Negativicutes id.2164) || id:ebi-a-GCST90016922	Inverse variance weighted	8.26937	2	0.0160077
finn-b-F5_INSOMNIA	insomnia	Gut microbiota abundance (class Verrucomicrobiae id.4029) || id:ebi-a-GCST90016923	MR Egger	6.52313	1	0.010648
finn-b-F5_INSOMNIA	insomnia	Gut microbiota abundance (class Verrucomicrobiae id.4029) || id:ebi-a-GCST90016923	Inverse variance weighted	6.59696	2	0.0369392
finn-b-F5_INSOMNIA	insomnia	Gut microbiota abundance (family Acidaminococcaceae id.2166) || id:ebi-a-GCST90016924	MR Egger	6.82502	1	0.00898896
finn-b-F5_INSOMNIA	insomnia	Gut microbiota abundance (family Acidaminococcaceae id.2166) || id:ebi-a-GCST90016924	Inverse variance weighted	6.91096	2	0.0315722
finn-b-F5_INSOMNIA	insomnia	Gut microbiota abundance (family Actinomycetaceae id.421) || id:ebi-a-GCST90016925	MR Egger	0.926293	1	0.335828
finn-b-F5_INSOMNIA	insomnia	Gut microbiota abundance (family Actinomycetaceae id.421) || id:ebi-a-GCST90016925	Inverse variance weighted	1.09346	2	0.57884
finn-b-F5_INSOMNIA	insomnia	Gut microbiota abundance (family Alcaligenaceae id.2875) || id:ebi-a-GCST90016926	MR Egger	0.0494756	1	0.823978
finn-b-F5_INSOMNIA	insomnia	Gut microbiota abundance (family Alcaligenaceae id.2875) || id:ebi-a-GCST90016926	Inverse variance weighted	0.475616	2	0.788354
finn-b-F5_INSOMNIA	insomnia	Gut microbiota abundance (family Bacteroidaceae id.917) || id:ebi-a-GCST90016927	MR Egger	0.00615143	1	0.937485
finn-b-F5_INSOMNIA	insomnia	Gut microbiota abundance (family Bacteroidaceae id.917) || id:ebi-a-GCST90016927	Inverse variance weighted	2.05511	2	0.357881
finn-b-F5_INSOMNIA	insomnia	Gut microbiota abundance (family Bacteroidales S24 7group id.11173) || id:ebi-a-GCST90016928	MR Egger	1.75599	1	0.185125
finn-b-F5_INSOMNIA	insomnia	Gut microbiota abundance (family Bacteroidales S24 7group id.11173) || id:ebi-a-GCST90016928	Inverse variance weighted	2.29142	2	0.317998
finn-b-F5_INSOMNIA	insomnia	Gut microbiota abundance (family Bifidobacteriaceae id.433) || id:ebi-a-GCST90016929	MR Egger	10.0853	1	0.00149459
finn-b-F5_INSOMNIA	insomnia	Gut microbiota abundance (family Bifidobacteriaceae id.433) || id:ebi-a-GCST90016929	Inverse variance weighted	13.8924	2	0.000962304
finn-b-F5_INSOMNIA	insomnia	Gut microbiota abundance (family Clostridiaceae1 id.1869) || id:ebi-a-GCST90016931	MR Egger	0.892269	1	0.344863
finn-b-F5_INSOMNIA	insomnia	Gut microbiota abundance (family Clostridiaceae1 id.1869) || id:ebi-a-GCST90016931	Inverse variance weighted	1.11787	2	0.571819
finn-b-F5_INSOMNIA	insomnia	Gut microbiota abundance (family Clostridiales vadin BB60 group id.11286) || id:ebi-a-GCST90016932	MR Egger	0.242969	1	0.62207
finn-b-F5_INSOMNIA	insomnia	Gut microbiota abundance (family Clostridiales vadin BB60 group id.11286) || id:ebi-a-GCST90016932	Inverse variance weighted	0.830338	2	0.660229
finn-b-F5_INSOMNIA	insomnia	Gut microbiota abundance (family Coriobacteriaceae id.811) || id:ebi-a-GCST90016933	MR Egger	0.809185	1	0.368361
finn-b-F5_INSOMNIA	insomnia	Gut microbiota abundance (family Coriobacteriaceae id.811) || id:ebi-a-GCST90016933	Inverse variance weighted	0.895001	2	0.639224
finn-b-F5_INSOMNIA	insomnia	Gut microbiota abundance (family Defluviitaleaceae id.1924) || id:ebi-a-GCST90016934	MR Egger	2.07841	1	0.149396
finn-b-F5_INSOMNIA	insomnia	Gut microbiota abundance (family Defluviitaleaceae id.1924) || id:ebi-a-GCST90016934	Inverse variance weighted	4.90333	2	0.0861499
finn-b-F5_INSOMNIA	insomnia	Gut microbiota abundance (family Desulfovibrionaceae id.3169) || id:ebi-a-GCST90016935	MR Egger	0.0268275	1	0.869896
finn-b-F5_INSOMNIA	insomnia	Gut microbiota abundance (family Desulfovibrionaceae id.3169) || id:ebi-a-GCST90016935	Inverse variance weighted	1.27589	2	0.528378
finn-b-F5_INSOMNIA	insomnia	Gut microbiota abundance (family Enterobacteriaceae id.3469) || id:ebi-a-GCST90016936	MR Egger	0.0708669	1	0.790079
finn-b-F5_INSOMNIA	insomnia	Gut microbiota abundance (family Enterobacteriaceae id.3469) || id:ebi-a-GCST90016936	Inverse variance weighted	0.15857	2	0.923777
finn-b-F5_INSOMNIA	insomnia	Gut microbiota abundance (family Erysipelotrichaceae id.2149) || id:ebi-a-GCST90016937	MR Egger	0.00740171	1	0.93144
finn-b-F5_INSOMNIA	insomnia	Gut microbiota abundance (family Erysipelotrichaceae id.2149) || id:ebi-a-GCST90016937	Inverse variance weighted	0.362959	2	0.834035
finn-b-F5_INSOMNIA	insomnia	Gut microbiota abundance (family Family XIII id.1957) || id:ebi-a-GCST90016939	MR Egger	2.3115	1	0.12842
finn-b-F5_INSOMNIA	insomnia	Gut microbiota abundance (family Family XIII id.1957) || id:ebi-a-GCST90016939	Inverse variance weighted	2.31154	2	0.314816
finn-b-F5_INSOMNIA	insomnia	Gut microbiota abundance (family Lachnospiraceae id.1987) || id:ebi-a-GCST90016940	MR Egger	0.579354	1	0.446566
finn-b-F5_INSOMNIA	insomnia	Gut microbiota abundance (family Lachnospiraceae id.1987) || id:ebi-a-GCST90016940	Inverse variance weighted	0.786883	2	0.674731
finn-b-F5_INSOMNIA	insomnia	Gut microbiota abundance (family Lactobacillaceae id.1836) || id:ebi-a-GCST90016941	MR Egger	0.0963242	1	0.756286
finn-b-F5_INSOMNIA	insomnia	Gut microbiota abundance (family Lactobacillaceae id.1836) || id:ebi-a-GCST90016941	Inverse variance weighted	0.399008	2	0.819137
finn-b-F5_INSOMNIA	insomnia	Gut microbiota abundance (family Methanobacteriaceae id.121) || id:ebi-a-GCST90016942	MR Egger	0.0364259	1	0.848639
finn-b-F5_INSOMNIA	insomnia	Gut microbiota abundance (family Methanobacteriaceae id.121) || id:ebi-a-GCST90016942	Inverse variance weighted	2.26839	2	0.321681
finn-b-F5_INSOMNIA	insomnia	Gut microbiota abundance (family Oxalobacteraceae id.2966) || id:ebi-a-GCST90016943	MR Egger	0.125383	1	0.723268
finn-b-F5_INSOMNIA	insomnia	Gut microbiota abundance (family Oxalobacteraceae id.2966) || id:ebi-a-GCST90016943	Inverse variance weighted	0.272085	2	0.872805
finn-b-F5_INSOMNIA	insomnia	Gut microbiota abundance (family Pasteurellaceae id.3689) || id:ebi-a-GCST90016944	MR Egger	0.160244	1	0.688932
finn-b-F5_INSOMNIA	insomnia	Gut microbiota abundance (family Pasteurellaceae id.3689) || id:ebi-a-GCST90016944	Inverse variance weighted	2.41644	2	0.298729
finn-b-F5_INSOMNIA	insomnia	Gut microbiota abundance (family Peptococcaceae id.2024) || id:ebi-a-GCST90016945	MR Egger	2.27823	1	0.131202
finn-b-F5_INSOMNIA	insomnia	Gut microbiota abundance (family Peptococcaceae id.2024) || id:ebi-a-GCST90016945	Inverse variance weighted	2.3444	2	0.309685
finn-b-F5_INSOMNIA	insomnia	Gut microbiota abundance (family Peptostreptococcaceae id.2042) || id:ebi-a-GCST90016946	MR Egger	2.48753	1	0.114752
finn-b-F5_INSOMNIA	insomnia	Gut microbiota abundance (family Peptostreptococcaceae id.2042) || id:ebi-a-GCST90016946	Inverse variance weighted	2.86883	2	0.238254
finn-b-F5_INSOMNIA	insomnia	Gut microbiota abundance (family Porphyromonadaceae id.943) || id:ebi-a-GCST90016947	MR Egger	3.58028	1	0.0584692
finn-b-F5_INSOMNIA	insomnia	Gut microbiota abundance (family Porphyromonadaceae id.943) || id:ebi-a-GCST90016947	Inverse variance weighted	4.70095	2	0.0953239
finn-b-F5_INSOMNIA	insomnia	Gut microbiota abundance (family Prevotellaceae id.960) || id:ebi-a-GCST90016948	MR Egger	2.19341	1	0.138603
finn-b-F5_INSOMNIA	insomnia	Gut microbiota abundance (family Prevotellaceae id.960) || id:ebi-a-GCST90016948	Inverse variance weighted	2.68996	2	0.260545
finn-b-F5_INSOMNIA	insomnia	Gut microbiota abundance (family Rhodospirillaceae id.2717) || id:ebi-a-GCST90016949	MR Egger	1.08911	1	0.296668
finn-b-F5_INSOMNIA	insomnia	Gut microbiota abundance (family Rhodospirillaceae id.2717) || id:ebi-a-GCST90016949	Inverse variance weighted	2.86371	2	0.238865
finn-b-F5_INSOMNIA	insomnia	Gut microbiota abundance (family Rikenellaceae id.967) || id:ebi-a-GCST90016950	MR Egger	0.0487867	1	0.825188
finn-b-F5_INSOMNIA	insomnia	Gut microbiota abundance (family Rikenellaceae id.967) || id:ebi-a-GCST90016950	Inverse variance weighted	0.076263	2	0.962586
finn-b-F5_INSOMNIA	insomnia	Gut microbiota abundance (family Ruminococcaceae id.2050) || id:ebi-a-GCST90016951	MR Egger	0.00303379	1	0.956075
finn-b-F5_INSOMNIA	insomnia	Gut microbiota abundance (family Ruminococcaceae id.2050) || id:ebi-a-GCST90016951	Inverse variance weighted	2.47622	2	0.289932
finn-b-F5_INSOMNIA	insomnia	Gut microbiota abundance (family Streptococcaceae id.1850) || id:ebi-a-GCST90016952	MR Egger	0.771853	1	0.379644
finn-b-F5_INSOMNIA	insomnia	Gut microbiota abundance (family Streptococcaceae id.1850) || id:ebi-a-GCST90016952	Inverse variance weighted	2.60301	2	0.272121
finn-b-F5_INSOMNIA	insomnia	Gut microbiota abundance (unknown family id.1000001214) || id:ebi-a-GCST90016953	MR Egger	0.413562	1	0.520167
finn-b-F5_INSOMNIA	insomnia	Gut microbiota abundance (unknown family id.1000001214) || id:ebi-a-GCST90016953	Inverse variance weighted	1.26915	2	0.530161
finn-b-F5_INSOMNIA	insomnia	Gut microbiota abundance (unknown family id.1000005471) || id:ebi-a-GCST90016954	MR Egger	0.26123	1	0.609276
finn-b-F5_INSOMNIA	insomnia	Gut microbiota abundance (unknown family id.1000005471) || id:ebi-a-GCST90016954	Inverse variance weighted	0.680208	2	0.711696
finn-b-F5_INSOMNIA	insomnia	Gut microbiota abundance (unknown family id.1000006161) || id:ebi-a-GCST90016955	MR Egger	0.0366732	1	0.848132
finn-b-F5_INSOMNIA	insomnia	Gut microbiota abundance (unknown family id.1000006161) || id:ebi-a-GCST90016955	Inverse variance weighted	0.261101	2	0.877612
finn-b-F5_INSOMNIA	insomnia	Gut microbiota abundance (family Veillonellaceae id.2172) || id:ebi-a-GCST90016956	MR Egger	2.67157	1	0.102155
finn-b-F5_INSOMNIA	insomnia	Gut microbiota abundance (family Veillonellaceae id.2172) || id:ebi-a-GCST90016956	Inverse variance weighted	3.35743	2	0.186613
finn-b-F5_INSOMNIA	insomnia	Gut microbiota abundance (family Verrucomicrobiaceae id.4036) || id:ebi-a-GCST90016957	MR Egger	6.51508	1	0.0106963
finn-b-F5_INSOMNIA	insomnia	Gut microbiota abundance (family Verrucomicrobiaceae id.4036) || id:ebi-a-GCST90016957	Inverse variance weighted	6.58943	2	0.0370786
finn-b-F5_INSOMNIA	insomnia	Gut microbiota abundance (family Victivallaceae id.2255) || id:ebi-a-GCST90016958	MR Egger	0.147188	1	0.701237
finn-b-F5_INSOMNIA	insomnia	Gut microbiota abundance (family Victivallaceae id.2255) || id:ebi-a-GCST90016958	Inverse variance weighted	0.331469	2	0.847271
finn-b-F5_INSOMNIA	insomnia	Gut microbiota abundance (genus Actinomyces id.423) || id:ebi-a-GCST90016959	MR Egger	0.384516	1	0.535196
finn-b-F5_INSOMNIA	insomnia	Gut microbiota abundance (genus Actinomyces id.423) || id:ebi-a-GCST90016959	Inverse variance weighted	0.676047	2	0.713179
finn-b-F5_INSOMNIA	insomnia	Gut microbiota abundance (genus Adlercreutzia id.812) || id:ebi-a-GCST90016960	MR Egger	3.70019	1	0.0544062
finn-b-F5_INSOMNIA	insomnia	Gut microbiota abundance (genus Adlercreutzia id.812) || id:ebi-a-GCST90016960	Inverse variance weighted	4.40507	2	0.110522
finn-b-F5_INSOMNIA	insomnia	Gut microbiota abundance (genus Akkermansia id.4037) || id:ebi-a-GCST90016961	MR Egger	6.4375	1	0.0111736
finn-b-F5_INSOMNIA	insomnia	Gut microbiota abundance (genus Akkermansia id.4037) || id:ebi-a-GCST90016961	Inverse variance weighted	6.52493	2	0.038294
finn-b-F5_INSOMNIA	insomnia	Gut microbiota abundance (genus Alistipes id.968) || id:ebi-a-GCST90016962	MR Egger	0.00984402	1	0.920966
finn-b-F5_INSOMNIA	insomnia	Gut microbiota abundance (genus Alistipes id.968) || id:ebi-a-GCST90016962	Inverse variance weighted	0.0121145	2	0.993961
finn-b-F5_INSOMNIA	insomnia	Gut microbiota abundance (genus Allisonella id.2174) || id:ebi-a-GCST90016963	Inverse variance weighted	2.25866	1	0.132869
finn-b-F5_INSOMNIA	insomnia	Gut microbiota abundance (genus Anaerofilum id.2053) || id:ebi-a-GCST90016965	MR Egger	0.265806	1	0.606159
finn-b-F5_INSOMNIA	insomnia	Gut microbiota abundance (genus Anaerofilum id.2053) || id:ebi-a-GCST90016965	Inverse variance weighted	0.882969	2	0.643081
finn-b-F5_INSOMNIA	insomnia	Gut microbiota abundance (genus Anaerostipes id.1991) || id:ebi-a-GCST90016966	MR Egger	0.368363	1	0.543898
finn-b-F5_INSOMNIA	insomnia	Gut microbiota abundance (genus Anaerostipes id.1991) || id:ebi-a-GCST90016966	Inverse variance weighted	0.959114	2	0.619058
finn-b-F5_INSOMNIA	insomnia	Gut microbiota abundance (genus Anaerotruncus id.2054) || id:ebi-a-GCST90016967	MR Egger	0.0106457	1	0.917822
finn-b-F5_INSOMNIA	insomnia	Gut microbiota abundance (genus Anaerotruncus id.2054) || id:ebi-a-GCST90016967	Inverse variance weighted	0.236505	2	0.888472
finn-b-F5_INSOMNIA	insomnia	Gut microbiota abundance (genus Bacteroides id.918) || id:ebi-a-GCST90016968	MR Egger	0.00615143	1	0.937485
finn-b-F5_INSOMNIA	insomnia	Gut microbiota abundance (genus Bacteroides id.918) || id:ebi-a-GCST90016968	Inverse variance weighted	2.05511	2	0.357881
finn-b-F5_INSOMNIA	insomnia	Gut microbiota abundance (genus Barnesiella id.944) || id:ebi-a-GCST90016969	MR Egger	1.98842	1	0.158506
finn-b-F5_INSOMNIA	insomnia	Gut microbiota abundance (genus Barnesiella id.944) || id:ebi-a-GCST90016969	Inverse variance weighted	2.07423	2	0.354476
finn-b-F5_INSOMNIA	insomnia	Gut microbiota abundance (genus Bifidobacterium id.436) || id:ebi-a-GCST90016970	MR Egger	7.9724	1	0.00474959
finn-b-F5_INSOMNIA	insomnia	Gut microbiota abundance (genus Bifidobacterium id.436) || id:ebi-a-GCST90016970	Inverse variance weighted	10.5605	2	0.00509119
finn-b-F5_INSOMNIA	insomnia	Gut microbiota abundance (genus Bilophila id.3170) || id:ebi-a-GCST90016971	MR Egger	1.66371	1	0.197103
finn-b-F5_INSOMNIA	insomnia	Gut microbiota abundance (genus Bilophila id.3170) || id:ebi-a-GCST90016971	Inverse variance weighted	1.87472	2	0.39166
finn-b-F5_INSOMNIA	insomnia	Gut microbiota abundance (genus Butyricicoccus id.2055) || id:ebi-a-GCST90016973	MR Egger	0.0393689	1	0.84272
finn-b-F5_INSOMNIA	insomnia	Gut microbiota abundance (genus Butyricicoccus id.2055) || id:ebi-a-GCST90016973	Inverse variance weighted	1.02867	2	0.597898
finn-b-F5_INSOMNIA	insomnia	Gut microbiota abundance (genus Butyricimonas id.945) || id:ebi-a-GCST90016974	MR Egger	0.118357	1	0.730823
finn-b-F5_INSOMNIA	insomnia	Gut microbiota abundance (genus Butyricimonas id.945) || id:ebi-a-GCST90016974	Inverse variance weighted	0.231881	2	0.890528
finn-b-F5_INSOMNIA	insomnia	Gut microbiota abundance (genus Butyrivibrio id.1993) || id:ebi-a-GCST90016975	MR Egger	1.32303	1	0.250049
finn-b-F5_INSOMNIA	insomnia	Gut microbiota abundance (genus Butyrivibrio id.1993) || id:ebi-a-GCST90016975	Inverse variance weighted	1.6152	2	0.445927
finn-b-F5_INSOMNIA	insomnia	Gut microbiota abundance (genus Candidatus Soleaferrea id.11350) || id:ebi-a-GCST90016976	MR Egger	0.0146097	1	0.903793
finn-b-F5_INSOMNIA	insomnia	Gut microbiota abundance (genus Candidatus Soleaferrea id.11350) || id:ebi-a-GCST90016976	Inverse variance weighted	0.350093	2	0.839418
finn-b-F5_INSOMNIA	insomnia	Gut microbiota abundance (genus Catenibacterium id.2153) || id:ebi-a-GCST90016977	Inverse variance weighted	0.000799963	1	0.977436
finn-b-F5_INSOMNIA	insomnia	Gut microbiota abundance (genus Christensenellaceae R 7group id.11283) || id:ebi-a-GCST90016978	MR Egger	0.00189787	1	0.965252
finn-b-F5_INSOMNIA	insomnia	Gut microbiota abundance (genus Christensenellaceae R 7group id.11283) || id:ebi-a-GCST90016978	Inverse variance weighted	0.36811	2	0.83189
finn-b-F5_INSOMNIA	insomnia	Gut microbiota abundance (genus Clostridium innocuum group id.14397) || id:ebi-a-GCST90016979	MR Egger	0.324626	1	0.568841
finn-b-F5_INSOMNIA	insomnia	Gut microbiota abundance (genus Clostridium innocuum group id.14397) || id:ebi-a-GCST90016979	Inverse variance weighted	4.27861	2	0.117736
finn-b-F5_INSOMNIA	insomnia	Gut microbiota abundance (genus Clostridium sensustricto1 id.1873) || id:ebi-a-GCST90016980	MR Egger	0.520311	1	0.470709
finn-b-F5_INSOMNIA	insomnia	Gut microbiota abundance (genus Clostridium sensustricto1 id.1873) || id:ebi-a-GCST90016980	Inverse variance weighted	1.03045	2	0.597365
finn-b-F5_INSOMNIA	insomnia	Gut microbiota abundance (genus Collinsella id.815) || id:ebi-a-GCST90016981	MR Egger	0.189471	1	0.663357
finn-b-F5_INSOMNIA	insomnia	Gut microbiota abundance (genus Collinsella id.815) || id:ebi-a-GCST90016981	Inverse variance weighted	0.242229	2	0.885932
finn-b-F5_INSOMNIA	insomnia	Gut microbiota abundance (genus Coprobacter id.949) || id:ebi-a-GCST90016982	MR Egger	0.000384252	1	0.984361
finn-b-F5_INSOMNIA	insomnia	Gut microbiota abundance (genus Coprobacter id.949) || id:ebi-a-GCST90016982	Inverse variance weighted	1.90869	2	0.385064
finn-b-F5_INSOMNIA	insomnia	Gut microbiota abundance (genus Coprococcus1 id.11301) || id:ebi-a-GCST90016983	MR Egger	0.306091	1	0.580089
finn-b-F5_INSOMNIA	insomnia	Gut microbiota abundance (genus Coprococcus1 id.11301) || id:ebi-a-GCST90016983	Inverse variance weighted	1.26355	2	0.531647
finn-b-F5_INSOMNIA	insomnia	Gut microbiota abundance (genus Coprococcus2 id.11302) || id:ebi-a-GCST90016984	MR Egger	0.714845	1	0.39784
finn-b-F5_INSOMNIA	insomnia	Gut microbiota abundance (genus Coprococcus2 id.11302) || id:ebi-a-GCST90016984	Inverse variance weighted	4.71827	2	0.0945018
finn-b-F5_INSOMNIA	insomnia	Gut microbiota abundance (genus Coprococcus3 id.11303) || id:ebi-a-GCST90016985	MR Egger	0.043392	1	0.834989
finn-b-F5_INSOMNIA	insomnia	Gut microbiota abundance (genus Coprococcus3 id.11303) || id:ebi-a-GCST90016985	Inverse variance weighted	1.06022	2	0.58854
finn-b-F5_INSOMNIA	insomnia	Gut microbiota abundance (genus Defluviitaleaceae UCG011 id.11287) || id:ebi-a-GCST90016986	MR Egger	2.0167	1	0.155577
finn-b-F5_INSOMNIA	insomnia	Gut microbiota abundance (genus Defluviitaleaceae UCG011 id.11287) || id:ebi-a-GCST90016986	Inverse variance weighted	4.85171	2	0.0884024
finn-b-F5_INSOMNIA	insomnia	Gut microbiota abundance (genus Desulfovibrio id.3173) || id:ebi-a-GCST90016987	MR Egger	0.000664168	1	0.97944
finn-b-F5_INSOMNIA	insomnia	Gut microbiota abundance (genus Desulfovibrio id.3173) || id:ebi-a-GCST90016987	Inverse variance weighted	2.04693	2	0.359348
finn-b-F5_INSOMNIA	insomnia	Gut microbiota abundance (genus Dialister id.2183) || id:ebi-a-GCST90016988	MR Egger	1.79101	1	0.180803
finn-b-F5_INSOMNIA	insomnia	Gut microbiota abundance (genus Dialister id.2183) || id:ebi-a-GCST90016988	Inverse variance weighted	2.47901	2	0.289528
finn-b-F5_INSOMNIA	insomnia	Gut microbiota abundance (genus Dorea id.1997) || id:ebi-a-GCST90016989	MR Egger	0.00768965	1	0.930123
finn-b-F5_INSOMNIA	insomnia	Gut microbiota abundance (genus Dorea id.1997) || id:ebi-a-GCST90016989	Inverse variance weighted	0.0301446	2	0.985041
finn-b-F5_INSOMNIA	insomnia	Gut microbiota abundance (genus Eggerthella id.819) || id:ebi-a-GCST90016990	MR Egger	0.0335543	1	0.854658
finn-b-F5_INSOMNIA	insomnia	Gut microbiota abundance (genus Eggerthella id.819) || id:ebi-a-GCST90016990	Inverse variance weighted	0.906866	2	0.635443
finn-b-F5_INSOMNIA	insomnia	Gut microbiota abundance (genus Eisenbergiella id.11304) || id:ebi-a-GCST90016991	MR Egger	0.0026404	1	0.959019
finn-b-F5_INSOMNIA	insomnia	Gut microbiota abundance (genus Eisenbergiella id.11304) || id:ebi-a-GCST90016991	Inverse variance weighted	1.57293	2	0.455451
finn-b-F5_INSOMNIA	insomnia	Gut microbiota abundance (genus Enterorhabdus id.820) || id:ebi-a-GCST90016992	MR Egger	0.217887	1	0.640654
finn-b-F5_INSOMNIA	insomnia	Gut microbiota abundance (genus Enterorhabdus id.820) || id:ebi-a-GCST90016992	Inverse variance weighted	1.47199	2	0.479028
finn-b-F5_INSOMNIA	insomnia	Gut microbiota abundance (genus Erysipelatoclostridium id.11381) || id:ebi-a-GCST90016993	MR Egger	1.71102	1	0.190853
finn-b-F5_INSOMNIA	insomnia	Gut microbiota abundance (genus Erysipelatoclostridium id.11381) || id:ebi-a-GCST90016993	Inverse variance weighted	3.46297	2	0.177022
finn-b-F5_INSOMNIA	insomnia	Gut microbiota abundance (genus Escherichia Shigella id.3504) || id:ebi-a-GCST90016995	MR Egger	0.0633934	1	0.801211
finn-b-F5_INSOMNIA	insomnia	Gut microbiota abundance (genus Escherichia Shigella id.3504) || id:ebi-a-GCST90016995	Inverse variance weighted	0.11066	2	0.946173
finn-b-F5_INSOMNIA	insomnia	Gut microbiota abundance (genus Eubacterium brachy group id.11296) || id:ebi-a-GCST90016996	MR Egger	0.167357	1	0.682471
finn-b-F5_INSOMNIA	insomnia	Gut microbiota abundance (genus Eubacterium brachy group id.11296) || id:ebi-a-GCST90016996	Inverse variance weighted	0.329391	2	0.848152
finn-b-F5_INSOMNIA	insomnia	Gut microbiota abundance (genus Eubacterium coprostanoligenes group id.11375) || id:ebi-a-GCST90016997	MR Egger	0.862114	1	0.353148
finn-b-F5_INSOMNIA	insomnia	Gut microbiota abundance (genus Eubacterium coprostanoligenes group id.11375) || id:ebi-a-GCST90016997	Inverse variance weighted	1.16717	2	0.557894
finn-b-F5_INSOMNIA	insomnia	Gut microbiota abundance (genus Eubacterium eligens group id.14372) || id:ebi-a-GCST90016998	MR Egger	0.32787	1	0.566916
finn-b-F5_INSOMNIA	insomnia	Gut microbiota abundance (genus Eubacterium eligens group id.14372) || id:ebi-a-GCST90016998	Inverse variance weighted	1.51027	2	0.469948
finn-b-F5_INSOMNIA	insomnia	Gut microbiota abundance (genus Eubacterium fissicatena group id.14373) || id:ebi-a-GCST90016999	MR Egger	0.0644399	1	0.799611
finn-b-F5_INSOMNIA	insomnia	Gut microbiota abundance (genus Eubacterium fissicatena group id.14373) || id:ebi-a-GCST90016999	Inverse variance weighted	1.77915	2	0.41083
finn-b-F5_INSOMNIA	insomnia	Gut microbiota abundance (genus Eubacterium hallii group id.11338) || id:ebi-a-GCST90017000	MR Egger	1.67552	1	0.19552
finn-b-F5_INSOMNIA	insomnia	Gut microbiota abundance (genus Eubacterium hallii group id.11338) || id:ebi-a-GCST90017000	Inverse variance weighted	1.84846	2	0.396837
finn-b-F5_INSOMNIA	insomnia	Gut microbiota abundance (genus Eubacterium nodatum group id.11297) || id:ebi-a-GCST90017001	MR Egger	1.19643	1	0.274036
finn-b-F5_INSOMNIA	insomnia	Gut microbiota abundance (genus Eubacterium nodatum group id.11297) || id:ebi-a-GCST90017001	Inverse variance weighted	3.48163	2	0.175377
finn-b-F5_INSOMNIA	insomnia	Gut microbiota abundance (genus Eubacterium oxidoreducens group id.11339) || id:ebi-a-GCST90017002	MR Egger	0.00923524	1	0.923441
finn-b-F5_INSOMNIA	insomnia	Gut microbiota abundance (genus Eubacterium oxidoreducens group id.11339) || id:ebi-a-GCST90017002	Inverse variance weighted	0.161133	2	0.922593
finn-b-F5_INSOMNIA	insomnia	Gut microbiota abundance (genus Eubacterium rectale group id.14374) || id:ebi-a-GCST90017003	MR Egger	1.22075	1	0.269214
finn-b-F5_INSOMNIA	insomnia	Gut microbiota abundance (genus Eubacterium rectale group id.14374) || id:ebi-a-GCST90017003	Inverse variance weighted	1.33739	2	0.512378
finn-b-F5_INSOMNIA	insomnia	Gut microbiota abundance (genus Eubacterium ruminantium group id.11340) || id:ebi-a-GCST90017004	MR Egger	0.143117	1	0.705202
finn-b-F5_INSOMNIA	insomnia	Gut microbiota abundance (genus Eubacterium ruminantium group id.11340) || id:ebi-a-GCST90017004	Inverse variance weighted	3.06574	2	0.215915
finn-b-F5_INSOMNIA	insomnia	Gut microbiota abundance (genus Eubacterium ventriosum group id.11341) || id:ebi-a-GCST90017005	MR Egger	0.483471	1	0.486854
finn-b-F5_INSOMNIA	insomnia	Gut microbiota abundance (genus Eubacterium ventriosum group id.11341) || id:ebi-a-GCST90017005	Inverse variance weighted	0.948	2	0.622507
finn-b-F5_INSOMNIA	insomnia	Gut microbiota abundance (genus Eubacterium xylanophilum group id.14375) || id:ebi-a-GCST90017006	MR Egger	2.44181	1	0.11814
finn-b-F5_INSOMNIA	insomnia	Gut microbiota abundance (genus Eubacterium xylanophilum group id.14375) || id:ebi-a-GCST90017006	Inverse variance weighted	2.45925	2	0.292402
finn-b-F5_INSOMNIA	insomnia	Gut microbiota abundance (genus Faecalibacterium id.2057) || id:ebi-a-GCST90017007	MR Egger	3.00637	1	0.0829379
finn-b-F5_INSOMNIA	insomnia	Gut microbiota abundance (genus Faecalibacterium id.2057) || id:ebi-a-GCST90017007	Inverse variance weighted	3.16476	2	0.205486
finn-b-F5_INSOMNIA	insomnia	Gut microbiota abundance (genus Family XIII AD3011 group id.11293) || id:ebi-a-GCST90017008	MR Egger	0.778466	1	0.377611
finn-b-F5_INSOMNIA	insomnia	Gut microbiota abundance (genus Family XIII AD3011 group id.11293) || id:ebi-a-GCST90017008	Inverse variance weighted	1.02668	2	0.598493
finn-b-F5_INSOMNIA	insomnia	Gut microbiota abundance (genus Family XIII UCG001 id.11294) || id:ebi-a-GCST90017009	MR Egger	0.382292	1	0.536379
finn-b-F5_INSOMNIA	insomnia	Gut microbiota abundance (genus Family XIII UCG001 id.11294) || id:ebi-a-GCST90017009	Inverse variance weighted	0.823359	2	0.662537
finn-b-F5_INSOMNIA	insomnia	Gut microbiota abundance (genus Flavonifractor id.2059) || id:ebi-a-GCST90017010	MR Egger	0.516913	1	0.472161
finn-b-F5_INSOMNIA	insomnia	Gut microbiota abundance (genus Flavonifractor id.2059) || id:ebi-a-GCST90017010	Inverse variance weighted	2.13703	2	0.343519
finn-b-F5_INSOMNIA	insomnia	Gut microbiota abundance (genus Fusicatenibacter id.11305) || id:ebi-a-GCST90017011	MR Egger	0.663213	1	0.415428
finn-b-F5_INSOMNIA	insomnia	Gut microbiota abundance (genus Fusicatenibacter id.11305) || id:ebi-a-GCST90017011	Inverse variance weighted	1.08328	2	0.581793
finn-b-F5_INSOMNIA	insomnia	Gut microbiota abundance (genus Gordonibacter id.821) || id:ebi-a-GCST90017012	MR Egger	0.265406	1	0.60643
finn-b-F5_INSOMNIA	insomnia	Gut microbiota abundance (genus Gordonibacter id.821) || id:ebi-a-GCST90017012	Inverse variance weighted	1.28165	2	0.526856
finn-b-F5_INSOMNIA	insomnia	Gut microbiota abundance (genus Haemophilus id.3698) || id:ebi-a-GCST90017013	MR Egger	0.0723946	1	0.787882
finn-b-F5_INSOMNIA	insomnia	Gut microbiota abundance (genus Haemophilus id.3698) || id:ebi-a-GCST90017013	Inverse variance weighted	2.13091	2	0.34457
finn-b-F5_INSOMNIA	insomnia	Gut microbiota abundance (genus Holdemanella id.11393) || id:ebi-a-GCST90017014	MR Egger	0.829675	1	0.362367
finn-b-F5_INSOMNIA	insomnia	Gut microbiota abundance (genus Holdemanella id.11393) || id:ebi-a-GCST90017014	Inverse variance weighted	2.14589	2	0.342
finn-b-F5_INSOMNIA	insomnia	Gut microbiota abundance (genus Holdemania id.2157) || id:ebi-a-GCST90017015	MR Egger	0.0659709	1	0.797296
finn-b-F5_INSOMNIA	insomnia	Gut microbiota abundance (genus Holdemania id.2157) || id:ebi-a-GCST90017015	Inverse variance weighted	1.14596	2	0.563843
finn-b-F5_INSOMNIA	insomnia	Gut microbiota abundance (genus Howardella id.2000) || id:ebi-a-GCST90017016	MR Egger	6.80961	1	0.00906687
finn-b-F5_INSOMNIA	insomnia	Gut microbiota abundance (genus Howardella id.2000) || id:ebi-a-GCST90017016	Inverse variance weighted	7.0015	2	0.0301748
finn-b-F5_INSOMNIA	insomnia	Gut microbiota abundance (genus Hungatella id.11306) || id:ebi-a-GCST90017017	MR Egger	0.393853	1	0.530281
finn-b-F5_INSOMNIA	insomnia	Gut microbiota abundance (genus Hungatella id.11306) || id:ebi-a-GCST90017017	Inverse variance weighted	10.3578	2	0.00563424
finn-b-F5_INSOMNIA	insomnia	Gut microbiota abundance (genus Intestinibacter id.11345) || id:ebi-a-GCST90017018	MR Egger	2.59528	1	0.107182
finn-b-F5_INSOMNIA	insomnia	Gut microbiota abundance (genus Intestinibacter id.11345) || id:ebi-a-GCST90017018	Inverse variance weighted	7.00558	2	0.0301132
finn-b-F5_INSOMNIA	insomnia	Gut microbiota abundance (genus Intestinimonas id.2062) || id:ebi-a-GCST90017019	MR Egger	1.20117	1	0.273087
finn-b-F5_INSOMNIA	insomnia	Gut microbiota abundance (genus Intestinimonas id.2062) || id:ebi-a-GCST90017019	Inverse variance weighted	1.80943	2	0.404657
finn-b-F5_INSOMNIA	insomnia	Gut microbiota abundance (genus Lachnoclostridium id.11308) || id:ebi-a-GCST90017020	MR Egger	0.226379	1	0.634222
finn-b-F5_INSOMNIA	insomnia	Gut microbiota abundance (genus Lachnoclostridium id.11308) || id:ebi-a-GCST90017020	Inverse variance weighted	2.01554	2	0.365031
finn-b-F5_INSOMNIA	insomnia	Gut microbiota abundance (genus Lachnospiraceae FCS020 group id.11314) || id:ebi-a-GCST90017021	MR Egger	0.000231186	1	0.987869
finn-b-F5_INSOMNIA	insomnia	Gut microbiota abundance (genus Lachnospiraceae FCS020 group id.11314) || id:ebi-a-GCST90017021	Inverse variance weighted	0.00645019	2	0.99678
finn-b-F5_INSOMNIA	insomnia	Gut microbiota abundance (genus Lachnospiraceae NC2004 group id.11316) || id:ebi-a-GCST90017022	MR Egger	0.254175	1	0.614151
finn-b-F5_INSOMNIA	insomnia	Gut microbiota abundance (genus Lachnospiraceae NC2004 group id.11316) || id:ebi-a-GCST90017022	Inverse variance weighted	0.878155	2	0.644631
finn-b-F5_INSOMNIA	insomnia	Gut microbiota abundance (genus Lachnospiraceae ND3007 group id.11317) || id:ebi-a-GCST90017023	MR Egger	0.0874185	1	0.767485
finn-b-F5_INSOMNIA	insomnia	Gut microbiota abundance (genus Lachnospiraceae ND3007 group id.11317) || id:ebi-a-GCST90017023	Inverse variance weighted	3.58684	2	0.16639
finn-b-F5_INSOMNIA	insomnia	Gut microbiota abundance (genus Lachnospiraceae NK4A136 group id.11319) || id:ebi-a-GCST90017024	MR Egger	0.0188066	1	0.890922
finn-b-F5_INSOMNIA	insomnia	Gut microbiota abundance (genus Lachnospiraceae NK4A136 group id.11319) || id:ebi-a-GCST90017024	Inverse variance weighted	0.116077	2	0.943614
finn-b-F5_INSOMNIA	insomnia	Gut microbiota abundance (genus Lachnospiraceae UCG001 id.11321) || id:ebi-a-GCST90017025	MR Egger	3.20351e-05	1	0.995484
finn-b-F5_INSOMNIA	insomnia	Gut microbiota abundance (genus Lachnospiraceae UCG001 id.11321) || id:ebi-a-GCST90017025	Inverse variance weighted	2.09605	2	0.350629
finn-b-F5_INSOMNIA	insomnia	Gut microbiota abundance (genus Lachnospiraceae UCG004 id.11324) || id:ebi-a-GCST90017026	MR Egger	0.209362	1	0.647268
finn-b-F5_INSOMNIA	insomnia	Gut microbiota abundance (genus Lachnospiraceae UCG004 id.11324) || id:ebi-a-GCST90017026	Inverse variance weighted	0.6691	2	0.71566
finn-b-F5_INSOMNIA	insomnia	Gut microbiota abundance (genus Lachnospiraceae UCG008 id.11328) || id:ebi-a-GCST90017027	MR Egger	0.224285	1	0.635794
finn-b-F5_INSOMNIA	insomnia	Gut microbiota abundance (genus Lachnospiraceae UCG008 id.11328) || id:ebi-a-GCST90017027	Inverse variance weighted	0.235374	2	0.888974
finn-b-F5_INSOMNIA	insomnia	Gut microbiota abundance (genus Lachnospiraceae UCG010 id.11330) || id:ebi-a-GCST90017028	MR Egger	0.873987	1	0.349854
finn-b-F5_INSOMNIA	insomnia	Gut microbiota abundance (genus Lachnospiraceae UCG010 id.11330) || id:ebi-a-GCST90017028	Inverse variance weighted	1.53349	2	0.464522
finn-b-F5_INSOMNIA	insomnia	Gut microbiota abundance (genus Lactobacillus id.1837) || id:ebi-a-GCST90017030	MR Egger	0.0344703	1	0.85271
finn-b-F5_INSOMNIA	insomnia	Gut microbiota abundance (genus Lactobacillus id.1837) || id:ebi-a-GCST90017030	Inverse variance weighted	0.0344776	2	0.982909
finn-b-F5_INSOMNIA	insomnia	Gut microbiota abundance (genus Lactococcus id.1851) || id:ebi-a-GCST90017031	MR Egger	0.207857	1	0.648452
finn-b-F5_INSOMNIA	insomnia	Gut microbiota abundance (genus Lactococcus id.1851) || id:ebi-a-GCST90017031	Inverse variance weighted	0.577216	2	0.749306
finn-b-F5_INSOMNIA	insomnia	Gut microbiota abundance (genus Marvinbryantia id.2005) || id:ebi-a-GCST90017032	MR Egger	0.0459789	1	0.830214
finn-b-F5_INSOMNIA	insomnia	Gut microbiota abundance (genus Marvinbryantia id.2005) || id:ebi-a-GCST90017032	Inverse variance weighted	0.369351	2	0.831374
finn-b-F5_INSOMNIA	insomnia	Gut microbiota abundance (genus Methanobrevibacter id.123) || id:ebi-a-GCST90017033	Inverse variance weighted	1.4098	1	0.23509
finn-b-F5_INSOMNIA	insomnia	Gut microbiota abundance (genus Odoribacter id.952) || id:ebi-a-GCST90017034	MR Egger	0.740987	1	0.389345
finn-b-F5_INSOMNIA	insomnia	Gut microbiota abundance (genus Odoribacter id.952) || id:ebi-a-GCST90017034	Inverse variance weighted	1.76039	2	0.414702
finn-b-F5_INSOMNIA	insomnia	Gut microbiota abundance (genus Olsenella id.822) || id:ebi-a-GCST90017035	MR Egger	0.00607788	1	0.937859
finn-b-F5_INSOMNIA	insomnia	Gut microbiota abundance (genus Olsenella id.822) || id:ebi-a-GCST90017035	Inverse variance weighted	0.352984	2	0.838205
finn-b-F5_INSOMNIA	insomnia	Gut microbiota abundance (genus Oscillibacter id.2063) || id:ebi-a-GCST90017036	MR Egger	0.508545	1	0.475769
finn-b-F5_INSOMNIA	insomnia	Gut microbiota abundance (genus Oscillibacter id.2063) || id:ebi-a-GCST90017036	Inverse variance weighted	1.97047	2	0.373352
finn-b-F5_INSOMNIA	insomnia	Gut microbiota abundance (genus Oscillospira id.2064) || id:ebi-a-GCST90017037	MR Egger	0.641402	1	0.423204
finn-b-F5_INSOMNIA	insomnia	Gut microbiota abundance (genus Oscillospira id.2064) || id:ebi-a-GCST90017037	Inverse variance weighted	1.73093	2	0.420855
finn-b-F5_INSOMNIA	insomnia	Gut microbiota abundance (genus Oxalobacter id.2978) || id:ebi-a-GCST90017038	MR Egger	0.126307	1	0.722293
finn-b-F5_INSOMNIA	insomnia	Gut microbiota abundance (genus Oxalobacter id.2978) || id:ebi-a-GCST90017038	Inverse variance weighted	0.216373	2	0.89746
finn-b-F5_INSOMNIA	insomnia	Gut microbiota abundance (genus Parabacteroides id.954) || id:ebi-a-GCST90017039	MR Egger	2.31844	1	0.127848
finn-b-F5_INSOMNIA	insomnia	Gut microbiota abundance (genus Parabacteroides id.954) || id:ebi-a-GCST90017039	Inverse variance weighted	5.03332	2	0.0807289
finn-b-F5_INSOMNIA	insomnia	Gut microbiota abundance (genus Paraprevotella id.962) || id:ebi-a-GCST90017040	MR Egger	4.55725	1	0.0327796
finn-b-F5_INSOMNIA	insomnia	Gut microbiota abundance (genus Paraprevotella id.962) || id:ebi-a-GCST90017040	Inverse variance weighted	4.7954	2	0.0909271
finn-b-F5_INSOMNIA	insomnia	Gut microbiota abundance (genus Parasutterella id.2892) || id:ebi-a-GCST90017041	MR Egger	0.0244435	1	0.875762
finn-b-F5_INSOMNIA	insomnia	Gut microbiota abundance (genus Parasutterella id.2892) || id:ebi-a-GCST90017041	Inverse variance weighted	0.026946	2	0.986617
finn-b-F5_INSOMNIA	insomnia	Gut microbiota abundance (genus Peptococcus id.2037) || id:ebi-a-GCST90017042	MR Egger	0.333798	1	0.563431
finn-b-F5_INSOMNIA	insomnia	Gut microbiota abundance (genus Peptococcus id.2037) || id:ebi-a-GCST90017042	Inverse variance weighted	0.859485	2	0.650677
finn-b-F5_INSOMNIA	insomnia	Gut microbiota abundance (genus Phascolarctobacterium id.2168) || id:ebi-a-GCST90017043	MR Egger	1.82063	1	0.177238
finn-b-F5_INSOMNIA	insomnia	Gut microbiota abundance (genus Phascolarctobacterium id.2168) || id:ebi-a-GCST90017043	Inverse variance weighted	2.06559	2	0.356011
finn-b-F5_INSOMNIA	insomnia	Gut microbiota abundance (genus Prevotella7 id.11182) || id:ebi-a-GCST90017044	MR Egger	0.0137885	1	0.906524
finn-b-F5_INSOMNIA	insomnia	Gut microbiota abundance (genus Prevotella7 id.11182) || id:ebi-a-GCST90017044	Inverse variance weighted	0.0518016	2	0.974432
finn-b-F5_INSOMNIA	insomnia	Gut microbiota abundance (genus Prevotella9 id.11183) || id:ebi-a-GCST90017045	MR Egger	1.87798	1	0.170564
finn-b-F5_INSOMNIA	insomnia	Gut microbiota abundance (genus Prevotella9 id.11183) || id:ebi-a-GCST90017045	Inverse variance weighted	2.17992	2	0.336229
finn-b-F5_INSOMNIA	insomnia	Gut microbiota abundance (genus Rikenellaceae RC9 gut group id.11191) || id:ebi-a-GCST90017046	MR Egger	0.00480281	1	0.944749
finn-b-F5_INSOMNIA	insomnia	Gut microbiota abundance (genus Rikenellaceae RC9 gut group id.11191) || id:ebi-a-GCST90017046	Inverse variance weighted	0.028635	2	0.985785
finn-b-F5_INSOMNIA	insomnia	Gut microbiota abundance (genus Romboutsia id.11347) || id:ebi-a-GCST90017047	MR Egger	3.75403	1	0.0526805
finn-b-F5_INSOMNIA	insomnia	Gut microbiota abundance (genus Romboutsia id.11347) || id:ebi-a-GCST90017047	Inverse variance weighted	3.75411	2	0.15304
finn-b-F5_INSOMNIA	insomnia	Gut microbiota abundance (genus Roseburia id.2012) || id:ebi-a-GCST90017048	MR Egger	0.00189948	1	0.965237
finn-b-F5_INSOMNIA	insomnia	Gut microbiota abundance (genus Roseburia id.2012) || id:ebi-a-GCST90017048	Inverse variance weighted	0.0189404	2	0.990574
finn-b-F5_INSOMNIA	insomnia	Gut microbiota abundance (genus Ruminiclostridium5 id.11355) || id:ebi-a-GCST90017049	MR Egger	0.18285	1	0.668936
finn-b-F5_INSOMNIA	insomnia	Gut microbiota abundance (genus Ruminiclostridium5 id.11355) || id:ebi-a-GCST90017049	Inverse variance weighted	1.21833	2	0.543804
finn-b-F5_INSOMNIA	insomnia	Gut microbiota abundance (genus Ruminiclostridium6 id.11356) || id:ebi-a-GCST90017050	MR Egger	2.73812	1	0.0979799
finn-b-F5_INSOMNIA	insomnia	Gut microbiota abundance (genus Ruminiclostridium6 id.11356) || id:ebi-a-GCST90017050	Inverse variance weighted	5.85735	2	0.0534677
finn-b-F5_INSOMNIA	insomnia	Gut microbiota abundance (genus Ruminiclostridium9 id.11357) || id:ebi-a-GCST90017051	MR Egger	0.0243946	1	0.875885
finn-b-F5_INSOMNIA	insomnia	Gut microbiota abundance (genus Ruminiclostridium9 id.11357) || id:ebi-a-GCST90017051	Inverse variance weighted	1.21437	2	0.544883
finn-b-F5_INSOMNIA	insomnia	Gut microbiota abundance (genus Ruminococcaceae NK4A214 group id.11358) || id:ebi-a-GCST90017052	MR Egger	3.23213	1	0.0722066
finn-b-F5_INSOMNIA	insomnia	Gut microbiota abundance (genus Ruminococcaceae NK4A214 group id.11358) || id:ebi-a-GCST90017052	Inverse variance weighted	3.32423	2	0.189738
finn-b-F5_INSOMNIA	insomnia	Gut microbiota abundance (genus Ruminococcaceae UCG002 id.11360) || id:ebi-a-GCST90017053	MR Egger	0.635668	1	0.425284
finn-b-F5_INSOMNIA	insomnia	Gut microbiota abundance (genus Ruminococcaceae UCG002 id.11360) || id:ebi-a-GCST90017053	Inverse variance weighted	1.02	2	0.600497
finn-b-F5_INSOMNIA	insomnia	Gut microbiota abundance (genus Ruminococcaceae UCG003 id.11361) || id:ebi-a-GCST90017054	MR Egger	0.15795	1	0.691051
finn-b-F5_INSOMNIA	insomnia	Gut microbiota abundance (genus Ruminococcaceae UCG003 id.11361) || id:ebi-a-GCST90017054	Inverse variance weighted	0.227656	2	0.892412
finn-b-F5_INSOMNIA	insomnia	Gut microbiota abundance (genus Ruminococcaceae UCG004 id.11362) || id:ebi-a-GCST90017055	MR Egger	0.28799	1	0.591512
finn-b-F5_INSOMNIA	insomnia	Gut microbiota abundance (genus Ruminococcaceae UCG004 id.11362) || id:ebi-a-GCST90017055	Inverse variance weighted	0.320541	2	0.851914
finn-b-F5_INSOMNIA	insomnia	Gut microbiota abundance (genus Ruminococcaceae UCG005 id.11363) || id:ebi-a-GCST90017056	MR Egger	0.116471	1	0.732894
finn-b-F5_INSOMNIA	insomnia	Gut microbiota abundance (genus Ruminococcaceae UCG005 id.11363) || id:ebi-a-GCST90017056	Inverse variance weighted	0.189562	2	0.909572
finn-b-F5_INSOMNIA	insomnia	Gut microbiota abundance (genus Ruminococcaceae UCG009 id.11366) || id:ebi-a-GCST90017057	MR Egger	0.696614	1	0.403924
finn-b-F5_INSOMNIA	insomnia	Gut microbiota abundance (genus Ruminococcaceae UCG009 id.11366) || id:ebi-a-GCST90017057	Inverse variance weighted	2.19182	2	0.334235
finn-b-F5_INSOMNIA	insomnia	Gut microbiota abundance (genus Ruminococcaceae UCG010 id.11367) || id:ebi-a-GCST90017058	MR Egger	0.0887557	1	0.765765
finn-b-F5_INSOMNIA	insomnia	Gut microbiota abundance (genus Ruminococcaceae UCG010 id.11367) || id:ebi-a-GCST90017058	Inverse variance weighted	0.170693	2	0.918194
finn-b-F5_INSOMNIA	insomnia	Gut microbiota abundance (genus Ruminococcaceae UCG011 id.11368) || id:ebi-a-GCST90017059	MR Egger	0.297823	1	0.58525
finn-b-F5_INSOMNIA	insomnia	Gut microbiota abundance (genus Ruminococcaceae UCG011 id.11368) || id:ebi-a-GCST90017059	Inverse variance weighted	5.3287	2	0.0696446
finn-b-F5_INSOMNIA	insomnia	Gut microbiota abundance (genus Ruminococcaceae UCG013 id.11370) || id:ebi-a-GCST90017060	MR Egger	0.256981	1	0.612202
finn-b-F5_INSOMNIA	insomnia	Gut microbiota abundance (genus Ruminococcaceae UCG013 id.11370) || id:ebi-a-GCST90017060	Inverse variance weighted	1.19623	2	0.549846
finn-b-F5_INSOMNIA	insomnia	Gut microbiota abundance (genus Ruminococcaceae UCG014 id.11371) || id:ebi-a-GCST90017061	MR Egger	0.672456	1	0.412197
finn-b-F5_INSOMNIA	insomnia	Gut microbiota abundance (genus Ruminococcaceae UCG014 id.11371) || id:ebi-a-GCST90017061	Inverse variance weighted	1.07456	2	0.584334
finn-b-F5_INSOMNIA	insomnia	Gut microbiota abundance (genus Ruminococcus1 id.11373) || id:ebi-a-GCST90017062	MR Egger	0.00161816	1	0.967913
finn-b-F5_INSOMNIA	insomnia	Gut microbiota abundance (genus Ruminococcus1 id.11373) || id:ebi-a-GCST90017062	Inverse variance weighted	0.353501	2	0.837989
finn-b-F5_INSOMNIA	insomnia	Gut microbiota abundance (genus Ruminococcus2 id.11374) || id:ebi-a-GCST90017063	MR Egger	0.695318	1	0.404361
finn-b-F5_INSOMNIA	insomnia	Gut microbiota abundance (genus Ruminococcus2 id.11374) || id:ebi-a-GCST90017063	Inverse variance weighted	0.699586	2	0.704834
finn-b-F5_INSOMNIA	insomnia	Gut microbiota abundance (genus Ruminococcus gauvreauii group id.11342) || id:ebi-a-GCST90017064	MR Egger	0.0209435	1	0.884933
finn-b-F5_INSOMNIA	insomnia	Gut microbiota abundance (genus Ruminococcus gauvreauii group id.11342) || id:ebi-a-GCST90017064	Inverse variance weighted	1.1999	2	0.548839
finn-b-F5_INSOMNIA	insomnia	Gut microbiota abundance (genus Ruminococcus torques group id.14377) || id:ebi-a-GCST90017066	MR Egger	1.57703	1	0.209189
finn-b-F5_INSOMNIA	insomnia	Gut microbiota abundance (genus Ruminococcus torques group id.14377) || id:ebi-a-GCST90017066	Inverse variance weighted	1.82544	2	0.401431
finn-b-F5_INSOMNIA	insomnia	Gut microbiota abundance (genus Sellimonas id.14369) || id:ebi-a-GCST90017067	Inverse variance weighted	0.279948	1	0.596736
finn-b-F5_INSOMNIA	insomnia	Gut microbiota abundance (genus Senegalimassilia id.11160) || id:ebi-a-GCST90017068	MR Egger	0.38158	1	0.536759
finn-b-F5_INSOMNIA	insomnia	Gut microbiota abundance (genus Senegalimassilia id.11160) || id:ebi-a-GCST90017068	Inverse variance weighted	2.09794	2	0.350299
finn-b-F5_INSOMNIA	insomnia	Gut microbiota abundance (genus Slackia id.825) || id:ebi-a-GCST90017069	MR Egger	0.401375	1	0.52638
finn-b-F5_INSOMNIA	insomnia	Gut microbiota abundance (genus Slackia id.825) || id:ebi-a-GCST90017069	Inverse variance weighted	0.953541	2	0.620785
finn-b-F5_INSOMNIA	insomnia	Gut microbiota abundance (genus Streptococcus id.1853) || id:ebi-a-GCST90017070	MR Egger	1.18717	1	0.275902
finn-b-F5_INSOMNIA	insomnia	Gut microbiota abundance (genus Streptococcus id.1853) || id:ebi-a-GCST90017070	Inverse variance weighted	1.9865	2	0.370371
finn-b-F5_INSOMNIA	insomnia	Gut microbiota abundance (genus Subdoligranulum id.2070) || id:ebi-a-GCST90017071	MR Egger	0.0367895	1	0.847894
finn-b-F5_INSOMNIA	insomnia	Gut microbiota abundance (genus Subdoligranulum id.2070) || id:ebi-a-GCST90017071	Inverse variance weighted	0.132775	2	0.935768
finn-b-F5_INSOMNIA	insomnia	Gut microbiota abundance (genus Sutterella id.2896) || id:ebi-a-GCST90017072	MR Egger	0.470063	1	0.492958
finn-b-F5_INSOMNIA	insomnia	Gut microbiota abundance (genus Sutterella id.2896) || id:ebi-a-GCST90017072	Inverse variance weighted	1.78583	2	0.409461
finn-b-F5_INSOMNIA	insomnia	Gut microbiota abundance (genus Terrisporobacter id.11348) || id:ebi-a-GCST90017073	MR Egger	0.519993	1	0.470845
finn-b-F5_INSOMNIA	insomnia	Gut microbiota abundance (genus Terrisporobacter id.11348) || id:ebi-a-GCST90017073	Inverse variance weighted	0.933768	2	0.626953
finn-b-F5_INSOMNIA	insomnia	Gut microbiota abundance (genus Turicibacter id.2162) || id:ebi-a-GCST90017074	MR Egger	0.0409237	1	0.839685
finn-b-F5_INSOMNIA	insomnia	Gut microbiota abundance (genus Turicibacter id.2162) || id:ebi-a-GCST90017074	Inverse variance weighted	1.30132	2	0.521703
finn-b-F5_INSOMNIA	insomnia	Gut microbiota abundance (genus Tyzzerella3 id.11335) || id:ebi-a-GCST90017075	MR Egger	0.936258	1	0.333242
finn-b-F5_INSOMNIA	insomnia	Gut microbiota abundance (genus Tyzzerella3 id.11335) || id:ebi-a-GCST90017075	Inverse variance weighted	1.1852	2	0.552888
finn-b-F5_INSOMNIA	insomnia	Gut microbiota abundance (unknown genus id.1000000073) || id:ebi-a-GCST90017076	MR Egger	0.242969	1	0.62207
finn-b-F5_INSOMNIA	insomnia	Gut microbiota abundance (unknown genus id.1000000073) || id:ebi-a-GCST90017076	Inverse variance weighted	0.830338	2	0.660229
finn-b-F5_INSOMNIA	insomnia	Gut microbiota abundance (unknown genus id.1000001215) || id:ebi-a-GCST90017077	MR Egger	0.413562	1	0.520167
finn-b-F5_INSOMNIA	insomnia	Gut microbiota abundance (unknown genus id.1000001215) || id:ebi-a-GCST90017077	Inverse variance weighted	1.26915	2	0.530161
finn-b-F5_INSOMNIA	insomnia	Gut microbiota abundance (unknown genus id.1000005472) || id:ebi-a-GCST90017078	MR Egger	0.26123	1	0.609276
finn-b-F5_INSOMNIA	insomnia	Gut microbiota abundance (unknown genus id.1000005472) || id:ebi-a-GCST90017078	Inverse variance weighted	0.680208	2	0.711696
finn-b-F5_INSOMNIA	insomnia	Gut microbiota abundance (unknown genus id.1000005479) || id:ebi-a-GCST90017079	MR Egger	1.75599	1	0.185125
finn-b-F5_INSOMNIA	insomnia	Gut microbiota abundance (unknown genus id.1000005479) || id:ebi-a-GCST90017079	Inverse variance weighted	2.29142	2	0.317998
finn-b-F5_INSOMNIA	insomnia	Gut microbiota abundance (unknown genus id.1000006162) || id:ebi-a-GCST90017080	MR Egger	0.0366732	1	0.848132
finn-b-F5_INSOMNIA	insomnia	Gut microbiota abundance (unknown genus id.1000006162) || id:ebi-a-GCST90017080	Inverse variance weighted	0.261101	2	0.877612
finn-b-F5_INSOMNIA	insomnia	Gut microbiota abundance (unknown genus id.1868) || id:ebi-a-GCST90017081	MR Egger	0.0575731	1	0.810374
finn-b-F5_INSOMNIA	insomnia	Gut microbiota abundance (unknown genus id.1868) || id:ebi-a-GCST90017081	Inverse variance weighted	0.0676262	2	0.966752
finn-b-F5_INSOMNIA	insomnia	Gut microbiota abundance (unknown genus id.2001) || id:ebi-a-GCST90017082	MR Egger	0.190558	1	0.662452
finn-b-F5_INSOMNIA	insomnia	Gut microbiota abundance (unknown genus id.2001) || id:ebi-a-GCST90017082	Inverse variance weighted	1.8934	2	0.38802
finn-b-F5_INSOMNIA	insomnia	Gut microbiota abundance (unknown genus id.2041) || id:ebi-a-GCST90017083	MR Egger	3.62569	1	0.0568939
finn-b-F5_INSOMNIA	insomnia	Gut microbiota abundance (unknown genus id.2041) || id:ebi-a-GCST90017083	Inverse variance weighted	4.24509	2	0.119726
finn-b-F5_INSOMNIA	insomnia	Gut microbiota abundance (unknown genus id.2071) || id:ebi-a-GCST90017084	MR Egger	0.395331	1	0.52951
finn-b-F5_INSOMNIA	insomnia	Gut microbiota abundance (unknown genus id.2071) || id:ebi-a-GCST90017084	Inverse variance weighted	0.68437	2	0.710217
finn-b-F5_INSOMNIA	insomnia	Gut microbiota abundance (unknown genus id.2755) || id:ebi-a-GCST90017085	MR Egger	0.715026	1	0.39778
finn-b-F5_INSOMNIA	insomnia	Gut microbiota abundance (unknown genus id.2755) || id:ebi-a-GCST90017085	Inverse variance weighted	2.58344	2	0.274798
finn-b-F5_INSOMNIA	insomnia	Gut microbiota abundance (unknown genus id.826) || id:ebi-a-GCST90017086	MR Egger	1.12324	1	0.289222
finn-b-F5_INSOMNIA	insomnia	Gut microbiota abundance (unknown genus id.826) || id:ebi-a-GCST90017086	Inverse variance weighted	3.3608	2	0.1863
finn-b-F5_INSOMNIA	insomnia	Gut microbiota abundance (unknown genus id.959) || id:ebi-a-GCST90017087	MR Egger	0.00512243	1	0.942943
finn-b-F5_INSOMNIA	insomnia	Gut microbiota abundance (unknown genus id.959) || id:ebi-a-GCST90017087	Inverse variance weighted	0.0159005	2	0.992081
finn-b-F5_INSOMNIA	insomnia	Gut microbiota abundance (genus Veillonella id.2198) || id:ebi-a-GCST90017088	MR Egger	3.01336	1	0.082581
finn-b-F5_INSOMNIA	insomnia	Gut microbiota abundance (genus Veillonella id.2198) || id:ebi-a-GCST90017088	Inverse variance weighted	3.447	2	0.17844
finn-b-F5_INSOMNIA	insomnia	Gut microbiota abundance (order Actinomycetales id.420) || id:ebi-a-GCST90017090	MR Egger	0.899949	1	0.342796
finn-b-F5_INSOMNIA	insomnia	Gut microbiota abundance (order Actinomycetales id.420) || id:ebi-a-GCST90017090	Inverse variance weighted	1.0768	2	0.583682
finn-b-F5_INSOMNIA	insomnia	Gut microbiota abundance (order Bacillales id.1674) || id:ebi-a-GCST90017091	Inverse variance weighted	0.020307	1	0.886683
finn-b-F5_INSOMNIA	insomnia	Gut microbiota abundance (order Bacteroidales id.913) || id:ebi-a-GCST90017092	MR Egger	4.22385	1	0.0398596
finn-b-F5_INSOMNIA	insomnia	Gut microbiota abundance (order Bacteroidales id.913) || id:ebi-a-GCST90017092	Inverse variance weighted	4.67873	2	0.0963887
finn-b-F5_INSOMNIA	insomnia	Gut microbiota abundance (order Bifidobacteriales id.432) || id:ebi-a-GCST90017093	MR Egger	10.0853	1	0.00149459
finn-b-F5_INSOMNIA	insomnia	Gut microbiota abundance (order Bifidobacteriales id.432) || id:ebi-a-GCST90017093	Inverse variance weighted	13.8924	2	0.000962304
finn-b-F5_INSOMNIA	insomnia	Gut microbiota abundance (order Burkholderiales id.2874) || id:ebi-a-GCST90017094	MR Egger	0.0492657	1	0.824346
finn-b-F5_INSOMNIA	insomnia	Gut microbiota abundance (order Burkholderiales id.2874) || id:ebi-a-GCST90017094	Inverse variance weighted	0.06314	2	0.968923
finn-b-F5_INSOMNIA	insomnia	Gut microbiota abundance (order Clostridiales id.1863) || id:ebi-a-GCST90017095	MR Egger	0.414739	1	0.519574
finn-b-F5_INSOMNIA	insomnia	Gut microbiota abundance (order Clostridiales id.1863) || id:ebi-a-GCST90017095	Inverse variance weighted	0.439214	2	0.802834
finn-b-F5_INSOMNIA	insomnia	Gut microbiota abundance (order Coriobacteriales id.810) || id:ebi-a-GCST90017096	MR Egger	0.809185	1	0.368361
finn-b-F5_INSOMNIA	insomnia	Gut microbiota abundance (order Coriobacteriales id.810) || id:ebi-a-GCST90017096	Inverse variance weighted	0.895001	2	0.639224
finn-b-F5_INSOMNIA	insomnia	Gut microbiota abundance (order Desulfovibrionales id.3156) || id:ebi-a-GCST90017097	MR Egger	0.0324554	1	0.857032
finn-b-F5_INSOMNIA	insomnia	Gut microbiota abundance (order Desulfovibrionales id.3156) || id:ebi-a-GCST90017097	Inverse variance weighted	1.18417	2	0.553173
finn-b-F5_INSOMNIA	insomnia	Gut microbiota abundance (order Enterobacteriales id.3468) || id:ebi-a-GCST90017098	MR Egger	0.0708669	1	0.790079
finn-b-F5_INSOMNIA	insomnia	Gut microbiota abundance (order Enterobacteriales id.3468) || id:ebi-a-GCST90017098	Inverse variance weighted	0.15857	2	0.923777
finn-b-F5_INSOMNIA	insomnia	Gut microbiota abundance (order Erysipelotrichales id.2148) || id:ebi-a-GCST90017099	MR Egger	0.00740171	1	0.93144
finn-b-F5_INSOMNIA	insomnia	Gut microbiota abundance (order Erysipelotrichales id.2148) || id:ebi-a-GCST90017099	Inverse variance weighted	0.362959	2	0.834035
finn-b-F5_INSOMNIA	insomnia	Gut microbiota abundance (order Gastranaerophilales id.1591) || id:ebi-a-GCST90017100	MR Egger	0.413562	1	0.520167
finn-b-F5_INSOMNIA	insomnia	Gut microbiota abundance (order Gastranaerophilales id.1591) || id:ebi-a-GCST90017100	Inverse variance weighted	1.26915	2	0.530161
finn-b-F5_INSOMNIA	insomnia	Gut microbiota abundance (order Lactobacillales id.1800) || id:ebi-a-GCST90017101	MR Egger	1.51213	1	0.218815
finn-b-F5_INSOMNIA	insomnia	Gut microbiota abundance (order Lactobacillales id.1800) || id:ebi-a-GCST90017101	Inverse variance weighted	2.76264	2	0.251246
finn-b-F5_INSOMNIA	insomnia	Gut microbiota abundance (order Methanobacteriales id.120) || id:ebi-a-GCST90017102	MR Egger	0.0364259	1	0.848639
finn-b-F5_INSOMNIA	insomnia	Gut microbiota abundance (order Methanobacteriales id.120) || id:ebi-a-GCST90017102	Inverse variance weighted	2.26839	2	0.321681
finn-b-F5_INSOMNIA	insomnia	Gut microbiota abundance (order Mollicutes RF9 id.11579) || id:ebi-a-GCST90017103	MR Egger	0.26123	1	0.609276
finn-b-F5_INSOMNIA	insomnia	Gut microbiota abundance (order Mollicutes RF9 id.11579) || id:ebi-a-GCST90017103	Inverse variance weighted	0.680208	2	0.711696
finn-b-F5_INSOMNIA	insomnia	Gut microbiota abundance (order NB1n id.3953) || id:ebi-a-GCST90017104	MR Egger	0.0366732	1	0.848132
finn-b-F5_INSOMNIA	insomnia	Gut microbiota abundance (order NB1n id.3953) || id:ebi-a-GCST90017104	Inverse variance weighted	0.261101	2	0.877612
finn-b-F5_INSOMNIA	insomnia	Gut microbiota abundance (order Pasteurellales id.3688) || id:ebi-a-GCST90017105	MR Egger	0.160244	1	0.688932
finn-b-F5_INSOMNIA	insomnia	Gut microbiota abundance (order Pasteurellales id.3688) || id:ebi-a-GCST90017105	Inverse variance weighted	2.41644	2	0.298729
finn-b-F5_INSOMNIA	insomnia	Gut microbiota abundance (order Rhodospirillales id.2667) || id:ebi-a-GCST90017106	MR Egger	0.85453	1	0.355274
finn-b-F5_INSOMNIA	insomnia	Gut microbiota abundance (order Rhodospirillales id.2667) || id:ebi-a-GCST90017106	Inverse variance weighted	2.9404	2	0.229879
finn-b-F5_INSOMNIA	insomnia	Gut microbiota abundance (order Selenomonadales id.2165) || id:ebi-a-GCST90017107	MR Egger	6.63483	1	0.0100004
finn-b-F5_INSOMNIA	insomnia	Gut microbiota abundance (order Selenomonadales id.2165) || id:ebi-a-GCST90017107	Inverse variance weighted	8.26937	2	0.0160077
finn-b-F5_INSOMNIA	insomnia	Gut microbiota abundance (order Verrucomicrobiales id.4030) || id:ebi-a-GCST90017108	MR Egger	6.52313	1	0.010648
finn-b-F5_INSOMNIA	insomnia	Gut microbiota abundance (order Verrucomicrobiales id.4030) || id:ebi-a-GCST90017108	Inverse variance weighted	6.59696	2	0.0369392
finn-b-F5_INSOMNIA	insomnia	Gut microbiota abundance (order Victivallales id.2254) || id:ebi-a-GCST90017109	MR Egger	0.714705	1	0.397886
finn-b-F5_INSOMNIA	insomnia	Gut microbiota abundance (order Victivallales id.2254) || id:ebi-a-GCST90017109	Inverse variance weighted	0.795264	2	0.671909
finn-b-F5_INSOMNIA	insomnia	Gut microbiota abundance (phylum Actinobacteria id.400) || id:ebi-a-GCST90017110	MR Egger	7.32591	1	0.00679674
finn-b-F5_INSOMNIA	insomnia	Gut microbiota abundance (phylum Actinobacteria id.400) || id:ebi-a-GCST90017110	Inverse variance weighted	8.30739	2	0.0157063
finn-b-F5_INSOMNIA	insomnia	Gut microbiota abundance (phylum Bacteroidetes id.905) || id:ebi-a-GCST90017111	MR Egger	3.9201	1	0.047712
finn-b-F5_INSOMNIA	insomnia	Gut microbiota abundance (phylum Bacteroidetes id.905) || id:ebi-a-GCST90017111	Inverse variance weighted	4.41585	2	0.109929
finn-b-F5_INSOMNIA	insomnia	Gut microbiota abundance (phylum Cyanobacteria id.1500) || id:ebi-a-GCST90017112	MR Egger	0.0896025	1	0.764683
finn-b-F5_INSOMNIA	insomnia	Gut microbiota abundance (phylum Cyanobacteria id.1500) || id:ebi-a-GCST90017112	Inverse variance weighted	1.25619	2	0.533609
finn-b-F5_INSOMNIA	insomnia	Gut microbiota abundance (phylum Euryarchaeota id.55) || id:ebi-a-GCST90017113	MR Egger	0.00137196	1	0.970453
finn-b-F5_INSOMNIA	insomnia	Gut microbiota abundance (phylum Euryarchaeota id.55) || id:ebi-a-GCST90017113	Inverse variance weighted	1.44373	2	0.485845
finn-b-F5_INSOMNIA	insomnia	Gut microbiota abundance (phylum Firmicutes id.1672) || id:ebi-a-GCST90017114	MR Egger	0.00615439	1	0.93747
finn-b-F5_INSOMNIA	insomnia	Gut microbiota abundance (phylum Firmicutes id.1672) || id:ebi-a-GCST90017114	Inverse variance weighted	0.220139	2	0.895772
finn-b-F5_INSOMNIA	insomnia	Gut microbiota abundance (phylum Lentisphaerae id.2238) || id:ebi-a-GCST90017115	MR Egger	0.681266	1	0.409151
finn-b-F5_INSOMNIA	insomnia	Gut microbiota abundance (phylum Lentisphaerae id.2238) || id:ebi-a-GCST90017115	Inverse variance weighted	0.769548	2	0.680605
finn-b-F5_INSOMNIA	insomnia	Gut microbiota abundance (phylum Proteobacteria id.2375) || id:ebi-a-GCST90017116	MR Egger	1.02015	1	0.312483
finn-b-F5_INSOMNIA	insomnia	Gut microbiota abundance (phylum Proteobacteria id.2375) || id:ebi-a-GCST90017116	Inverse variance weighted	1.07611	2	0.583883
finn-b-F5_INSOMNIA	insomnia	Gut microbiota abundance (phylum Tenericutes id.3919) || id:ebi-a-GCST90017117	MR Egger	0.00401547	1	0.949474
finn-b-F5_INSOMNIA	insomnia	Gut microbiota abundance (phylum Tenericutes id.3919) || id:ebi-a-GCST90017117	Inverse variance weighted	0.00499237	2	0.997507
finn-b-F5_INSOMNIA	insomnia	Gut microbiota abundance (phylum Verrucomicrobia id.3982) || id:ebi-a-GCST90017118	MR Egger	5.76855	1	0.0163155
finn-b-F5_INSOMNIA	insomnia	Gut microbiota abundance (phylum Verrucomicrobia id.3982) || id:ebi-a-GCST90017118	Inverse variance weighted	5.81435	2	0.05463

## Sheet: Sheet4
id.exposure	exposure	outcome	egger_intercept	se	pval
finn-b-F5_INSOMNIA	insomnia	Gut microbiota abundance (class Actinobacteria id.419) || id:ebi-a-GCST90016908	-0.0518262	0.181572	0.822996
finn-b-F5_INSOMNIA	insomnia	Gut microbiota abundance (class Alphaproteobacteria id.2379) || id:ebi-a-GCST90016909	0.0768258	0.0680314	0.461398
finn-b-F5_INSOMNIA	insomnia	Gut microbiota abundance (class Bacilli id.1673) || id:ebi-a-GCST90016910	-0.0619622	0.0495723	0.429569
finn-b-F5_INSOMNIA	insomnia	Gut microbiota abundance (class Bacteroidia id.912) || id:ebi-a-GCST90016911	-0.0324209	0.0987943	0.798132
finn-b-F5_INSOMNIA	insomnia	Gut microbiota abundance (class Betaproteobacteria id.2867) || id:ebi-a-GCST90016912	-0.00275314	0.0496663	0.964747
finn-b-F5_INSOMNIA	insomnia	Gut microbiota abundance (class Clostridia id.1859) || id:ebi-a-GCST90016913	0.00806713	0.0480451	0.894095
finn-b-F5_INSOMNIA	insomnia	Gut microbiota abundance (class Coriobacteriia id.809) || id:ebi-a-GCST90016914	0.0142753	0.0487305	0.818582
finn-b-F5_INSOMNIA	insomnia	Gut microbiota abundance (class Deltaproteobacteria id.3087) || id:ebi-a-GCST90016915	-0.0569873	0.0527927	0.475687
finn-b-F5_INSOMNIA	insomnia	Gut microbiota abundance (class Erysipelotrichia id.2147) || id:ebi-a-GCST90016916	-0.0287367	0.0481927	0.657699
finn-b-F5_INSOMNIA	insomnia	Gut microbiota abundance (class Gammaproteobacteria id.3303) || id:ebi-a-GCST90016917	0.0114145	0.0513373	0.860718
finn-b-F5_INSOMNIA	insomnia	Gut microbiota abundance (class Lentisphaeria id.2250) || id:ebi-a-GCST90016918	0.0274331	0.0966536	0.823939
finn-b-F5_INSOMNIA	insomnia	Gut microbiota abundance (class Melainabacteria id.1589) || id:ebi-a-GCST90016919	-0.0788033	0.0875968	0.533611
finn-b-F5_INSOMNIA	insomnia	Gut microbiota abundance (class Methanobacteria id.119) || id:ebi-a-GCST90016920	-0.167423	0.112066	0.375518
finn-b-F5_INSOMNIA	insomnia	Gut microbiota abundance (class Mollicutes id.3920) || id:ebi-a-GCST90016921	0.00193012	0.0617531	0.980109
finn-b-F5_INSOMNIA	insomnia	Gut microbiota abundance (class Negativicutes id.2164) || id:ebi-a-GCST90016922	-0.0616966	0.124302	0.706697
finn-b-F5_INSOMNIA	insomnia	Gut microbiota abundance (class Verrucomicrobiae id.4029) || id:ebi-a-GCST90016923	-0.016292	0.153141	0.932526
finn-b-F5_INSOMNIA	insomnia	Gut microbiota abundance (family Acidaminococcaceae id.2166) || id:ebi-a-GCST90016924	0.0170626	0.152056	0.928861
finn-b-F5_INSOMNIA	insomnia	Gut microbiota abundance (family Actinomycetaceae id.421) || id:ebi-a-GCST90016925	0.0306376	0.0749343	0.752915
finn-b-F5_INSOMNIA	insomnia	Gut microbiota abundance (family Alcaligenaceae id.2875) || id:ebi-a-GCST90016926	0.0327524	0.0501726	0.631819
finn-b-F5_INSOMNIA	insomnia	Gut microbiota abundance (family Bacteroidaceae id.917) || id:ebi-a-GCST90016927	-0.0688584	0.048105	0.388205
finn-b-F5_INSOMNIA	insomnia	Gut microbiota abundance (family Bacteroidales S24 7group id.11173) || id:ebi-a-GCST90016928	-0.0533331	0.0965844	0.67881
finn-b-F5_INSOMNIA	insomnia	Gut microbiota abundance (family Bifidobacteriaceae id.433) || id:ebi-a-GCST90016929	-0.103206	0.167978	0.649259
finn-b-F5_INSOMNIA	insomnia	Gut microbiota abundance (family Clostridiaceae1 id.1869) || id:ebi-a-GCST90016931	-0.0260851	0.0549193	0.717707
finn-b-F5_INSOMNIA	insomnia	Gut microbiota abundance (family Clostridiales vadin BB60 group id.11286) || id:ebi-a-GCST90016932	0.0491768	0.0641659	0.583705
finn-b-F5_INSOMNIA	insomnia	Gut microbiota abundance (family Coriobacteriaceae id.811) || id:ebi-a-GCST90016933	0.0142753	0.0487305	0.818582
finn-b-F5_INSOMNIA	insomnia	Gut microbiota abundance (family Defluviitaleaceae id.1924) || id:ebi-a-GCST90016934	-0.12346	0.105898	0.451349
finn-b-F5_INSOMNIA	insomnia	Gut microbiota abundance (family Desulfovibrionaceae id.3169) || id:ebi-a-GCST90016935	-0.0590536	0.052839	0.464678
finn-b-F5_INSOMNIA	insomnia	Gut microbiota abundance (family Enterobacteriaceae id.3469) || id:ebi-a-GCST90016936	0.0164738	0.0556273	0.816706
finn-b-F5_INSOMNIA	insomnia	Gut microbiota abundance (family Erysipelotrichaceae id.2149) || id:ebi-a-GCST90016937	-0.0287367	0.0481927	0.657699
finn-b-F5_INSOMNIA	insomnia	Gut microbiota abundance (family Family XIII id.1957) || id:ebi-a-GCST90016939	0.000290443	0.077485	0.997614
finn-b-F5_INSOMNIA	insomnia	Gut microbiota abundance (family Lachnospiraceae id.1987) || id:ebi-a-GCST90016940	-0.0218877	0.0480464	0.727869
finn-b-F5_INSOMNIA	insomnia	Gut microbiota abundance (family Lactobacillaceae id.1836) || id:ebi-a-GCST90016941	-0.0431237	0.0783829	0.679798
finn-b-F5_INSOMNIA	insomnia	Gut microbiota abundance (family Methanobacteriaceae id.121) || id:ebi-a-GCST90016942	-0.167423	0.112066	0.375518
finn-b-F5_INSOMNIA	insomnia	Gut microbiota abundance (family Oxalobacteraceae id.2966) || id:ebi-a-GCST90016943	0.0355127	0.0927182	0.767137
finn-b-F5_INSOMNIA	insomnia	Gut microbiota abundance (family Pasteurellaceae id.3689) || id:ebi-a-GCST90016944	-0.100489	0.0669004	0.37393
finn-b-F5_INSOMNIA	insomnia	Gut microbiota abundance (family Peptococcaceae id.2024) || id:ebi-a-GCST90016945	-0.0164588	0.0965748	0.892536
finn-b-F5_INSOMNIA	insomnia	Gut microbiota abundance (family Peptostreptococcaceae id.2042) || id:ebi-a-GCST90016946	-0.031905	0.0814903	0.76243
finn-b-F5_INSOMNIA	insomnia	Gut microbiota abundance (family Porphyromonadaceae id.943) || id:ebi-a-GCST90016947	-0.0513572	0.0917956	0.675268
finn-b-F5_INSOMNIA	insomnia	Gut microbiota abundance (family Prevotellaceae id.960) || id:ebi-a-GCST90016948	0.0375145	0.0788451	0.717277
finn-b-F5_INSOMNIA	insomnia	Gut microbiota abundance (family Rhodospirillaceae id.2717) || id:ebi-a-GCST90016949	0.0965747	0.075657	0.423059
finn-b-F5_INSOMNIA	insomnia	Gut microbiota abundance (family Rikenellaceae id.967) || id:ebi-a-GCST90016950	-0.00815884	0.0492209	0.895425
finn-b-F5_INSOMNIA	insomnia	Gut microbiota abundance (family Ruminococcaceae id.2050) || id:ebi-a-GCST90016951	0.0755834	0.0480616	0.36057
finn-b-F5_INSOMNIA	insomnia	Gut microbiota abundance (family Streptococcaceae id.1850) || id:ebi-a-GCST90016952	-0.0686789	0.0507528	0.405155
finn-b-F5_INSOMNIA	insomnia	Gut microbiota abundance (unknown family id.1000001214) || id:ebi-a-GCST90016953	-0.0810921	0.087669	0.524798
finn-b-F5_INSOMNIA	insomnia	Gut microbiota abundance (unknown family id.1000005471) || id:ebi-a-GCST90016954	-0.0419354	0.0647866	0.634285
finn-b-F5_INSOMNIA	insomnia	Gut microbiota abundance (unknown family id.1000006161) || id:ebi-a-GCST90016955	-0.0443923	0.0937063	0.718348
finn-b-F5_INSOMNIA	insomnia	Gut microbiota abundance (family Veillonellaceae id.2172) || id:ebi-a-GCST90016956	-0.0425631	0.0840034	0.701438
finn-b-F5_INSOMNIA	insomnia	Gut microbiota abundance (family Verrucomicrobiaceae id.4036) || id:ebi-a-GCST90016957	-0.0163495	0.153046	0.932249
finn-b-F5_INSOMNIA	insomnia	Gut microbiota abundance (family Victivallaceae id.2255) || id:ebi-a-GCST90016958	-0.0460255	0.107216	0.741857
finn-b-F5_INSOMNIA	insomnia	Gut microbiota abundance (genus Actinomyces id.423) || id:ebi-a-GCST90016959	0.0410939	0.0761089	0.68482
finn-b-F5_INSOMNIA	insomnia	Gut microbiota abundance (genus Adlercreutzia id.812) || id:ebi-a-GCST90016960	-0.0609888	0.139735	0.738006
finn-b-F5_INSOMNIA	insomnia	Gut microbiota abundance (genus Akkermansia id.4037) || id:ebi-a-GCST90016961	-0.0177301	0.152139	0.926142
finn-b-F5_INSOMNIA	insomnia	Gut microbiota abundance (genus Alistipes id.968) || id:ebi-a-GCST90016962	-0.00235401	0.0494025	0.969688
finn-b-F5_INSOMNIA	insomnia	Gut microbiota abundance (genus Anaerofilum id.2053) || id:ebi-a-GCST90016965	0.0730948	0.0930436	0.576077
finn-b-F5_INSOMNIA	insomnia	Gut microbiota abundance (genus Anaerostipes id.1991) || id:ebi-a-GCST90016966	0.0385868	0.0502038	0.582822
finn-b-F5_INSOMNIA	insomnia	Gut microbiota abundance (genus Anaerotruncus id.2054) || id:ebi-a-GCST90016967	0.0241779	0.0508744	0.717564
finn-b-F5_INSOMNIA	insomnia	Gut microbiota abundance (genus Bacteroides id.918) || id:ebi-a-GCST90016968	-0.0688584	0.048105	0.388205
finn-b-F5_INSOMNIA	insomnia	Gut microbiota abundance (genus Barnesiella id.944) || id:ebi-a-GCST90016969	0.0160881	0.0774447	0.869605
finn-b-F5_INSOMNIA	insomnia	Gut microbiota abundance (genus Bifidobacterium id.436) || id:ebi-a-GCST90016970	-0.0854689	0.150008	0.670301
finn-b-F5_INSOMNIA	insomnia	Gut microbiota abundance (genus Bilophila id.3170) || id:ebi-a-GCST90016971	0.0261838	0.0735222	0.782193
finn-b-F5_INSOMNIA	insomnia	Gut microbiota abundance (genus Butyricicoccus id.2055) || id:ebi-a-GCST90016973	0.0495943	0.0498618	0.501712
finn-b-F5_INSOMNIA	insomnia	Gut microbiota abundance (genus Butyricimonas id.945) || id:ebi-a-GCST90016974	-0.0212542	0.0630814	0.793107
finn-b-F5_INSOMNIA	insomnia	Gut microbiota abundance (genus Butyrivibrio id.1993) || id:ebi-a-GCST90016975	-0.0610351	0.12988	0.720329
finn-b-F5_INSOMNIA	insomnia	Gut microbiota abundance (genus Candidatus Soleaferrea id.11350) || id:ebi-a-GCST90016976	-0.0489048	0.0844338	0.66578
finn-b-F5_INSOMNIA	insomnia	Gut microbiota abundance (genus Christensenellaceae R 7group id.11283) || id:ebi-a-GCST90016978	0.0309056	0.0510705	0.653551
finn-b-F5_INSOMNIA	insomnia	Gut microbiota abundance (genus Clostridium innocuum group id.14397) || id:ebi-a-GCST90016979	-0.201127	0.101147	0.296643
finn-b-F5_INSOMNIA	insomnia	Gut microbiota abundance (genus Clostridium sensustricto1 id.1873) || id:ebi-a-GCST90016980	-0.03942	0.0551914	0.605155
finn-b-F5_INSOMNIA	insomnia	Gut microbiota abundance (genus Collinsella id.815) || id:ebi-a-GCST90016981	-0.0124025	0.0539965	0.856267
finn-b-F5_INSOMNIA	insomnia	Gut microbiota abundance (genus Coprobacter id.949) || id:ebi-a-GCST90016982	0.11213	0.0811707	0.398896
finn-b-F5_INSOMNIA	insomnia	Gut microbiota abundance (genus Coprococcus1 id.11301) || id:ebi-a-GCST90016983	0.0494078	0.0504935	0.506918
finn-b-F5_INSOMNIA	insomnia	Gut microbiota abundance (genus Coprococcus2 id.11302) || id:ebi-a-GCST90016984	0.122766	0.0613565	0.295058
finn-b-F5_INSOMNIA	insomnia	Gut microbiota abundance (genus Coprococcus3 id.11303) || id:ebi-a-GCST90016985	-0.0523169	0.0518822	0.497344
finn-b-F5_INSOMNIA	insomnia	Gut microbiota abundance (genus Defluviitaleaceae UCG011 id.11287) || id:ebi-a-GCST90016986	-0.123833	0.104443	0.446055
finn-b-F5_INSOMNIA	insomnia	Gut microbiota abundance (genus Desulfovibrio id.3173) || id:ebi-a-GCST90016987	-0.0979226	0.0684545	0.388402
finn-b-F5_INSOMNIA	insomnia	Gut microbiota abundance (genus Dialister id.2183) || id:ebi-a-GCST90016988	-0.0492732	0.0794997	0.646775
finn-b-F5_INSOMNIA	insomnia	Gut microbiota abundance (genus Dorea id.1997) || id:ebi-a-GCST90016989	-0.00735044	0.049052	0.905307
finn-b-F5_INSOMNIA	insomnia	Gut microbiota abundance (genus Eggerthella id.819) || id:ebi-a-GCST90016990	-0.0850138	0.0909714	0.521543
finn-b-F5_INSOMNIA	insomnia	Gut microbiota abundance (genus Eisenbergiella id.11304) || id:ebi-a-GCST90016991	-0.110114	0.0878721	0.428781
finn-b-F5_INSOMNIA	insomnia	Gut microbiota abundance (genus Enterorhabdus id.820) || id:ebi-a-GCST90016992	-0.0844467	0.0754078	0.464041
finn-b-F5_INSOMNIA	insomnia	Gut microbiota abundance (genus Erysipelatoclostridium id.11381) || id:ebi-a-GCST90016993	-0.0875007	0.0864727	0.496238
finn-b-F5_INSOMNIA	insomnia	Gut microbiota abundance (genus Escherichia Shigella id.3504) || id:ebi-a-GCST90016995	0.012919	0.0594222	0.863714
finn-b-F5_INSOMNIA	insomnia	Gut microbiota abundance (genus Eubacterium brachy group id.11296) || id:ebi-a-GCST90016996	0.0422529	0.104967	0.756372
finn-b-F5_INSOMNIA	insomnia	Gut microbiota abundance (genus Eubacterium coprostanoligenes group id.11375) || id:ebi-a-GCST90016997	-0.027296	0.0494206	0.678747
finn-b-F5_INSOMNIA	insomnia	Gut microbiota abundance (genus Eubacterium eligens group id.14372) || id:ebi-a-GCST90016998	0.0584012	0.0537082	0.473366
finn-b-F5_INSOMNIA	insomnia	Gut microbiota abundance (genus Eubacterium fissicatena group id.14373) || id:ebi-a-GCST90016999	0.140976	0.107659	0.415198
finn-b-F5_INSOMNIA	insomnia	Gut microbiota abundance (genus Eubacterium hallii group id.11338) || id:ebi-a-GCST90017000	0.0210179	0.0654222	0.802106
finn-b-F5_INSOMNIA	insomnia	Gut microbiota abundance (genus Eubacterium nodatum group id.11297) || id:ebi-a-GCST90017001	-0.175105	0.126701	0.398761
finn-b-F5_INSOMNIA	insomnia	Gut microbiota abundance (genus Eubacterium oxidoreducens group id.11339) || id:ebi-a-GCST90017002	-0.0346986	0.0890298	0.763412
finn-b-F5_INSOMNIA	insomnia	Gut microbiota abundance (genus Eubacterium rectale group id.14374) || id:ebi-a-GCST90017003	-0.0168599	0.0545445	0.809149
finn-b-F5_INSOMNIA	insomnia	Gut microbiota abundance (genus Eubacterium ruminantium group id.11340) || id:ebi-a-GCST90017004	0.127508	0.0745852	0.336947
finn-b-F5_INSOMNIA	insomnia	Gut microbiota abundance (genus Eubacterium ventriosum group id.11341) || id:ebi-a-GCST90017005	0.0361851	0.0530913	0.619145
finn-b-F5_INSOMNIA	insomnia	Gut microbiota abundance (genus Eubacterium xylanophilum group id.14375) || id:ebi-a-GCST90017006	0.00756165	0.0894719	0.946324
finn-b-F5_INSOMNIA	insomnia	Gut microbiota abundance (genus Faecalibacterium id.2057) || id:ebi-a-GCST90017007	0.0192582	0.083903	0.856365
finn-b-F5_INSOMNIA	insomnia	Gut microbiota abundance (genus Family XIII AD3011 group id.11293) || id:ebi-a-GCST90017008	0.0276009	0.0553999	0.705744
finn-b-F5_INSOMNIA	insomnia	Gut microbiota abundance (genus Family XIII UCG001 id.11294) || id:ebi-a-GCST90017009	0.0390554	0.058807	0.626786
finn-b-F5_INSOMNIA	insomnia	Gut microbiota abundance (genus Flavonifractor id.2059) || id:ebi-a-GCST90017010	-0.0799072	0.0627788	0.423943
finn-b-F5_INSOMNIA	insomnia	Gut microbiota abundance (genus Fusicatenibacter id.11305) || id:ebi-a-GCST90017011	-0.0320339	0.0494253	0.633907
finn-b-F5_INSOMNIA	insomnia	Gut microbiota abundance (genus Gordonibacter id.821) || id:ebi-a-GCST90017012	0.107448	0.106586	0.497435
finn-b-F5_INSOMNIA	insomnia	Gut microbiota abundance (genus Haemophilus id.3698) || id:ebi-a-GCST90017013	-0.0974121	0.0678946	0.38751
finn-b-F5_INSOMNIA	insomnia	Gut microbiota abundance (genus Holdemanella id.11393) || id:ebi-a-GCST90017014	0.0854071	0.0744442	0.456408
finn-b-F5_INSOMNIA	insomnia	Gut microbiota abundance (genus Holdemania id.2157) || id:ebi-a-GCST90017015	-0.0715341	0.0688341	0.487756
finn-b-F5_INSOMNIA	insomnia	Gut microbiota abundance (genus Howardella id.2000) || id:ebi-a-GCST90017016	-0.0464601	0.276769	0.89412
finn-b-F5_INSOMNIA	insomnia	Gut microbiota abundance (genus Hungatella id.11306) || id:ebi-a-GCST90017017	-0.323764	0.102568	0.195313
finn-b-F5_INSOMNIA	insomnia	Gut microbiota abundance (genus Intestinibacter id.11345) || id:ebi-a-GCST90017018	-0.125303	0.0961215	0.41658
finn-b-F5_INSOMNIA	insomnia	Gut microbiota abundance (genus Intestinimonas id.2062) || id:ebi-a-GCST90017019	-0.0465129	0.065363	0.606266
finn-b-F5_INSOMNIA	insomnia	Gut microbiota abundance (genus Lachnoclostridium id.11308) || id:ebi-a-GCST90017020	-0.0650357	0.0486213	0.40869
finn-b-F5_INSOMNIA	insomnia	Gut microbiota abundance (genus Lachnospiraceae FCS020 group id.11314) || id:ebi-a-GCST90017021	0.00442462	0.0561069	0.949899
finn-b-F5_INSOMNIA	insomnia	Gut microbiota abundance (genus Lachnospiraceae NC2004 group id.11316) || id:ebi-a-GCST90017022	-0.064785	0.0820142	0.574377
finn-b-F5_INSOMNIA	insomnia	Gut microbiota abundance (genus Lachnospiraceae ND3007 group id.11317) || id:ebi-a-GCST90017023	-0.0984005	0.0526016	0.312527
finn-b-F5_INSOMNIA	insomnia	Gut microbiota abundance (genus Lachnospiraceae NK4A136 group id.11319) || id:ebi-a-GCST90017024	-0.0155238	0.0497745	0.807536
finn-b-F5_INSOMNIA	insomnia	Gut microbiota abundance (genus Lachnospiraceae UCG001 id.11321) || id:ebi-a-GCST90017025	-0.0943398	0.0651625	0.384818
finn-b-F5_INSOMNIA	insomnia	Gut microbiota abundance (genus Lachnospiraceae UCG004 id.11324) || id:ebi-a-GCST90017026	0.0367012	0.0541283	0.62068
finn-b-F5_INSOMNIA	insomnia	Gut microbiota abundance (genus Lachnospiraceae UCG008 id.11328) || id:ebi-a-GCST90017027	0.00825622	0.0784025	0.933207
finn-b-F5_INSOMNIA	insomnia	Gut microbiota abundance (genus Lachnospiraceae UCG010 id.11330) || id:ebi-a-GCST90017028	0.0464101	0.0571483	0.565778
finn-b-F5_INSOMNIA	insomnia	Gut microbiota abundance (genus Lactobacillus id.1837) || id:ebi-a-GCST90017030	0.000213439	0.0789554	0.998279
finn-b-F5_INSOMNIA	insomnia	Gut microbiota abundance (genus Lactococcus id.1851) || id:ebi-a-GCST90017031	-0.0637568	0.104906	0.652343
finn-b-F5_INSOMNIA	insomnia	Gut microbiota abundance (genus Marvinbryantia id.2005) || id:ebi-a-GCST90017032	-0.0344945	0.0606595	0.670833
finn-b-F5_INSOMNIA	insomnia	Gut microbiota abundance (genus Odoribacter id.952) || id:ebi-a-GCST90017034	0.0549537	0.0544282	0.496941
finn-b-F5_INSOMNIA	insomnia	Gut microbiota abundance (genus Olsenella id.822) || id:ebi-a-GCST90017035	-0.0635658	0.107924	0.661138
finn-b-F5_INSOMNIA	insomnia	Gut microbiota abundance (genus Oscillibacter id.2063) || id:ebi-a-GCST90017036	-0.0851842	0.0704525	0.43992
finn-b-F5_INSOMNIA	insomnia	Gut microbiota abundance (genus Oscillospira id.2064) || id:ebi-a-GCST90017037	-0.0684686	0.0655952	0.486357
finn-b-F5_INSOMNIA	insomnia	Gut microbiota abundance (genus Oxalobacter id.2978) || id:ebi-a-GCST90017038	-0.0293373	0.097755	0.814388
finn-b-F5_INSOMNIA	insomnia	Gut microbiota abundance (genus Parabacteroides id.954) || id:ebi-a-GCST90017039	-0.0816027	0.0754098	0.474904
finn-b-F5_INSOMNIA	insomnia	Gut microbiota abundance (genus Paraprevotella id.962) || id:ebi-a-GCST90017040	-0.0371322	0.162437	0.856931
finn-b-F5_INSOMNIA	insomnia	Gut microbiota abundance (genus Parasutterella id.2892) || id:ebi-a-GCST90017041	0.00307476	0.0614646	0.96818
finn-b-F5_INSOMNIA	insomnia	Gut microbiota abundance (genus Peptococcus id.2037) || id:ebi-a-GCST90017042	0.0641146	0.0884287	0.600625
finn-b-F5_INSOMNIA	insomnia	Gut microbiota abundance (genus Phascolarctobacterium id.2168) || id:ebi-a-GCST90017043	0.0306429	0.0835401	0.776186
finn-b-F5_INSOMNIA	insomnia	Gut microbiota abundance (genus Prevotella7 id.11182) || id:ebi-a-GCST90017044	-0.0218312	0.111973	0.877416
finn-b-F5_INSOMNIA	insomnia	Gut microbiota abundance (genus Prevotella9 id.11183) || id:ebi-a-GCST90017045	0.034983	0.087244	0.757225
finn-b-F5_INSOMNIA	insomnia	Gut microbiota abundance (genus Rikenellaceae RC9 gut group id.11191) || id:ebi-a-GCST90017046	0.017625	0.114169	0.90249
finn-b-F5_INSOMNIA	insomnia	Gut microbiota abundance (genus Romboutsia id.11347) || id:ebi-a-GCST90017047	-0.000491049	0.106668	0.997069
finn-b-F5_INSOMNIA	insomnia	Gut microbiota abundance (genus Roseburia id.2012) || id:ebi-a-GCST90017048	0.00636117	0.0487293	0.917362
finn-b-F5_INSOMNIA	insomnia	Gut microbiota abundance (genus Ruminiclostridium5 id.11355) || id:ebi-a-GCST90017049	-0.0505222	0.049649	0.494451
finn-b-F5_INSOMNIA	insomnia	Gut microbiota abundance (genus Ruminiclostridium6 id.11356) || id:ebi-a-GCST90017050	0.100585	0.0942403	0.479274
finn-b-F5_INSOMNIA	insomnia	Gut microbiota abundance (genus Ruminiclostridium9 id.11357) || id:ebi-a-GCST90017051	0.0551575	0.0505634	0.472353
finn-b-F5_INSOMNIA	insomnia	Gut microbiota abundance (genus Ruminococcaceae NK4A214 group id.11358) || id:ebi-a-GCST90017052	-0.0160916	0.0953301	0.893543
finn-b-F5_INSOMNIA	insomnia	Gut microbiota abundance (genus Ruminococcaceae UCG002 id.11360) || id:ebi-a-GCST90017053	0.0309326	0.0498959	0.646705
finn-b-F5_INSOMNIA	insomnia	Gut microbiota abundance (genus Ruminococcaceae UCG003 id.11361) || id:ebi-a-GCST90017054	-0.0143401	0.0543145	0.83567
finn-b-F5_INSOMNIA	insomnia	Gut microbiota abundance (genus Ruminococcaceae UCG004 id.11362) || id:ebi-a-GCST90017055	0.0121908	0.0675698	0.886365
finn-b-F5_INSOMNIA	insomnia	Gut microbiota abundance (genus Ruminococcaceae UCG005 id.11363) || id:ebi-a-GCST90017056	-0.0138929	0.0513878	0.831906
finn-b-F5_INSOMNIA	insomnia	Gut microbiota abundance (genus Ruminococcaceae UCG009 id.11366) || id:ebi-a-GCST90017057	-0.0925579	0.0756942	0.436405
finn-b-F5_INSOMNIA	insomnia	Gut microbiota abundance (genus Ruminococcaceae UCG010 id.11367) || id:ebi-a-GCST90017058	0.0166418	0.058138	0.822516
finn-b-F5_INSOMNIA	insomnia	Gut microbiota abundance (genus Ruminococcaceae UCG011 id.11368) || id:ebi-a-GCST90017059	-0.246125	0.109732	0.266991
finn-b-F5_INSOMNIA	insomnia	Gut microbiota abundance (genus Ruminococcaceae UCG013 id.11370) || id:ebi-a-GCST90017060	0.0489423	0.0505002	0.509973
finn-b-F5_INSOMNIA	insomnia	Gut microbiota abundance (genus Ruminococcaceae UCG014 id.11371) || id:ebi-a-GCST90017061	0.0347341	0.0547753	0.640227
finn-b-F5_INSOMNIA	insomnia	Gut microbiota abundance (genus Ruminococcus1 id.11373) || id:ebi-a-GCST90017062	0.0300904	0.0507257	0.659152
finn-b-F5_INSOMNIA	insomnia	Gut microbiota abundance (genus Ruminococcus2 id.11374) || id:ebi-a-GCST90017063	-0.00344515	0.0527378	0.958471
finn-b-F5_INSOMNIA	insomnia	Gut microbiota abundance (genus Ruminococcus gauvreauii group id.11342) || id:ebi-a-GCST90017064	0.0615531	0.0566894	0.473828
finn-b-F5_INSOMNIA	insomnia	Gut microbiota abundance (genus Ruminococcus torques group id.14377) || id:ebi-a-GCST90017066	0.0243597	0.061377	0.759473
finn-b-F5_INSOMNIA	insomnia	Gut microbiota abundance (genus Senegalimassilia id.11160) || id:ebi-a-GCST90017068	0.102708	0.0783972	0.415051
finn-b-F5_INSOMNIA	insomnia	Gut microbiota abundance (genus Slackia id.825) || id:ebi-a-GCST90017069	0.0625556	0.0841844	0.593164
finn-b-F5_INSOMNIA	insomnia	Gut microbiota abundance (genus Streptococcus id.1853) || id:ebi-a-GCST90017070	-0.045715	0.0557123	0.562547
finn-b-F5_INSOMNIA	insomnia	Gut microbiota abundance (genus Subdoligranulum id.2070) || id:ebi-a-GCST90017071	-0.0152123	0.0491013	0.808736
finn-b-F5_INSOMNIA	insomnia	Gut microbiota abundance (genus Sutterella id.2896) || id:ebi-a-GCST90017072	0.0648446	0.0565308	0.456462
finn-b-F5_INSOMNIA	insomnia	Gut microbiota abundance (genus Terrisporobacter id.11348) || id:ebi-a-GCST90017073	-0.0530122	0.0824125	0.636097
finn-b-F5_INSOMNIA	insomnia	Gut microbiota abundance (genus Turicibacter id.2162) || id:ebi-a-GCST90017074	-0.0782785	0.0697252	0.46325
finn-b-F5_INSOMNIA	insomnia	Gut microbiota abundance (genus Tyzzerella3 id.11335) || id:ebi-a-GCST90017075	-0.0454632	0.0911191	0.705372
finn-b-F5_INSOMNIA	insomnia	Gut microbiota abundance (unknown genus id.1000000073) || id:ebi-a-GCST90017076	0.0491768	0.0641659	0.583705
finn-b-F5_INSOMNIA	insomnia	Gut microbiota abundance (unknown genus id.1000001215) || id:ebi-a-GCST90017077	-0.0810921	0.087669	0.524798
finn-b-F5_INSOMNIA	insomnia	Gut microbiota abundance (unknown genus id.1000005472) || id:ebi-a-GCST90017078	-0.0419354	0.0647866	0.634285
finn-b-F5_INSOMNIA	insomnia	Gut microbiota abundance (unknown genus id.1000005479) || id:ebi-a-GCST90017079	-0.0533331	0.0965844	0.67881
finn-b-F5_INSOMNIA	insomnia	Gut microbiota abundance (unknown genus id.1000006162) || id:ebi-a-GCST90017080	-0.0443923	0.0937063	0.718348
finn-b-F5_INSOMNIA	insomnia	Gut microbiota abundance (unknown genus id.1868) || id:ebi-a-GCST90017081	0.0065831	0.065657	0.936382
finn-b-F5_INSOMNIA	insomnia	Gut microbiota abundance (unknown genus id.2001) || id:ebi-a-GCST90017082	0.0858999	0.0658273	0.416265
finn-b-F5_INSOMNIA	insomnia	Gut microbiota abundance (unknown genus id.2041) || id:ebi-a-GCST90017083	-0.0588754	0.142444	0.750483
finn-b-F5_INSOMNIA	insomnia	Gut microbiota abundance (unknown genus id.2071) || id:ebi-a-GCST90017084	0.0314539	0.0585055	0.685961
finn-b-F5_INSOMNIA	insomnia	Gut microbiota abundance (unknown genus id.2755) || id:ebi-a-GCST90017085	0.0993639	0.0726929	0.402095
finn-b-F5_INSOMNIA	insomnia	Gut microbiota abundance (unknown genus id.826) || id:ebi-a-GCST90017086	0.0853065	0.060441	0.392424
finn-b-F5_INSOMNIA	insomnia	Gut microbiota abundance (unknown genus id.959) || id:ebi-a-GCST90017087	0.00989253	0.0952878	0.934144
finn-b-F5_INSOMNIA	insomnia	Gut microbiota abundance (genus Veillonella id.2198) || id:ebi-a-GCST90017088	-0.0444449	0.11716	0.769174
finn-b-F5_INSOMNIA	insomnia	Gut microbiota abundance (order Actinomycetales id.420) || id:ebi-a-GCST90017090	0.0315102	0.0749285	0.746572
finn-b-F5_INSOMNIA	insomnia	Gut microbiota abundance (order Bacteroidales id.913) || id:ebi-a-GCST90017092	-0.0324209	0.0987943	0.798132
finn-b-F5_INSOMNIA	insomnia	Gut microbiota abundance (order Bifidobacteriales id.432) || id:ebi-a-GCST90017093	-0.103206	0.167978	0.649259
finn-b-F5_INSOMNIA	insomnia	Gut microbiota abundance (order Burkholderiales id.2874) || id:ebi-a-GCST90017094	0.0058596	0.0497465	0.925357
finn-b-F5_INSOMNIA	insomnia	Gut microbiota abundance (order Clostridiales id.1863) || id:ebi-a-GCST90017095	0.00751642	0.0480454	0.901205
finn-b-F5_INSOMNIA	insomnia	Gut microbiota abundance (order Coriobacteriales id.810) || id:ebi-a-GCST90017096	0.0142753	0.0487305	0.818582
finn-b-F5_INSOMNIA	insomnia	Gut microbiota abundance (order Desulfovibrionales id.3156) || id:ebi-a-GCST90017097	-0.0567013	0.0528349	0.477538
finn-b-F5_INSOMNIA	insomnia	Gut microbiota abundance (order Enterobacteriales id.3468) || id:ebi-a-GCST90017098	0.0164738	0.0556273	0.816706
finn-b-F5_INSOMNIA	insomnia	Gut microbiota abundance (order Erysipelotrichales id.2148) || id:ebi-a-GCST90017099	-0.0287367	0.0481927	0.657699
finn-b-F5_INSOMNIA	insomnia	Gut microbiota abundance (order Gastranaerophilales id.1591) || id:ebi-a-GCST90017100	-0.0810921	0.087669	0.524798
finn-b-F5_INSOMNIA	insomnia	Gut microbiota abundance (order Lactobacillales id.1800) || id:ebi-a-GCST90017101	-0.0555797	0.0611176	0.530188
finn-b-F5_INSOMNIA	insomnia	Gut microbiota abundance (order Methanobacteriales id.120) || id:ebi-a-GCST90017102	-0.167423	0.112066	0.375518
finn-b-F5_INSOMNIA	insomnia	Gut microbiota abundance (order Mollicutes RF9 id.11579) || id:ebi-a-GCST90017103	-0.0419354	0.0647866	0.634285
finn-b-F5_INSOMNIA	insomnia	Gut microbiota abundance (order NB1n id.3953) || id:ebi-a-GCST90017104	-0.0443923	0.0937063	0.718348
finn-b-F5_INSOMNIA	insomnia	Gut microbiota abundance (order Pasteurellales id.3688) || id:ebi-a-GCST90017105	-0.100489	0.0669004	0.37393
finn-b-F5_INSOMNIA	insomnia	Gut microbiota abundance (order Rhodospirillales id.2667) || id:ebi-a-GCST90017106	0.103857	0.0719102	0.385541
finn-b-F5_INSOMNIA	insomnia	Gut microbiota abundance (order Selenomonadales id.2165) || id:ebi-a-GCST90017107	-0.0616966	0.124302	0.706697
finn-b-F5_INSOMNIA	insomnia	Gut microbiota abundance (order Verrucomicrobiales id.4030) || id:ebi-a-GCST90017108	-0.016292	0.153141	0.932526
finn-b-F5_INSOMNIA	insomnia	Gut microbiota abundance (order Victivallales id.2254) || id:ebi-a-GCST90017109	0.0274331	0.0966536	0.823939
finn-b-F5_INSOMNIA	insomnia	Gut microbiota abundance (phylum Actinobacteria id.400) || id:ebi-a-GCST90017110	-0.0478392	0.1307	0.776625
finn-b-F5_INSOMNIA	insomnia	Gut microbiota abundance (phylum Bacteroidetes id.905) || id:ebi-a-GCST90017111	-0.0338452	0.0951734	0.782487
finn-b-F5_INSOMNIA	insomnia	Gut microbiota abundance (phylum Cyanobacteria id.1500) || id:ebi-a-GCST90017112	-0.0853661	0.0790365	0.475502
finn-b-F5_INSOMNIA	insomnia	Gut microbiota abundance (phylum Euryarchaeota id.55) || id:ebi-a-GCST90017113	-0.13011	0.108337	0.442028
finn-b-F5_INSOMNIA	insomnia	Gut microbiota abundance (phylum Firmicutes id.1672) || id:ebi-a-GCST90017114	0.0222284	0.0480525	0.724172
finn-b-F5_INSOMNIA	insomnia	Gut microbiota abundance (phylum Lentisphaerae id.2238) || id:ebi-a-GCST90017115	0.0287022	0.0966005	0.816135
finn-b-F5_INSOMNIA	insomnia	Gut microbiota abundance (phylum Proteobacteria id.2375) || id:ebi-a-GCST90017116	-0.0113972	0.048664	0.853542
finn-b-F5_INSOMNIA	insomnia	Gut microbiota abundance (phylum Tenericutes id.3919) || id:ebi-a-GCST90017117	0.00193012	0.0617531	0.980109
finn-b-F5_INSOMNIA	insomnia	Gut microbiota abundance (phylum Verrucomicrobia id.3982) || id:ebi-a-GCST90017118	-0.0125876	0.141277	0.943427
